# Supplementary material for: Accelerating the solar-thermal energy storage via inner-light supplying with optical waveguide
Source: Nat Commun. 2023 Jun 12;14:3456. doi: 10.1038/s41467-023-39190-1 (PMC10261122; doi:10.1038/s41467-023-39190-1)
Supplement: Supplementary file 6 — Source Data [file 41467_2023_39190_MOESM6_ESM.zip]

Archive with 114 entries (96 files):
- 1-original data/
- 1-original data/fig. 4/
- 1-original data/fig. 4/fig.4b-up/
- 1-original data/fig. 4/fig.4b-up/0s.gif
- 1-original data/fig. 4/fig.4b-up/10s.gif
- 1-original data/fig. 4/fig.4b-up/15s.gif
- 1-original data/fig. 4/fig.4b-up/20s.gif
- 1-original data/fig. 4/fig.4b-up/25s.gif
- 1-original data/fig. 4/fig.4b-up/30s.gif
- 1-original data/fig. 4/fig.4b-up/45s.gif
- 1-original data/fig. 4/fig.4b-up/55s.gif
- 1-original data/fig. 4/fig.4b-up/5s.gif
- 1-original data/fig. 4/fig.4b-up/65s.gif
- 1-original data/fig. 4/fig.4b-up/75s.gif
- 1-original data/fig. 4/Fig.4e.png
- 1-original data/fig. 4/fig4b-down/
- 1-original data/fig. 4/fig4b-down/4b-0s.gif
- 1-original data/fig. 4/fig4b-down/4b-10s.gif
- 1-original data/fig. 4/fig4b-down/4b-15s.gif
- 1-original data/fig. 4/fig4b-down/4b-20s.gif
- 1-original data/fig. 4/fig4b-down/4b-25s.gif
- 1-original data/fig. 4/fig4b-down/4b-30s.gif
- 1-original data/fig. 4/fig4b-down/4b-45s.gif
- 1-original data/fig. 4/fig4b-down/4b-55s.gif
- 1-original data/fig. 4/fig4b-down/4b-5s.gif
- 1-original data/fig. 4/fig4b-down/4b-65png.png
- 1-original data/fig. 4/fig4b-down/4b-65s.gif
- 1-original data/fig. 4/fig4b-down/4b-75s.gif
- 1-original data/Fig.2/
- 1-original data/Fig.2/Fig.2a.tif
- 1-original data/Fig.2/Fig.2b/
- 1-original data/Fig.2/Fig.2b/R%/
- 1-original data/Fig.2/Fig.2b/R%/0.01.TXT
- 1-original data/Fig.2/Fig.2b/R%/0.02.TXT
- 1-original data/Fig.2/Fig.2b/R%/0.04.TXT
- 1-original data/Fig.2/Fig.2b/R%/0.06.TXT
- 1-original data/Fig.2/Fig.2b/R%/0.08.TXT
- 1-original data/Fig.2/Fig.2b/R%/0.1.TXT
- 1-original data/Fig.2/Fig.2b/R%/0.2.TXT
- 1-original data/Fig.2/Fig.2b/R%/0.5.TXT
- 1-original data/Fig.2/Fig.2b/R%/1.TXT
- 1-original data/Fig.2/Fig.2b/R%/BaSO4.TXT
- 1-original data/Fig.2/Fig.2b/R%/wax-0.TXT
- 1-original data/Fig.2/Fig.2b/T%/
- 1-original data/Fig.2/Fig.2b/T%/0-T.xlsx
- 1-original data/Fig.2/Fig.2b/T%/0.01-T.xlsx
- 1-original data/Fig.2/Fig.2b/T%/0.02-T.xlsx
- 1-original data/Fig.2/Fig.2b/T%/0.04-T.xlsx
- 1-original data/Fig.2/Fig.2b/T%/0.06-1-T.xlsx
- 1-original data/Fig.2/Fig.2b/T%/0.06-T.xlsx
- 1-original data/Fig.2/Fig.2b/T%/0.08-T.xlsx
- 1-original data/Fig.2/Fig.2b/T%/0.1-T.xlsx
- 1-original data/Fig.2/Fig.2c/
- 1-original data/Fig.2/Fig.2c/0.01.txt
- 1-original data/Fig.2/Fig.2c/0.02.txt
- 1-original data/Fig.2/Fig.2c/0.04.txt
- 1-original data/Fig.2/Fig.2c/0.06.txt
- 1-original data/Fig.2/Fig.2c/0.txt
- 1-original data/Fig.3/
- 1-original data/Fig.3/Fig. 3c.tif
- 1-original data/Fig.3/Fig.3a.png
- 1-original data/Fig.3/Fig.3b.tif
- 1-original data/Fig.3/Fig.3d.tif
- 1-original data/Fig.3/Fig.3e.tif
- 1-original data/Fig.3/Fig.3f.JPG
- 1-original data/Fig.3/Fig.3g.JPG
- 1-original data/Fig.3/Fig.3h/
- 1-original data/Fig.3/Fig.3h/0s.JPG
- 1-original data/Fig.3/Fig.3h/10s.JPG
- 1-original data/Fig.3/Fig.3h/15s.JPG
- 1-original data/Fig.3/Fig.3h/20s.JPG
- 1-original data/Fig.3/Fig.3h/3s.JPG
- 1-original data/Fig.3/Fig.3h/5s.JPG
- 1-original data/Fig.3/Fig.3h/7s.JPG
- 1-original data/Fig.5/
- 1-original data/Fig.5/Fig, 5b.gif
- 1-original data/Fig.5/Fig, 5f.png
- 1-original data/Fig.5/Fig. 5a.gif
- 1-original data/Fig.5/Fig.5e.png
- 1-original data/Fig.5/Fig.5g/
- 1-original data/Fig.5/Fig.5g/1500s 相指示.png
- 1-original data/Fig.5/Fig.5g/2190 相指示.png
- 1-original data/Fig.5/Fig.5g/300s 相指示.png
- 1-original data/Fig.5/Fig.5g/900s 相指示.png
- 1-original data/Fig.5/Fig.5h/
- 1-original data/Fig.5/Fig.5h/光波导-1500s相指示器.png
- 1-original data/Fig.5/Fig.5h/光波导-2190s等相指示器.png
- 1-original data/Fig.5/Fig.5h/光波导-300s相指示器.png
- 1-original data/Fig.5/Fig.5h/光波导-900s相指示器.png
- 1-original data/fig.6/
- 1-original data/fig.6/Fig, 6b.png
- 1-original data/fig.6/Fig. 6a.png
- 1-original data/fig.6/Fig. 6f&g.png
- 1-original data/fig.6/Fig.6 c.png
- 1-original data/fig.6/fig.6e-down/
- 1-original data/fig.6/fig.6e-down/1000.jpg
- 1-original data/fig.6/fig.6e-down/1010.jpg
- 1-original data/fig.6/fig.6e-down/1020.jpg
- 1-original data/fig.6/fig.6e-down/1030.jpg
- 1-original data/fig.6/fig.6e-down/1045.jpg
- 1-original data/fig.6/fig.6e-down/1105.jpg
- 1-original data/fig.6/fig.6e-up/
- 1-original data/fig.6/fig.6e-up/1000.jpg
- 1-original data/fig.6/fig.6e-up/1010.jpg
- 1-original data/fig.6/fig.6e-up/1020.jpg
- 1-original data/fig.6/fig.6e-up/1030.jpg
- 1-original data/fig.6/fig.6e-up/1045.jpg
- 1-original data/fig.6/fig.6e-up/1105.jpg
- 1-original data/fig.7/
- 1-original data/fig.7/Fig.7a.png
- 1-original data/fig.7/Fig.7b.png
- 1-original data/fig.7/Fig.7c.png
- 1-original data/fig.7/Fig.7d.png
- 1-original data/fig.7/Fig.7e.png
