# Supplementary material for: Accelerating the solar-thermal energy storage via inner-light supplying with optical waveguide
Source: Nat Commun. 2023 Jun 12;14:3456. doi: 10.1038/s41467-023-39190-1 (PMC10261122; doi:10.1038/s41467-023-39190-1)
Supplement: Supplementary file 6 — Source Data [file 41467_2023_39190_MOESM6_ESM.zip › 1-original data/Fig.2/Fig.2b/R%/0.01.TXT]

Sample:	'CNTPAM
File name:	CNTPAM_20210603174339.UDS
Run Date:	'17:37:41, 06/03/2021
Operator:	UV
Comment:	'

Instrument
Model:	UH4150 Spectrophotometer(Integrating Sphere)
Serial Number:	'
ROM Version:	1J14150 04

Instrument Parameters
Measurement Type:	Wavelength Scan
Data Mode:	%R
Start Wavelength:	3000.00 nm
End Wavelength:	200.00 nm
Scan Speed:	300 nm/min
Sampling Interval:	1.00 nm
Delay:	0 s
Cycle Time:	0.0 min
Replicates:	1
Auto Zero before each run:	Off
Slit Width:	2.00 nm
PMT Voltage:	Auto1
Lamp Change Mode:	Auto
Lamp Change Wavelength:	340.00 nm
Baseline Correction:	User 1
High Resolution:	On
D2 Lamp:	On
WI Lamp:	On
R/S Reverse:	On
Attenuation:	'None
--- NIR ---
Scan Speed:	1200 nm/min
Slit:	Auto change
PbS Gain:	1
Detector change correct:	ON
Detector change Wavelength:	850.0 nm
Light control:	Fixed
--------------

Peak Detection
Integration Method:	Rectangular
Sensitivity:	1
Threshold:	0.0100

Peaks
Peak #	Start (nm)	Apex (nm)	End (nm)	Height (%R)	Valley (nm)	Valley (%R)
1	3000.00	2982.00	2973.00	-51.5	2973.00	11.5
2	2973.00	2968.00	2964.00	-7.4	2964.00	29.1
3	2964.00	2952.00	2936.00	-26.1	2936.00	28.5
4	2936.00	2925.00	2915.00	-6.0	2915.00	23.6
5	2915.00	2905.00	2894.00	-8.7	2894.00	20.2
6	2894.00	2890.00	2864.00	-6.4	2864.00	23.3
7	2864.00	2851.00	2847.00	-3.6	2847.00	17.3
8	2847.00	2838.00	2830.00	-1.5	2830.00	18.4
9	2830.00	2824.00	2813.00	-2.2	2813.00	21.5
10	2813.00	2808.00	2799.00	-11.8	2799.00	28.0
11	2799.00	2792.00	2785.00	-17.7	2785.00	16.6
12	2785.00	2776.00	2771.00	-9.0	2771.00	22.4
13	2771.00	2740.00	2732.00	-2.0	2732.00	14.0
14	2732.00	2729.00	2708.00	-16.6	2708.00	9.8
15	2708.00	2707.00	2696.00	-3.3	2696.00	8.0
16	2696.00	2693.00	2684.00	-1.6	2684.00	11.0
17	2684.00	2680.00	2658.00	-0.5	2658.00	5.8
18	2658.00	2649.00	2640.00	3.0	2640.00	5.3
19	2640.00	2630.00	2629.00	2.8	2629.00	4.6
20	2629.00	2624.00	2613.00	2.4	2613.00	4.3
21	2613.00	2607.00	2599.00	1.9	2599.00	4.6
22	2599.00	2598.00	2571.00	1.7	2571.00	4.3
23	2571.00	2564.00	2555.00	2.7	2555.00	4.5
24	2555.00	2532.00	2516.00	2.7	2516.00	4.4
25	2516.00	2503.00	2501.00	3.2	2501.00	3.7
26	2501.00	2493.00	2491.00	3.2	2491.00	3.6
27	2491.00	2464.00	2450.00	2.6	2450.00	3.4
28	2450.00	2438.00	2406.00	2.7	2406.00	3.1
29	2406.00	2399.00	2390.00	2.6	2390.00	3.4
30	2390.00	2367.00	2353.00	2.8	2353.00	3.5
31	2353.00	2349.00	2334.00	2.8	2334.00	3.4
32	2334.00	2317.00	2160.00	2.9	2160.00	9.6
33	2160.00	2158.00	2125.00	9.3	2125.00	9.8
34	2125.00	2122.00	2111.00	9.5	2111.00	9.7
35	2111.00	2076.00	2069.00	8.5	2069.00	8.9
36	2069.00	2040.00	2035.00	8.1	2035.00	8.4
37	2035.00	2025.00	1979.00	8.1	1979.00	8.7
38	1979.00	1974.00	1967.00	8.4	1967.00	8.7
39	1967.00	1946.00	1941.00	8.3	1941.00	8.7
40	1941.00	1935.00	1926.00	8.3	1926.00	8.6
41	1926.00	1922.00	1907.00	8.3	1907.00	8.7
42	1907.00	1902.00	1882.00	8.5	1882.00	8.6
43	1882.00	1815.00	1803.00	6.6	1803.00	6.9
44	1803.00	1728.00	1582.00	4.5	1582.00	13.7
45	1582.00	1540.00	1536.00	13.2	1536.00	13.3
46	1536.00	1531.00	1506.00	13.2	1506.00	13.3
47	1506.00	1413.00	1342.00	10.5	1342.00	14.0
48	1342.00	1336.00	1317.00	13.9	1317.00	14.0
49	1317.00	1215.00	1095.00	9.0	1095.00	14.4
50	1095.00	1084.00	1080.00	14.3	1080.00	14.4
51	1080.00	1051.00	1042.00	14.1	1042.00	14.2
52	1042.00	1039.00	1026.00	14.1	1026.00	14.3
53	1026.00	1022.00	1005.00	14.2	1005.00	14.4
54	1005.00	1004.00	971.00	14.3	971.00	14.6
55	971.00	967.00	963.00	14.4	963.00	14.6
56	963.00	925.00	903.00	14.1	903.00	14.5
57	903.00	896.00	891.00	14.4	891.00	14.6
58	891.00	847.00	840.00	13.5	840.00	14.0
59	840.00	832.00	825.00	13.5	825.00	14.0
60	825.00	813.00	802.00	13.5	802.00	13.9
61	802.00	799.00	793.00	13.6	793.00	13.9
62	793.00	790.00	777.00	13.7	777.00	13.8
63	777.00	755.00	730.00	13.6	730.00	13.9
64	730.00	728.00	725.00	13.7	725.00	13.8
65	725.00	713.00	703.00	13.7	703.00	13.9
66	703.00	697.00	690.00	13.6	690.00	13.8
67	690.00	683.00	665.00	13.8	665.00	13.9
68	665.00	654.00	645.00	13.7	645.00	13.8
69	645.00	639.00	638.00	13.7	638.00	13.8
70	638.00	626.00	612.00	13.7	612.00	13.9
71	612.00	599.00	595.00	13.8	595.00	13.8
72	595.00	590.00	582.00	13.7	582.00	13.9
73	582.00	573.00	549.00	13.7	549.00	13.9
74	549.00	547.00	529.00	13.8	529.00	13.9
75	529.00	521.00	510.00	13.8	510.00	13.9
76	510.00	497.00	494.00	13.8	494.00	14.0
77	494.00	486.00	479.00	13.9	479.00	14.0
78	479.00	460.00	439.00	13.9	439.00	14.0
79	439.00	435.00	427.00	13.9	427.00	14.1
80	427.00	426.00	415.00	13.9	415.00	14.0
81	415.00	393.00	389.00	13.7	389.00	13.9
82	389.00	367.00	365.00	13.3	365.00	13.7
83	365.00	304.00	200.00	11.4	200.00	83.0

Data Points
nm	%R
3000.00	7.2
2999.00	22.2
2998.00	7.4
2997.00	-5.0
2996.00	8.4
2995.00	-0.6
2994.00	12.4
2993.00	-2.4
2992.00	13.9
2991.00	21.5
2990.00	21.9
2989.00	-11.6
2988.00	6.0
2987.00	41.9
2986.00	-9.9
2985.00	-5.0
2984.00	4.9
2983.00	-5.5
2982.00	-51.5
2981.00	-3.4
2980.00	-21.3
2979.00	-3.8
2978.00	18.5
2977.00	-2.5
2976.00	6.5
2975.00	7.5
2974.00	7.6
2973.00	11.5
2972.00	2.5
2971.00	10.9
2970.00	1.6
2969.00	2.4
2968.00	-7.4
2967.00	6.9
2966.00	3.0
2965.00	9.5
2964.00	29.1
2963.00	11.2
2962.00	3.3
2961.00	7.7
2960.00	26.4
2959.00	3.5
2958.00	1.6
2957.00	-24.4
2956.00	19.4
2955.00	6.8
2954.00	1.5
2953.00	9.8
2952.00	-26.1
2951.00	8.2
2950.00	20.1
2949.00	-21.4
2948.00	17.7
2947.00	-0.6
2946.00	1.9
2945.00	-16.3
2944.00	22.0
2943.00	7.5
2942.00	-12.4
2941.00	13.0
2940.00	23.2
2939.00	0.8
2938.00	9.0
2937.00	16.6
2936.00	28.5
2935.00	1.4
2934.00	14.6
2933.00	-7.3
2932.00	-10.9
2931.00	7.1
2930.00	1.1
2929.00	5.3
2928.00	13.4
2927.00	5.0
2926.00	-2.4
2925.00	-6.0
2924.00	-5.6
2923.00	-0.3
2922.00	-1.9
2921.00	14.1
2920.00	2.2
2919.00	3.8
2918.00	9.7
2917.00	12.4
2916.00	20.4
2915.00	23.6
2914.00	10.5
2913.00	15.1
2912.00	7.6
2911.00	3.8
2910.00	1.8
2909.00	-4.8
2908.00	6.6
2907.00	-6.3
2906.00	-1.8
2905.00	-8.7
2904.00	19.1
2903.00	-2.0
2902.00	15.8
2901.00	4.5
2900.00	19.5
2899.00	13.9
2898.00	2.0
2897.00	-0.1
2896.00	5.5
2895.00	6.5
2894.00	20.2
2893.00	16.1
2892.00	0.8
2891.00	-1.7
2890.00	-6.4
2889.00	6.0
2888.00	9.7
2887.00	4.6
2886.00	12.7
2885.00	3.3
2884.00	9.1
2883.00	13.0
2882.00	3.3
2881.00	12.7
2880.00	12.9
2879.00	-0.6
2878.00	14.5
2877.00	-3.4
2876.00	6.1
2875.00	-0.9
2874.00	12.8
2873.00	5.9
2872.00	9.0
2871.00	3.1
2870.00	10.8
2869.00	13.5
2868.00	3.7
2867.00	-1.7
2866.00	10.4
2865.00	1.9
2864.00	23.3
2863.00	11.8
2862.00	6.9
2861.00	1.7
2860.00	7.4
2859.00	6.4
2858.00	4.8
2857.00	10.9
2856.00	-2.1
2855.00	7.5
2854.00	2.7
2853.00	9.1
2852.00	20.1
2851.00	-3.6
2850.00	13.4
2849.00	3.8
2848.00	14.9
2847.00	17.3
2846.00	14.7
2845.00	14.5
2844.00	4.5
2843.00	8.0
2842.00	9.0
2841.00	10.1
2840.00	1.4
2839.00	19.5
2838.00	-1.5
2837.00	0.0
2836.00	14.3
2835.00	12.9
2834.00	13.5
2833.00	14.6
2832.00	17.3
2831.00	-3.9
2830.00	18.4
2829.00	17.7
2828.00	6.6
2827.00	12.3
2826.00	9.8
2825.00	-9.1
2824.00	-2.2
2823.00	14.0
2822.00	13.1
2821.00	3.6
2820.00	4.4
2819.00	11.0
2818.00	2.2
2817.00	5.1
2816.00	14.8
2815.00	17.4
2814.00	7.6
2813.00	21.5
2812.00	2.9
2811.00	14.7
2810.00	4.1
2809.00	3.2
2808.00	-11.8
2807.00	-7.3
2806.00	13.7
2805.00	12.7
2804.00	4.9
2803.00	15.4
2802.00	4.7
2801.00	0.5
2800.00	20.8
2799.00	28.0
2798.00	3.7
2797.00	0.7
2796.00	-0.4
2795.00	6.0
2794.00	4.1
2793.00	20.1
2792.00	-17.7
2791.00	5.4
2790.00	-7.9
2789.00	-1.8
2788.00	-6.0
2787.00	11.8
2786.00	-11.8
2785.00	16.6
2784.00	-4.4
2783.00	-0.7
2782.00	-8.9
2781.00	11.1
2780.00	8.7
2779.00	3.7
2778.00	-8.7
2777.00	15.4
2776.00	-9.0
2775.00	-8.9
2774.00	-4.5
2773.00	3.2
2772.00	12.4
2771.00	22.4
2770.00	6.9
2769.00	3.9
2768.00	-1.5
2767.00	10.1
2766.00	-14.0
2765.00	8.4
2764.00	0.7
2763.00	-10.7
2762.00	15.7
2761.00	7.3
2760.00	0.5
2759.00	9.1
2758.00	-8.1
2757.00	10.9
2756.00	7.5
2755.00	1.8
2754.00	-3.6
2753.00	5.2
2752.00	5.2
2751.00	4.0
2750.00	1.3
2749.00	12.1
2748.00	-5.1
2747.00	-1.2
2746.00	-1.0
2745.00	-7.5
2744.00	4.1
2743.00	4.2
2742.00	1.1
2741.00	7.3
2740.00	-2.0
2739.00	-0.9
2738.00	-0.3
2737.00	0.0
2736.00	8.2
2735.00	6.9
2734.00	13.0
2733.00	5.2
2732.00	14.0
2731.00	-2.0
2730.00	-6.7
2729.00	-16.6
2728.00	-14.1
2727.00	1.8
2726.00	2.4
2725.00	-6.6
2724.00	-1.1
2723.00	4.7
2722.00	12.4
2721.00	3.4
2720.00	10.2
2719.00	2.6
2718.00	-0.6
2717.00	6.6
2716.00	1.2
2715.00	8.5
2714.00	0.6
2713.00	8.7
2712.00	-4.6
2711.00	5.5
2710.00	4.5
2709.00	2.0
2708.00	9.8
2707.00	-3.3
2706.00	-3.0
2705.00	-2.9
2704.00	0.7
2703.00	10.2
2702.00	6.8
2701.00	-2.4
2700.00	4.5
2699.00	2.4
2698.00	3.5
2697.00	1.3
2696.00	8.0
2695.00	3.4
2694.00	0.1
2693.00	-1.6
2692.00	-0.3
2691.00	0.9
2690.00	1.8
2689.00	3.1
2688.00	0.6
2687.00	4.3
2686.00	6.5
2685.00	1.3
2684.00	11.0
2683.00	4.0
2682.00	7.6
2681.00	2.4
2680.00	-0.5
2679.00	2.6
2678.00	7.8
2677.00	3.4
2676.00	3.1
2675.00	3.3
2674.00	4.2
2673.00	4.6
2672.00	1.6
2671.00	5.3
2670.00	6.1
2669.00	3.0
2668.00	4.2
2667.00	2.6
2666.00	4.9
2665.00	4.9
2664.00	3.7
2663.00	5.0
2662.00	2.9
2661.00	7.1
2660.00	6.6
2659.00	4.1
2658.00	5.8
2657.00	2.9
2656.00	4.9
2655.00	3.4
2654.00	2.9
2653.00	4.8
2652.00	4.7
2651.00	3.2
2650.00	3.1
2649.00	3.0
2648.00	3.6
2647.00	3.6
2646.00	3.7
2645.00	3.5
2644.00	4.4
2643.00	2.6
2642.00	4.1
2641.00	4.1
2640.00	5.3
2639.00	4.5
2638.00	4.3
2637.00	3.6
2636.00	3.1
2635.00	4.7
2634.00	3.6
2633.00	3.4
2632.00	3.5
2631.00	3.8
2630.00	2.8
2629.00	4.6
2628.00	3.8
2627.00	3.9
2626.00	4.0
2625.00	3.9
2624.00	2.4
2623.00	2.5
2622.00	3.6
2621.00	3.1
2620.00	4.0
2619.00	2.8
2618.00	4.6
2617.00	3.0
2616.00	3.7
2615.00	2.5
2614.00	5.5
2613.00	4.3
2612.00	2.8
2611.00	3.9
2610.00	3.5
2609.00	3.0
2608.00	3.0
2607.00	1.9
2606.00	2.9
2605.00	2.7
2604.00	2.0
2603.00	4.3
2602.00	3.7
2601.00	4.4
2600.00	1.4
2599.00	4.6
2598.00	1.7
2597.00	1.8
2596.00	2.9
2595.00	4.1
2594.00	4.4
2593.00	2.9
2592.00	5.6
2591.00	2.4
2590.00	3.4
2589.00	4.1
2588.00	2.5
2587.00	3.0
2586.00	3.1
2585.00	3.5
2584.00	4.4
2583.00	3.6
2582.00	3.2
2581.00	4.1
2580.00	3.6
2579.00	4.5
2578.00	2.9
2577.00	3.0
2576.00	3.7
2575.00	3.2
2574.00	3.8
2573.00	4.0
2572.00	3.4
2571.00	4.3
2570.00	3.9
2569.00	3.1
2568.00	3.6
2567.00	2.9
2566.00	4.1
2565.00	3.0
2564.00	2.7
2563.00	3.8
2562.00	3.5
2561.00	3.8
2560.00	4.2
2559.00	3.3
2558.00	3.4
2557.00	3.6
2556.00	4.1
2555.00	4.5
2554.00	3.3
2553.00	3.8
2552.00	3.4
2551.00	2.5
2550.00	3.7
2549.00	3.2
2548.00	3.7
2547.00	3.5
2546.00	3.3
2545.00	2.5
2544.00	3.5
2543.00	2.7
2542.00	3.3
2541.00	3.4
2540.00	2.7
2539.00	2.8
2538.00	3.2
2537.00	3.2
2536.00	3.1
2535.00	3.6
2534.00	3.6
2533.00	2.8
2532.00	2.7
2531.00	3.0
2530.00	3.4
2529.00	3.6
2528.00	4.0
2527.00	3.7
2526.00	2.5
2525.00	3.2
2524.00	3.8
2523.00	4.2
2522.00	2.9
2521.00	3.4
2520.00	3.3
2519.00	3.4
2518.00	3.4
2517.00	3.6
2516.00	4.4
2515.00	3.6
2514.00	3.7
2513.00	3.8
2512.00	3.7
2511.00	3.2
2510.00	3.3
2509.00	3.7
2508.00	3.5
2507.00	3.5
2506.00	3.3
2505.00	3.2
2504.00	3.8
2503.00	3.2
2502.00	3.4
2501.00	3.7
2500.00	3.6
2499.00	3.6
2498.00	3.0
2497.00	3.3
2496.00	3.5
2495.00	3.3
2494.00	3.2
2493.00	3.2
2492.00	3.5
2491.00	3.6
2490.00	3.2
2489.00	3.3
2488.00	3.6
2487.00	3.6
2486.00	3.2
2485.00	3.6
2484.00	2.7
2483.00	2.8
2482.00	3.6
2481.00	2.7
2480.00	3.5
2479.00	3.5
2478.00	3.1
2477.00	3.4
2476.00	3.0
2475.00	3.4
2474.00	3.0
2473.00	3.3
2472.00	3.0
2471.00	3.4
2470.00	3.3
2469.00	2.8
2468.00	2.9
2467.00	3.6
2466.00	3.1
2465.00	3.4
2464.00	2.6
2463.00	2.7
2462.00	3.1
2461.00	3.4
2460.00	3.0
2459.00	3.1
2458.00	3.4
2457.00	3.4
2456.00	3.1
2455.00	3.0
2454.00	3.2
2453.00	3.5
2452.00	2.7
2451.00	2.9
2450.00	3.4
2449.00	3.1
2448.00	3.3
2447.00	3.2
2446.00	2.8
2445.00	3.1
2444.00	3.4
2443.00	2.9
2442.00	3.2
2441.00	3.0
2440.00	2.9
2439.00	3.0
2438.00	2.7
2437.00	2.9
2436.00	3.3
2435.00	3.0
2434.00	3.0
2433.00	3.1
2432.00	2.9
2431.00	3.4
2430.00	2.9
2429.00	3.3
2428.00	2.8
2427.00	2.9
2426.00	3.0
2425.00	2.4
2424.00	3.2
2423.00	3.3
2422.00	3.4
2421.00	2.9
2420.00	3.3
2419.00	2.7
2418.00	2.8
2417.00	3.5
2416.00	3.1
2415.00	3.2
2414.00	3.0
2413.00	3.0
2412.00	2.9
2411.00	3.1
2410.00	3.1
2409.00	2.7
2408.00	3.1
2407.00	3.1
2406.00	3.1
2405.00	3.0
2404.00	2.8
2403.00	3.2
2402.00	3.0
2401.00	2.9
2400.00	3.1
2399.00	2.6
2398.00	2.9
2397.00	2.8
2396.00	2.8
2395.00	3.2
2394.00	3.1
2393.00	3.2
2392.00	3.1
2391.00	2.9
2390.00	3.4
2389.00	3.2
2388.00	3.2
2387.00	3.1
2386.00	3.0
2385.00	2.9
2384.00	3.1
2383.00	3.4
2382.00	3.0
2381.00	3.0
2380.00	3.2
2379.00	3.2
2378.00	2.7
2377.00	3.2
2376.00	3.0
2375.00	3.1
2374.00	3.0
2373.00	3.1
2372.00	3.1
2371.00	3.1
2370.00	2.9
2369.00	3.1
2368.00	3.1
2367.00	2.8
2366.00	2.9
2365.00	3.4
2364.00	3.0
2363.00	3.4
2362.00	2.9
2361.00	3.4
2360.00	3.1
2359.00	2.9
2358.00	3.1
2357.00	2.9
2356.00	3.2
2355.00	2.9
2354.00	2.9
2353.00	3.5
2352.00	3.4
2351.00	3.0
2350.00	3.0
2349.00	2.8
2348.00	2.9
2347.00	3.1
2346.00	3.1
2345.00	3.1
2344.00	3.2
2343.00	3.3
2342.00	3.4
2341.00	3.0
2340.00	3.1
2339.00	3.4
2338.00	3.1
2337.00	3.3
2336.00	3.2
2335.00	3.2
2334.00	3.4
2333.00	3.4
2332.00	3.3
2331.00	3.1
2330.00	3.3
2329.00	3.1
2328.00	2.8
2327.00	3.1
2326.00	3.1
2325.00	3.2
2324.00	2.8
2323.00	3.1
2322.00	3.2
2321.00	3.2
2320.00	2.9
2319.00	3.1
2318.00	3.0
2317.00	2.9
2316.00	3.2
2315.00	3.1
2314.00	3.1
2313.00	3.2
2312.00	3.0
2311.00	3.1
2310.00	3.3
2309.00	3.1
2308.00	3.0
2307.00	3.1
2306.00	3.2
2305.00	3.2
2304.00	3.0
2303.00	3.1
2302.00	3.2
2301.00	3.2
2300.00	3.1
2299.00	3.5
2298.00	3.4
2297.00	3.2
2296.00	3.4
2295.00	3.1
2294.00	3.1
2293.00	3.2
2292.00	3.1
2291.00	3.3
2290.00	3.5
2289.00	3.3
2288.00	3.4
2287.00	3.3
2286.00	3.6
2285.00	3.4
2284.00	3.3
2283.00	3.6
2282.00	3.5
2281.00	3.5
2280.00	3.7
2279.00	3.5
2278.00	3.8
2277.00	3.7
2276.00	3.6
2275.00	3.7
2274.00	3.6
2273.00	3.8
2272.00	3.9
2271.00	3.8
2270.00	4.0
2269.00	4.1
2268.00	4.0
2267.00	4.2
2266.00	4.2
2265.00	4.4
2264.00	4.3
2263.00	4.4
2262.00	4.5
2261.00	4.8
2260.00	4.5
2259.00	4.9
2258.00	4.9
2257.00	4.8
2256.00	4.9
2255.00	5.0
2254.00	4.9
2253.00	5.4
2252.00	5.3
2251.00	5.4
2250.00	5.4
2249.00	5.6
2248.00	5.6
2247.00	5.7
2246.00	6.0
2245.00	6.0
2244.00	5.9
2243.00	6.0
2242.00	6.2
2241.00	6.2
2240.00	6.4
2239.00	6.3
2238.00	6.5
2237.00	6.4
2236.00	6.6
2235.00	6.7
2234.00	6.7
2233.00	6.7
2232.00	6.8
2231.00	7.0
2230.00	7.0
2229.00	7.3
2228.00	7.0
2227.00	7.1
2226.00	7.2
2225.00	7.6
2224.00	7.2
2223.00	7.3
2222.00	7.4
2221.00	7.6
2220.00	7.5
2219.00	7.5
2218.00	7.5
2217.00	7.6
2216.00	7.7
2215.00	7.8
2214.00	7.9
2213.00	7.7
2212.00	7.8
2211.00	7.9
2210.00	8.0
2209.00	8.0
2208.00	8.2
2207.00	8.2
2206.00	8.1
2205.00	8.1
2204.00	8.3
2203.00	8.2
2202.00	8.3
2201.00	8.5
2200.00	8.6
2199.00	8.4
2198.00	8.4
2197.00	8.5
2196.00	8.5
2195.00	8.6
2194.00	8.5
2193.00	8.8
2192.00	8.6
2191.00	8.7
2190.00	8.7
2189.00	8.8
2188.00	8.8
2187.00	8.8
2186.00	8.8
2185.00	9.0
2184.00	8.9
2183.00	9.0
2182.00	9.0
2181.00	8.9
2180.00	9.1
2179.00	9.1
2178.00	9.2
2177.00	9.2
2176.00	9.1
2175.00	9.0
2174.00	9.2
2173.00	9.3
2172.00	9.4
2171.00	9.2
2170.00	9.4
2169.00	9.4
2168.00	9.3
2167.00	9.4
2166.00	9.4
2165.00	9.4
2164.00	9.4
2163.00	9.5
2162.00	9.4
2161.00	9.5
2160.00	9.6
2159.00	9.5
2158.00	9.3
2157.00	9.4
2156.00	9.4
2155.00	9.5
2154.00	9.5
2153.00	9.5
2152.00	9.6
2151.00	9.5
2150.00	9.6
2149.00	9.5
2148.00	9.5
2147.00	9.6
2146.00	9.5
2145.00	9.5
2144.00	9.6
2143.00	9.6
2142.00	9.7
2141.00	9.8
2140.00	9.6
2139.00	9.7
2138.00	9.6
2137.00	9.7
2136.00	9.6
2135.00	9.7
2134.00	9.7
2133.00	9.5
2132.00	9.7
2131.00	9.6
2130.00	9.6
2129.00	9.7
2128.00	9.6
2127.00	9.6
2126.00	9.7
2125.00	9.8
2124.00	9.7
2123.00	9.6
2122.00	9.5
2121.00	9.6
2120.00	9.5
2119.00	9.6
2118.00	9.5
2117.00	9.6
2116.00	9.6
2115.00	9.6
2114.00	9.5
2113.00	9.6
2112.00	9.5
2111.00	9.7
2110.00	9.6
2109.00	9.4
2108.00	9.4
2107.00	9.5
2106.00	9.4
2105.00	9.4
2104.00	9.3
2103.00	9.4
2102.00	9.3
2101.00	9.1
2100.00	9.2
2099.00	9.1
2098.00	9.4
2097.00	9.3
2096.00	9.0
2095.00	9.1
2094.00	9.2
2093.00	9.3
2092.00	9.1
2091.00	9.0
2090.00	9.4
2089.00	8.9
2088.00	8.9
2087.00	9.1
2086.00	8.9
2085.00	9.0
2084.00	9.0
2083.00	8.6
2082.00	8.8
2081.00	8.9
2080.00	8.8
2079.00	8.8
2078.00	8.9
2077.00	8.8
2076.00	8.5
2075.00	8.7
2074.00	8.7
2073.00	8.8
2072.00	8.6
2071.00	8.8
2070.00	8.6
2069.00	8.9
2068.00	8.7
2067.00	8.5
2066.00	8.5
2065.00	8.4
2064.00	8.6
2063.00	8.6
2062.00	8.4
2061.00	8.5
2060.00	8.3
2059.00	8.4
2058.00	8.2
2057.00	8.5
2056.00	8.3
2055.00	8.2
2054.00	8.5
2053.00	8.3
2052.00	8.4
2051.00	8.2
2050.00	8.4
2049.00	8.3
2048.00	8.3
2047.00	8.3
2046.00	8.3
2045.00	8.4
2044.00	8.2
2043.00	8.3
2042.00	8.3
2041.00	8.2
2040.00	8.1
2039.00	8.3
2038.00	8.2
2037.00	8.3
2036.00	8.3
2035.00	8.4
2034.00	8.2
2033.00	8.3
2032.00	8.2
2031.00	8.4
2030.00	8.2
2029.00	8.2
2028.00	8.3
2027.00	8.3
2026.00	8.1
2025.00	8.1
2024.00	8.2
2023.00	8.2
2022.00	8.3
2021.00	8.1
2020.00	8.1
2019.00	8.2
2018.00	8.3
2017.00	8.3
2016.00	8.1
2015.00	8.2
2014.00	8.1
2013.00	8.2
2012.00	8.3
2011.00	8.3
2010.00	8.2
2009.00	8.2
2008.00	8.3
2007.00	8.3
2006.00	8.1
2005.00	8.3
2004.00	8.2
2003.00	8.4
2002.00	8.2
2001.00	8.3
2000.00	8.3
1999.00	8.2
1998.00	8.3
1997.00	8.2
1996.00	8.3
1995.00	8.5
1994.00	8.4
1993.00	8.5
1992.00	8.4
1991.00	8.4
1990.00	8.5
1989.00	8.5
1988.00	8.4
1987.00	8.6
1986.00	8.5
1985.00	8.5
1984.00	8.5
1983.00	8.5
1982.00	8.6
1981.00	8.6
1980.00	8.6
1979.00	8.7
1978.00	8.5
1977.00	8.5
1976.00	8.6
1975.00	8.5
1974.00	8.4
1973.00	8.4
1972.00	8.6
1971.00	8.5
1970.00	8.6
1969.00	8.7
1968.00	8.3
1967.00	8.7
1966.00	8.5
1965.00	8.6
1964.00	8.5
1963.00	8.5
1962.00	8.6
1961.00	8.5
1960.00	8.6
1959.00	8.5
1958.00	8.4
1957.00	8.5
1956.00	8.4
1955.00	8.5
1954.00	8.4
1953.00	8.5
1952.00	8.6
1951.00	8.5
1950.00	8.6
1949.00	8.5
1948.00	8.4
1947.00	8.4
1946.00	8.3
1945.00	8.5
1944.00	8.6
1943.00	8.5
1942.00	8.5
1941.00	8.7
1940.00	8.4
1939.00	8.4
1938.00	8.5
1937.00	8.4
1936.00	8.3
1935.00	8.3
1934.00	8.5
1933.00	8.4
1932.00	8.5
1931.00	8.5
1930.00	8.5
1929.00	8.5
1928.00	8.4
1927.00	8.4
1926.00	8.6
1925.00	8.5
1924.00	8.5
1923.00	8.4
1922.00	8.3
1921.00	8.3
1920.00	8.4
1919.00	8.5
1918.00	8.6
1917.00	8.3
1916.00	8.5
1915.00	8.4
1914.00	8.6
1913.00	8.6
1912.00	8.4
1911.00	8.4
1910.00	8.5
1909.00	8.5
1908.00	8.5
1907.00	8.7
1906.00	8.6
1905.00	8.5
1904.00	8.6
1903.00	8.7
1902.00	8.5
1901.00	8.6
1900.00	8.5
1899.00	8.6
1898.00	8.6
1897.00	8.5
1896.00	8.6
1895.00	8.7
1894.00	8.7
1893.00	8.6
1892.00	8.6
1891.00	8.5
1890.00	8.7
1889.00	8.6
1888.00	8.6
1887.00	8.6
1886.00	8.6
1885.00	8.6
1884.00	8.4
1883.00	8.6
1882.00	8.6
1881.00	8.6
1880.00	8.6
1879.00	8.5
1878.00	8.6
1877.00	8.4
1876.00	8.5
1875.00	8.6
1874.00	8.4
1873.00	8.5
1872.00	8.5
1871.00	8.4
1870.00	8.4
1869.00	8.3
1868.00	8.3
1867.00	8.3
1866.00	8.1
1865.00	8.2
1864.00	8.1
1863.00	8.2
1862.00	8.1
1861.00	8.0
1860.00	8.0
1859.00	7.9
1858.00	7.9
1857.00	7.9
1856.00	7.8
1855.00	7.8
1854.00	7.8
1853.00	7.8
1852.00	7.6
1851.00	7.7
1850.00	7.7
1849.00	7.5
1848.00	7.5
1847.00	7.5
1846.00	7.5
1845.00	7.4
1844.00	7.4
1843.00	7.3
1842.00	7.1
1841.00	7.2
1840.00	7.2
1839.00	7.2
1838.00	7.1
1837.00	7.1
1836.00	7.1
1835.00	7.0
1834.00	7.0
1833.00	6.9
1832.00	6.9
1831.00	6.9
1830.00	6.9
1829.00	6.8
1828.00	6.9
1827.00	6.9
1826.00	6.8
1825.00	6.8
1824.00	6.8
1823.00	6.9
1822.00	6.9
1821.00	6.7
1820.00	6.7
1819.00	6.7
1818.00	6.7
1817.00	6.7
1816.00	6.8
1815.00	6.6
1814.00	6.7
1813.00	6.8
1812.00	6.8
1811.00	6.9
1810.00	6.7
1809.00	6.8
1808.00	6.7
1807.00	6.7
1806.00	6.9
1805.00	6.8
1804.00	6.8
1803.00	6.9
1802.00	6.9
1801.00	6.8
1800.00	6.8
1799.00	6.8
1798.00	6.8
1797.00	6.8
1796.00	6.8
1795.00	6.7
1794.00	6.7
1793.00	6.7
1792.00	6.7
1791.00	6.6
1790.00	6.6
1789.00	6.6
1788.00	6.6
1787.00	6.5
1786.00	6.6
1785.00	6.4
1784.00	6.4
1783.00	6.5
1782.00	6.4
1781.00	6.3
1780.00	6.3
1779.00	6.2
1778.00	6.2
1777.00	6.1
1776.00	6.1
1775.00	6.1
1774.00	6.0
1773.00	6.0
1772.00	5.9
1771.00	5.8
1770.00	5.8
1769.00	5.8
1768.00	5.7
1767.00	5.6
1766.00	5.6
1765.00	5.6
1764.00	5.5
1763.00	5.5
1762.00	5.5
1761.00	5.4
1760.00	5.4
1759.00	5.3
1758.00	5.3
1757.00	5.3
1756.00	5.3
1755.00	5.2
1754.00	5.1
1753.00	5.0
1752.00	5.1
1751.00	5.1
1750.00	5.0
1749.00	5.0
1748.00	4.9
1747.00	4.9
1746.00	4.9
1745.00	4.9
1744.00	4.7
1743.00	4.8
1742.00	4.7
1741.00	4.7
1740.00	4.6
1739.00	4.6
1738.00	4.7
1737.00	4.6
1736.00	4.6
1735.00	4.6
1734.00	4.6
1733.00	4.6
1732.00	4.6
1731.00	4.5
1730.00	4.5
1729.00	4.6
1728.00	4.5
1727.00	4.6
1726.00	4.6
1725.00	4.6
1724.00	4.7
1723.00	4.6
1722.00	4.8
1721.00	4.9
1720.00	4.9
1719.00	4.9
1718.00	5.1
1717.00	5.1
1716.00	5.2
1715.00	5.3
1714.00	5.4
1713.00	5.4
1712.00	5.6
1711.00	5.6
1710.00	5.8
1709.00	5.9
1708.00	6.1
1707.00	6.2
1706.00	6.5
1705.00	6.6
1704.00	6.7
1703.00	6.8
1702.00	7.0
1701.00	7.1
1700.00	7.2
1699.00	7.5
1698.00	7.6
1697.00	7.8
1696.00	7.9
1695.00	8.0
1694.00	8.2
1693.00	8.3
1692.00	8.6
1691.00	8.8
1690.00	8.9
1689.00	9.2
1688.00	9.2
1687.00	9.4
1686.00	9.5
1685.00	9.7
1684.00	9.9
1683.00	10.1
1682.00	10.2
1681.00	10.4
1680.00	10.6
1679.00	10.6
1678.00	10.7
1677.00	10.8
1676.00	11.0
1675.00	11.2
1674.00	11.2
1673.00	11.4
1672.00	11.5
1671.00	11.6
1670.00	11.7
1669.00	11.7
1668.00	11.9
1667.00	12.0
1666.00	12.0
1665.00	12.2
1664.00	12.2
1663.00	12.3
1662.00	12.4
1661.00	12.4
1660.00	12.5
1659.00	12.5
1658.00	12.6
1657.00	12.6
1656.00	12.8
1655.00	12.6
1654.00	12.8
1653.00	12.8
1652.00	12.8
1651.00	12.9
1650.00	12.9
1649.00	12.9
1648.00	13.0
1647.00	13.0
1646.00	13.0
1645.00	13.1
1644.00	13.1
1643.00	13.2
1642.00	13.2
1641.00	13.2
1640.00	13.1
1639.00	13.2
1638.00	13.2
1637.00	13.2
1636.00	13.3
1635.00	13.3
1634.00	13.3
1633.00	13.2
1632.00	13.2
1631.00	13.3
1630.00	13.3
1629.00	13.3
1628.00	13.4
1627.00	13.5
1626.00	13.5
1625.00	13.4
1624.00	13.4
1623.00	13.5
1622.00	13.5
1621.00	13.5
1620.00	13.5
1619.00	13.5
1618.00	13.5
1617.00	13.6
1616.00	13.5
1615.00	13.6
1614.00	13.7
1613.00	13.6
1612.00	13.6
1611.00	13.6
1610.00	13.6
1609.00	13.7
1608.00	13.6
1607.00	13.7
1606.00	13.6
1605.00	13.7
1604.00	13.7
1603.00	13.7
1602.00	13.6
1601.00	13.7
1600.00	13.7
1599.00	13.7
1598.00	13.7
1597.00	13.7
1596.00	13.7
1595.00	13.7
1594.00	13.7
1593.00	13.8
1592.00	13.8
1591.00	13.7
1590.00	13.7
1589.00	13.7
1588.00	13.7
1587.00	13.7
1586.00	13.8
1585.00	13.7
1584.00	13.7
1583.00	13.7
1582.00	13.7
1581.00	13.7
1580.00	13.7
1579.00	13.7
1578.00	13.6
1577.00	13.7
1576.00	13.7
1575.00	13.7
1574.00	13.6
1573.00	13.7
1572.00	13.7
1571.00	13.6
1570.00	13.7
1569.00	13.6
1568.00	13.6
1567.00	13.6
1566.00	13.5
1565.00	13.6
1564.00	13.6
1563.00	13.5
1562.00	13.5
1561.00	13.5
1560.00	13.5
1559.00	13.4
1558.00	13.5
1557.00	13.5
1556.00	13.5
1555.00	13.4
1554.00	13.4
1553.00	13.4
1552.00	13.3
1551.00	13.4
1550.00	13.3
1549.00	13.4
1548.00	13.4
1547.00	13.3
1546.00	13.3
1545.00	13.2
1544.00	13.3
1543.00	13.3
1542.00	13.2
1541.00	13.2
1540.00	13.2
1539.00	13.2
1538.00	13.3
1537.00	13.3
1536.00	13.3
1535.00	13.3
1534.00	13.3
1533.00	13.3
1532.00	13.3
1531.00	13.2
1530.00	13.2
1529.00	13.2
1528.00	13.2
1527.00	13.3
1526.00	13.3
1525.00	13.2
1524.00	13.2
1523.00	13.3
1522.00	13.3
1521.00	13.2
1520.00	13.2
1519.00	13.2
1518.00	13.3
1517.00	13.3
1516.00	13.3
1515.00	13.3
1514.00	13.3
1513.00	13.3
1512.00	13.3
1511.00	13.3
1510.00	13.3
1509.00	13.3
1508.00	13.2
1507.00	13.3
1506.00	13.3
1505.00	13.3
1504.00	13.2
1503.00	13.1
1502.00	13.2
1501.00	13.2
1500.00	13.2
1499.00	13.2
1498.00	13.2
1497.00	13.1
1496.00	13.1
1495.00	13.1
1494.00	13.1
1493.00	13.1
1492.00	13.1
1491.00	13.1
1490.00	13.0
1489.00	13.0
1488.00	12.9
1487.00	12.9
1486.00	12.9
1485.00	13.0
1484.00	12.9
1483.00	12.9
1482.00	12.8
1481.00	12.8
1480.00	12.7
1479.00	12.7
1478.00	12.7
1477.00	12.6
1476.00	12.7
1475.00	12.6
1474.00	12.5
1473.00	12.6
1472.00	12.4
1471.00	12.4
1470.00	12.4
1469.00	12.4
1468.00	12.3
1467.00	12.2
1466.00	12.2
1465.00	12.1
1464.00	12.1
1463.00	12.1
1462.00	12.0
1461.00	12.0
1460.00	11.9
1459.00	11.9
1458.00	11.7
1457.00	11.7
1456.00	11.7
1455.00	11.7
1454.00	11.7
1453.00	11.6
1452.00	11.6
1451.00	11.5
1450.00	11.4
1449.00	11.4
1448.00	11.4
1447.00	11.4
1446.00	11.3
1445.00	11.2
1444.00	11.1
1443.00	11.2
1442.00	11.1
1441.00	11.0
1440.00	11.0
1439.00	11.0
1438.00	11.0
1437.00	10.8
1436.00	10.9
1435.00	10.8
1434.00	10.8
1433.00	10.8
1432.00	10.7
1431.00	10.7
1430.00	10.7
1429.00	10.7
1428.00	10.6
1427.00	10.6
1426.00	10.6
1425.00	10.6
1424.00	10.6
1423.00	10.6
1422.00	10.6
1421.00	10.5
1420.00	10.5
1419.00	10.6
1418.00	10.5
1417.00	10.5
1416.00	10.6
1415.00	10.5
1414.00	10.5
1413.00	10.5
1412.00	10.5
1411.00	10.5
1410.00	10.5
1409.00	10.5
1408.00	10.5
1407.00	10.6
1406.00	10.6
1405.00	10.6
1404.00	10.5
1403.00	10.7
1402.00	10.7
1401.00	10.7
1400.00	10.7
1399.00	10.8
1398.00	10.7
1397.00	10.7
1396.00	10.9
1395.00	10.8
1394.00	11.0
1393.00	11.0
1392.00	11.0
1391.00	11.2
1390.00	11.2
1389.00	11.2
1388.00	11.2
1387.00	11.3
1386.00	11.5
1385.00	11.6
1384.00	11.7
1383.00	11.7
1382.00	11.8
1381.00	11.8
1380.00	11.9
1379.00	12.0
1378.00	12.1
1377.00	12.2
1376.00	12.3
1375.00	12.4
1374.00	12.5
1373.00	12.4
1372.00	12.5
1371.00	12.7
1370.00	12.8
1369.00	12.9
1368.00	13.0
1367.00	13.0
1366.00	13.1
1365.00	13.2
1364.00	13.3
1363.00	13.3
1362.00	13.3
1361.00	13.4
1360.00	13.4
1359.00	13.6
1358.00	13.5
1357.00	13.5
1356.00	13.6
1355.00	13.6
1354.00	13.7
1353.00	13.7
1352.00	13.7
1351.00	13.8
1350.00	13.8
1349.00	13.8
1348.00	13.8
1347.00	13.8
1346.00	13.9
1345.00	13.9
1344.00	13.8
1343.00	13.9
1342.00	14.0
1341.00	13.9
1340.00	13.9
1339.00	13.9
1338.00	14.0
1337.00	14.0
1336.00	13.9
1335.00	13.9
1334.00	13.9
1333.00	14.0
1332.00	14.0
1331.00	13.9
1330.00	14.0
1329.00	13.9
1328.00	13.9
1327.00	13.9
1326.00	14.0
1325.00	14.0
1324.00	13.9
1323.00	14.0
1322.00	13.9
1321.00	13.9
1320.00	13.9
1319.00	13.9
1318.00	13.9
1317.00	14.0
1316.00	14.0
1315.00	13.9
1314.00	13.9
1313.00	13.9
1312.00	13.9
1311.00	13.9
1310.00	13.8
1309.00	13.9
1308.00	14.0
1307.00	13.8
1306.00	13.9
1305.00	13.8
1304.00	13.9
1303.00	13.8
1302.00	13.9
1301.00	13.8
1300.00	13.9
1299.00	13.8
1298.00	13.8
1297.00	13.8
1296.00	13.7
1295.00	13.8
1294.00	13.8
1293.00	13.8
1292.00	13.8
1291.00	13.8
1290.00	13.7
1289.00	13.7
1288.00	13.8
1287.00	13.7
1286.00	13.7
1285.00	13.7
1284.00	13.7
1283.00	13.7
1282.00	13.7
1281.00	13.6
1280.00	13.7
1279.00	13.7
1278.00	13.6
1277.00	13.6
1276.00	13.7
1275.00	13.6
1274.00	13.6
1273.00	13.6
1272.00	13.6
1271.00	13.4
1270.00	13.5
1269.00	13.5
1268.00	13.5
1267.00	13.5
1266.00	13.5
1265.00	13.4
1264.00	13.4
1263.00	13.4
1262.00	13.3
1261.00	13.4
1260.00	13.3
1259.00	13.3
1258.00	13.2
1257.00	13.2
1256.00	13.1
1255.00	13.1
1254.00	13.0
1253.00	13.0
1252.00	13.0
1251.00	12.9
1250.00	12.8
1249.00	12.7
1248.00	12.7
1247.00	12.6
1246.00	12.7
1245.00	12.5
1244.00	12.4
1243.00	12.3
1242.00	12.2
1241.00	12.1
1240.00	11.9
1239.00	11.8
1238.00	11.8
1237.00	11.6
1236.00	11.5
1235.00	11.5
1234.00	11.3
1233.00	11.1
1232.00	10.9
1231.00	10.8
1230.00	10.6
1229.00	10.5
1228.00	10.4
1227.00	10.3
1226.00	10.0
1225.00	9.8
1224.00	9.7
1223.00	9.6
1222.00	9.4
1221.00	9.5
1220.00	9.3
1219.00	9.3
1218.00	9.2
1217.00	9.0
1216.00	9.0
1215.00	9.0
1214.00	9.0
1213.00	9.0
1212.00	9.0
1211.00	9.0
1210.00	9.0
1209.00	9.1
1208.00	9.1
1207.00	9.2
1206.00	9.3
1205.00	9.3
1204.00	9.4
1203.00	9.5
1202.00	9.6
1201.00	9.7
1200.00	9.8
1199.00	9.9
1198.00	9.9
1197.00	10.1
1196.00	10.1
1195.00	10.3
1194.00	10.4
1193.00	10.6
1192.00	10.5
1191.00	10.7
1190.00	10.8
1189.00	10.9
1188.00	11.0
1187.00	11.1
1186.00	11.2
1185.00	11.3
1184.00	11.3
1183.00	11.4
1182.00	11.6
1181.00	11.6
1180.00	11.7
1179.00	11.8
1178.00	11.9
1177.00	12.1
1176.00	12.0
1175.00	12.0
1174.00	12.1
1173.00	12.3
1172.00	12.3
1171.00	12.3
1170.00	12.4
1169.00	12.5
1168.00	12.7
1167.00	12.7
1166.00	12.7
1165.00	12.8
1164.00	12.8
1163.00	13.0
1162.00	13.0
1161.00	13.0
1160.00	13.1
1159.00	13.1
1158.00	13.1
1157.00	13.3
1156.00	13.2
1155.00	13.3
1154.00	13.4
1153.00	13.5
1152.00	13.5
1151.00	13.6
1150.00	13.6
1149.00	13.7
1148.00	13.7
1147.00	13.8
1146.00	13.8
1145.00	13.8
1144.00	13.9
1143.00	13.9
1142.00	14.0
1141.00	14.0
1140.00	14.0
1139.00	14.0
1138.00	14.1
1137.00	14.1
1136.00	14.1
1135.00	14.2
1134.00	14.1
1133.00	14.3
1132.00	14.1
1131.00	14.2
1130.00	14.2
1129.00	14.2
1128.00	14.3
1127.00	14.3
1126.00	14.3
1125.00	14.3
1124.00	14.3
1123.00	14.3
1122.00	14.3
1121.00	14.3
1120.00	14.3
1119.00	14.4
1118.00	14.3
1117.00	14.3
1116.00	14.3
1115.00	14.3
1114.00	14.3
1113.00	14.3
1112.00	14.3
1111.00	14.4
1110.00	14.4
1109.00	14.3
1108.00	14.3
1107.00	14.3
1106.00	14.3
1105.00	14.4
1104.00	14.3
1103.00	14.3
1102.00	14.3
1101.00	14.4
1100.00	14.4
1099.00	14.3
1098.00	14.4
1097.00	14.3
1096.00	14.3
1095.00	14.4
1094.00	14.3
1093.00	14.3
1092.00	14.3
1091.00	14.4
1090.00	14.3
1089.00	14.3
1088.00	14.3
1087.00	14.3
1086.00	14.4
1085.00	14.3
1084.00	14.3
1083.00	14.3
1082.00	14.4
1081.00	14.3
1080.00	14.4
1079.00	14.3
1078.00	14.3
1077.00	14.3
1076.00	14.3
1075.00	14.3
1074.00	14.3
1073.00	14.2
1072.00	14.3
1071.00	14.3
1070.00	14.3
1069.00	14.2
1068.00	14.3
1067.00	14.3
1066.00	14.2
1065.00	14.3
1064.00	14.3
1063.00	14.3
1062.00	14.2
1061.00	14.3
1060.00	14.2
1059.00	14.3
1058.00	14.2
1057.00	14.2
1056.00	14.2
1055.00	14.2
1054.00	14.1
1053.00	14.3
1052.00	14.2
1051.00	14.1
1050.00	14.2
1049.00	14.2
1048.00	14.2
1047.00	14.1
1046.00	14.2
1045.00	14.2
1044.00	14.2
1043.00	14.2
1042.00	14.2
1041.00	14.2
1040.00	14.1
1039.00	14.1
1038.00	14.2
1037.00	14.2
1036.00	14.2
1035.00	14.2
1034.00	14.3
1033.00	14.2
1032.00	14.2
1031.00	14.2
1030.00	14.3
1029.00	14.2
1028.00	14.3
1027.00	14.2
1026.00	14.3
1025.00	14.3
1024.00	14.3
1023.00	14.2
1022.00	14.2
1021.00	14.3
1020.00	14.2
1019.00	14.3
1018.00	14.2
1017.00	14.3
1016.00	14.3
1015.00	14.3
1014.00	14.3
1013.00	14.3
1012.00	14.3
1011.00	14.4
1010.00	14.4
1009.00	14.4
1008.00	14.4
1007.00	14.4
1006.00	14.4
1005.00	14.4
1004.00	14.3
1003.00	14.4
1002.00	14.4
1001.00	14.4
1000.00	14.4
999.00	14.4
998.00	14.4
997.00	14.5
996.00	14.5
995.00	14.4
994.00	14.4
993.00	14.4
992.00	14.5
991.00	14.5
990.00	14.5
989.00	14.4
988.00	14.5
987.00	14.4
986.00	14.5
985.00	14.6
984.00	14.5
983.00	14.5
982.00	14.5
981.00	14.5
980.00	14.5
979.00	14.5
978.00	14.5
977.00	14.6
976.00	14.4
975.00	14.5
974.00	14.5
973.00	14.5
972.00	14.5
971.00	14.6
970.00	14.6
969.00	14.5
968.00	14.5
967.00	14.4
966.00	14.5
965.00	14.5
964.00	14.5
963.00	14.6
962.00	14.6
961.00	14.5
960.00	14.4
959.00	14.4
958.00	14.5
957.00	14.4
956.00	14.4
955.00	14.4
954.00	14.3
953.00	14.4
952.00	14.4
951.00	14.3
950.00	14.2
949.00	14.3
948.00	14.3
947.00	14.3
946.00	14.3
945.00	14.3
944.00	14.3
943.00	14.2
942.00	14.2
941.00	14.2
940.00	14.3
939.00	14.2
938.00	14.2
937.00	14.3
936.00	14.1
935.00	14.2
934.00	14.1
933.00	14.1
932.00	14.1
931.00	14.1
930.00	14.1
929.00	14.1
928.00	14.1
927.00	14.2
926.00	14.1
925.00	14.1
924.00	14.1
923.00	14.1
922.00	14.3
921.00	14.2
920.00	14.3
919.00	14.2
918.00	14.1
917.00	14.2
916.00	14.1
915.00	14.3
914.00	14.2
913.00	14.4
912.00	14.4
911.00	14.4
910.00	14.3
909.00	14.4
908.00	14.4
907.00	14.5
906.00	14.4
905.00	14.4
904.00	14.4
903.00	14.5
902.00	14.5
901.00	14.5
900.00	14.4
899.00	14.4
898.00	14.5
897.00	14.5
896.00	14.4
895.00	14.5
894.00	14.4
893.00	14.6
892.00	14.6
891.00	14.6
890.00	14.4
889.00	14.5
888.00	14.5
887.00	14.5
886.00	14.5
885.00	14.5
884.00	14.3
883.00	14.4
882.00	14.3
881.00	14.4
880.00	14.4
879.00	14.4
878.00	14.2
877.00	14.3
876.00	14.2
875.00	14.4
874.00	14.2
873.00	14.2
872.00	14.3
871.00	14.2
870.00	14.1
869.00	14.1
868.00	14.2
867.00	14.0
866.00	14.0
865.00	14.0
864.00	14.0
863.00	14.0
862.00	13.9
861.00	14.0
860.00	13.9
859.00	13.9
858.00	13.9
857.00	13.8
856.00	13.8
855.00	13.8
854.00	13.8
853.00	13.8
852.00	13.7
851.00	13.7
850.00	13.7
849.00	13.7
848.00	13.7
847.00	13.5
846.00	13.6
845.00	13.9
844.00	13.7
843.00	13.5
842.00	13.8
841.00	13.8
840.00	14.0
839.00	13.9
838.00	13.8
837.00	13.6
836.00	13.7
835.00	13.8
834.00	13.7
833.00	13.8
832.00	13.5
831.00	13.6
830.00	13.8
829.00	13.6
828.00	13.8
827.00	13.7
826.00	13.8
825.00	14.0
824.00	13.9
823.00	13.7
822.00	13.8
821.00	13.7
820.00	13.6
819.00	13.7
818.00	13.6
817.00	13.5
816.00	13.8
815.00	13.6
814.00	13.8
813.00	13.5
812.00	13.9
811.00	13.8
810.00	13.7
809.00	13.8
808.00	13.7
807.00	13.7
806.00	13.6
805.00	13.9
804.00	13.7
803.00	13.8
802.00	13.9
801.00	13.7
800.00	13.6
799.00	13.6
798.00	13.8
797.00	13.7
796.00	13.7
795.00	13.7
794.00	13.7
793.00	13.9
792.00	13.8
791.00	13.9
790.00	13.7
789.00	13.7
788.00	13.7
787.00	13.7
786.00	13.8
785.00	13.7
784.00	13.8
783.00	13.8
782.00	13.7
781.00	13.7
780.00	13.7
779.00	13.7
778.00	13.7
777.00	13.8
776.00	13.7
775.00	13.8
774.00	13.6
773.00	13.7
772.00	13.8
771.00	13.7
770.00	13.7
769.00	13.8
768.00	13.9
767.00	13.8
766.00	13.7
765.00	13.8
764.00	13.6
763.00	13.8
762.00	13.6
761.00	13.7
760.00	13.8
759.00	13.6
758.00	13.7
757.00	13.7
756.00	13.7
755.00	13.6
754.00	13.7
753.00	13.7
752.00	13.7
751.00	13.8
750.00	13.7
749.00	13.7
748.00	13.7
747.00	13.7
746.00	13.6
745.00	13.7
744.00	13.7
743.00	13.7
742.00	13.7
741.00	13.7
740.00	13.7
739.00	13.7
738.00	13.8
737.00	13.6
736.00	13.8
735.00	13.8
734.00	13.8
733.00	13.7
732.00	13.8
731.00	13.8
730.00	13.9
729.00	13.7
728.00	13.7
727.00	13.7
726.00	13.8
725.00	13.8
724.00	13.8
723.00	13.8
722.00	13.7
721.00	13.8
720.00	13.8
719.00	13.7
718.00	13.7
717.00	13.8
716.00	13.7
715.00	13.7
714.00	13.8
713.00	13.7
712.00	13.8
711.00	13.8
710.00	13.7
709.00	13.8
708.00	13.8
707.00	13.8
706.00	13.8
705.00	13.8
704.00	13.8
703.00	13.9
702.00	13.8
701.00	13.7
700.00	13.7
699.00	13.7
698.00	13.8
697.00	13.6
696.00	13.7
695.00	13.8
694.00	13.8
693.00	13.7
692.00	13.7
691.00	13.8
690.00	13.8
689.00	13.8
688.00	13.8
687.00	13.7
686.00	13.7
685.00	13.8
684.00	13.8
683.00	13.8
682.00	13.8
681.00	13.8
680.00	13.8
679.00	13.8
678.00	13.8
677.00	13.8
676.00	13.8
675.00	13.8
674.00	13.8
673.00	13.8
672.00	13.8
671.00	13.8
670.00	13.7
669.00	13.8
668.00	13.8
667.00	13.8
666.00	13.8
665.00	13.9
664.00	13.8
663.00	13.8
662.00	13.8
661.00	13.8
660.00	13.7
659.00	13.8
658.00	13.8
657.00	13.8
656.00	13.7
655.00	13.7
654.00	13.7
653.00	13.7
652.00	13.7
651.00	13.7
650.00	13.8
649.00	13.7
648.00	13.8
647.00	13.8
646.00	13.8
645.00	13.8
644.00	13.8
643.00	13.8
642.00	13.7
641.00	13.8
640.00	13.8
639.00	13.7
638.00	13.8
637.00	13.8
636.00	13.8
635.00	13.7
634.00	13.7
633.00	13.8
632.00	13.7
631.00	13.8
630.00	13.7
629.00	13.8
628.00	13.8
627.00	13.8
626.00	13.7
625.00	13.8
624.00	13.8
623.00	13.8
622.00	13.8
621.00	13.8
620.00	13.8
619.00	13.8
618.00	13.8
617.00	13.9
616.00	13.8
615.00	13.8
614.00	13.8
613.00	13.8
612.00	13.9
611.00	13.8
610.00	13.8
609.00	13.8
608.00	13.8
607.00	13.8
606.00	13.8
605.00	13.8
604.00	13.8
603.00	13.8
602.00	13.8
601.00	13.8
600.00	13.8
599.00	13.8
598.00	13.8
597.00	13.8
596.00	13.8
595.00	13.8
594.00	13.8
593.00	13.8
592.00	13.8
591.00	13.8
590.00	13.7
589.00	13.8
588.00	13.8
587.00	13.8
586.00	13.8
585.00	13.8
584.00	13.8
583.00	13.8
582.00	13.9
581.00	13.8
580.00	13.8
579.00	13.9
578.00	13.8
577.00	13.8
576.00	13.8
575.00	13.8
574.00	13.8
573.00	13.7
572.00	13.8
571.00	13.8
570.00	13.9
569.00	13.9
568.00	13.8
567.00	13.7
566.00	13.9
565.00	13.8
564.00	13.8
563.00	13.8
562.00	13.8
561.00	13.8
560.00	13.8
559.00	13.8
558.00	13.9
557.00	13.9
556.00	13.9
555.00	13.8
554.00	13.8
553.00	13.8
552.00	13.9
551.00	13.9
550.00	13.9
549.00	13.9
548.00	13.8
547.00	13.8
546.00	13.9
545.00	13.9
544.00	13.8
543.00	13.8
542.00	13.9
541.00	13.9
540.00	13.9
539.00	13.9
538.00	13.9
537.00	13.9
536.00	13.9
535.00	13.9
534.00	13.9
533.00	13.9
532.00	13.9
531.00	13.9
530.00	14.0
529.00	13.9
528.00	13.9
527.00	13.9
526.00	13.9
525.00	13.9
524.00	13.9
523.00	13.8
522.00	13.9
521.00	13.8
520.00	13.8
519.00	14.0
518.00	13.9
517.00	13.9
516.00	13.8
515.00	14.0
514.00	13.9
513.00	13.9
512.00	13.9
511.00	13.9
510.00	13.9
509.00	13.9
508.00	13.9
507.00	13.9
506.00	13.9
505.00	13.9
504.00	13.9
503.00	13.9
502.00	13.9
501.00	13.9
500.00	13.9
499.00	13.9
498.00	13.9
497.00	13.8
496.00	14.0
495.00	14.0
494.00	14.0
493.00	13.9
492.00	13.9
491.00	13.9
490.00	13.9
489.00	13.9
488.00	13.9
487.00	14.0
486.00	13.9
485.00	14.0
484.00	13.9
483.00	13.9
482.00	13.9
481.00	13.9
480.00	13.9
479.00	14.0
478.00	13.9
477.00	14.0
476.00	13.9
475.00	13.9
474.00	13.9
473.00	14.0
472.00	13.9
471.00	14.0
470.00	13.9
469.00	13.9
468.00	13.9
467.00	13.9
466.00	14.0
465.00	14.0
464.00	13.9
463.00	14.0
462.00	13.9
461.00	13.9
460.00	13.9
459.00	14.0
458.00	14.0
457.00	14.0
456.00	14.0
455.00	13.9
454.00	14.1
453.00	14.0
452.00	14.0
451.00	14.0
450.00	14.0
449.00	13.9
448.00	14.0
447.00	14.0
446.00	14.0
445.00	13.9
444.00	14.0
443.00	14.0
442.00	14.0
441.00	14.0
440.00	13.9
439.00	14.0
438.00	14.0
437.00	13.9
436.00	14.0
435.00	13.9
434.00	13.9
433.00	14.0
432.00	14.0
431.00	14.0
430.00	14.0
429.00	13.9
428.00	14.0
427.00	14.1
426.00	13.9
425.00	13.9
424.00	13.9
423.00	14.0
422.00	14.1
421.00	14.0
420.00	13.9
419.00	13.9
418.00	14.0
417.00	13.9
416.00	14.0
415.00	14.0
414.00	13.9
413.00	13.9
412.00	14.0
411.00	13.9
410.00	13.8
409.00	13.9
408.00	14.0
407.00	13.8
406.00	13.9
405.00	13.8
404.00	13.9
403.00	13.9
402.00	13.9
401.00	13.9
400.00	13.9
399.00	13.8
398.00	13.9
397.00	13.7
396.00	13.8
395.00	13.8
394.00	13.9
393.00	13.7
392.00	13.8
391.00	13.7
390.00	13.8
389.00	13.9
388.00	13.8
387.00	13.9
386.00	13.8
385.00	13.8
384.00	13.8
383.00	13.7
382.00	13.9
381.00	13.6
380.00	13.8
379.00	13.8
378.00	13.7
377.00	13.8
376.00	13.6
375.00	13.7
374.00	13.6
373.00	13.8
372.00	13.6
371.00	13.7
370.00	13.6
369.00	13.5
368.00	13.5
367.00	13.3
366.00	13.6
365.00	13.7
364.00	13.4
363.00	13.5
362.00	13.5
361.00	13.5
360.00	13.6
359.00	13.3
358.00	13.3
357.00	13.3
356.00	13.2
355.00	13.3
354.00	13.5
353.00	13.3
352.00	13.0
351.00	13.5
350.00	13.3
349.00	13.3
348.00	13.3
347.00	13.3
346.00	13.1
345.00	12.9
344.00	12.8
343.00	13.1
342.00	12.9
341.00	13.3
340.00	12.9
339.00	12.7
338.00	12.7
337.00	13.0
336.00	13.1
335.00	12.8
334.00	12.5
333.00	12.5
332.00	12.3
331.00	12.6
330.00	12.4
329.00	12.4
328.00	12.6
327.00	12.1
326.00	12.2
325.00	12.2
324.00	12.4
323.00	12.5
322.00	12.3
321.00	12.1
320.00	12.4
319.00	12.6
318.00	12.3
317.00	12.1
316.00	12.3
315.00	12.4
314.00	12.4
313.00	12.2
312.00	12.1
311.00	12.1
310.00	12.0
309.00	11.9
308.00	12.2
307.00	11.9
306.00	11.9
305.00	11.5
304.00	11.4
303.00	11.6
302.00	11.6
301.00	11.6
300.00	12.0
299.00	11.6
298.00	11.7
297.00	11.5
296.00	11.7
295.00	11.8
294.00	11.9
293.00	11.7
292.00	12.0
291.00	11.9
290.00	12.6
289.00	12.0
288.00	12.1
287.00	12.3
286.00	12.5
285.00	12.9
284.00	12.6
283.00	13.0
282.00	12.7
281.00	13.3
280.00	13.0
279.00	13.0
278.00	13.4
277.00	13.5
276.00	13.5
275.00	13.6
274.00	13.2
273.00	13.6
272.00	13.7
271.00	13.8
270.00	13.5
269.00	13.6
268.00	13.7
267.00	13.9
266.00	13.9
265.00	13.9
264.00	14.0
263.00	14.0
262.00	14.1
261.00	13.9
260.00	14.5
259.00	14.2
258.00	14.5
257.00	14.0
256.00	14.8
255.00	14.7
254.00	14.8
253.00	15.0
252.00	15.0
251.00	14.9
250.00	15.2
249.00	15.3
248.00	16.2
247.00	16.2
246.00	17.6
245.00	18.1
244.00	19.7
243.00	21.7
242.00	24.0
241.00	25.6
240.00	27.5
239.00	29.0
238.00	30.4
237.00	32.0
236.00	34.2
235.00	34.8
234.00	35.0
233.00	36.0
232.00	35.9
231.00	35.8
230.00	35.0
229.00	35.8
228.00	35.8
227.00	36.4
226.00	36.2
225.00	37.4
224.00	37.1
223.00	38.6
222.00	38.9
221.00	38.1
220.00	39.8
219.00	41.2
218.00	40.9
217.00	42.4
216.00	40.2
215.00	43.2
214.00	43.6
213.00	49.6
212.00	48.5
211.00	50.3
210.00	52.2
209.00	56.6
208.00	60.5
207.00	64.3
206.00	69.8
205.00	76.2
204.00	71.9
203.00	70.2
202.00	84.8
201.00	86.1
200.00	83.0
