# Supplementary material for: Accelerating the solar-thermal energy storage via inner-light supplying with optical waveguide
Source: Nat Commun. 2023 Jun 12;14:3456. doi: 10.1038/s41467-023-39190-1 (PMC10261122; doi:10.1038/s41467-023-39190-1)
Supplement: Supplementary file 6 — Source Data [file 41467_2023_39190_MOESM6_ESM.zip › 1-original data/Fig.2/Fig.2b/R%/0.02.TXT]

Sample:	'CNTPAM
File name:	0.02.UDS
Run Date:	'17:48:57, 06/03/2021
Operator:	UV
Comment:	'

Instrument
Model:	UH4150 Spectrophotometer(Integrating Sphere)
Serial Number:	'
ROM Version:	1J14150 04

Instrument Parameters
Measurement Type:	Wavelength Scan
Data Mode:	%R
Start Wavelength:	3000.00 nm
End Wavelength:	200.00 nm
Scan Speed:	300 nm/min
Sampling Interval:	1.00 nm
Delay:	0 s
Cycle Time:	0.0 min
Replicates:	1
Auto Zero before each run:	Off
Slit Width:	2.00 nm
PMT Voltage:	Auto1
Lamp Change Mode:	Auto
Lamp Change Wavelength:	340.00 nm
Baseline Correction:	User 1
High Resolution:	On
D2 Lamp:	On
WI Lamp:	On
R/S Reverse:	On
Attenuation:	'None
--- NIR ---
Scan Speed:	1200 nm/min
Slit:	Auto change
PbS Gain:	1
Detector change correct:	ON
Detector change Wavelength:	850.0 nm
Light control:	Fixed
--------------

Peak Detection
Integration Method:	Rectangular
Sensitivity:	1
Threshold:	0.0100

Peaks
Peak #	Start (nm)	Apex (nm)	End (nm)	Height (%R)	Valley (nm)	Valley (%R)
1	3000.00	2962.00	2958.00	-16.6	2958.00	19.8
2	2958.00	2948.00	2936.00	-8.7	2936.00	19.9
3	2936.00	2927.00	2920.00	-11.0	2920.00	18.7
4	2920.00	2912.00	2890.00	-12.4	2890.00	22.6
5	2890.00	2869.00	2860.00	-8.7	2860.00	14.4
6	2860.00	2855.00	2848.00	-0.4	2848.00	12.9
7	2848.00	2817.00	2792.00	-3.5	2792.00	17.9
8	2792.00	2787.00	2786.00	-8.4	2786.00	16.2
9	2786.00	2775.00	2766.00	-13.8	2766.00	20.4
10	2766.00	2763.00	2751.00	-13.8	2751.00	7.7
11	2751.00	2745.00	2740.00	-8.8	2740.00	21.1
12	2740.00	2739.00	2723.00	-16.3	2723.00	14.1
13	2723.00	2720.00	2712.00	-6.3	2712.00	9.7
14	2712.00	2697.00	2692.00	0.3	2692.00	8.0
15	2692.00	2671.00	2669.00	-0.5	2669.00	5.6
16	2669.00	2638.00	2620.00	2.9	2620.00	4.8
17	2620.00	2598.00	2596.00	2.6	2596.00	6.3
18	2596.00	2589.00	2581.00	1.7	2581.00	4.9
19	2581.00	2574.00	2563.00	2.5	2563.00	4.1
20	2563.00	2557.00	2549.00	2.5	2549.00	4.4
21	2549.00	2529.00	2522.00	2.7	2522.00	4.1
22	2522.00	2510.00	2501.00	2.9	2501.00	3.9
23	2501.00	2494.00	2478.00	2.7	2478.00	3.5
24	2478.00	2467.00	2445.00	2.6	2445.00	3.4
25	2445.00	2438.00	2430.00	2.6	2430.00	3.3
26	2430.00	2419.00	2413.00	2.8	2413.00	3.3
27	2413.00	2409.00	2400.00	2.8	2400.00	3.2
28	2400.00	2388.00	2382.00	2.8	2382.00	3.4
29	2382.00	2374.00	2372.00	2.7	2372.00	3.4
30	2372.00	2364.00	2358.00	3.0	2358.00	3.6
31	2358.00	2332.00	2321.00	2.9	2321.00	3.3
32	2321.00	2296.00	2213.00	2.8	2213.00	5.5
33	2213.00	2209.00	2188.00	5.0	2188.00	5.7
34	2188.00	2186.00	2143.00	5.4	2143.00	5.8
35	2143.00	2132.00	2130.00	5.6	2130.00	5.8
36	2130.00	2091.00	2088.00	5.4	2088.00	5.8
37	2088.00	2066.00	2056.00	5.2	2056.00	5.5
38	2056.00	2054.00	2047.00	5.3	2047.00	5.5
39	2047.00	2035.00	2032.00	5.2	2032.00	5.6
40	2032.00	2011.00	1985.00	5.2	1985.00	5.6
41	1985.00	1977.00	1971.00	5.3	1971.00	5.5
42	1971.00	1965.00	1962.00	5.2	1962.00	5.6
43	1962.00	1958.00	1955.00	5.3	1955.00	5.5
44	1955.00	1948.00	1919.00	5.2	1919.00	5.5
45	1919.00	1905.00	1890.00	5.2	1890.00	5.5
46	1890.00	1880.00	1877.00	5.3	1877.00	5.4
47	1877.00	1813.00	1807.00	4.7	1807.00	5.0
48	1807.00	1797.00	1794.00	4.8	1794.00	5.0
49	1794.00	1731.00	1588.00	4.0	1588.00	7.0
50	1588.00	1565.00	1561.00	6.8	1561.00	6.9
51	1561.00	1550.00	1549.00	6.8	1549.00	6.8
52	1549.00	1541.00	1525.00	6.7	1525.00	6.8
53	1525.00	1517.00	1509.00	6.7	1509.00	6.8
54	1509.00	1493.00	1484.00	6.7	1484.00	6.8
55	1484.00	1427.00	1425.00	6.1	1425.00	6.2
56	1425.00	1416.00	1412.00	6.0	1412.00	6.1
57	1412.00	1410.00	1322.00	6.0	1322.00	7.0
58	1322.00	1316.00	1313.00	6.9	1313.00	7.0
59	1313.00	1299.00	1293.00	6.9	1293.00	7.0
60	1293.00	1215.00	1121.00	5.6	1121.00	7.1
61	1121.00	1107.00	1096.00	7.0	1096.00	7.2
62	1096.00	1091.00	1083.00	7.1	1083.00	7.2
63	1083.00	1077.00	1070.00	7.0	1070.00	7.2
64	1070.00	1050.00	1020.00	7.0	1020.00	7.2
65	1020.00	1015.00	1007.00	7.0	1007.00	7.2
66	1007.00	1004.00	987.00	7.1	987.00	7.2
67	987.00	969.00	963.00	7.1	963.00	7.2
68	963.00	958.00	956.00	7.1	956.00	7.3
69	956.00	946.00	939.00	7.1	939.00	7.2
70	939.00	926.00	924.00	7.1	924.00	7.2
71	924.00	919.00	907.00	7.0	907.00	7.3
72	907.00	903.00	893.00	7.1	893.00	7.2
73	893.00	889.00	885.00	7.1	885.00	7.3
74	885.00	841.00	833.00	6.5	833.00	6.9
75	833.00	828.00	824.00	6.6	824.00	6.8
76	824.00	808.00	806.00	6.7	806.00	6.8
77	806.00	795.00	776.00	6.6	776.00	6.8
78	776.00	767.00	763.00	6.6	763.00	6.8
79	763.00	761.00	753.00	6.7	753.00	6.8
80	753.00	751.00	743.00	6.7	743.00	6.8
81	743.00	737.00	702.00	6.7	702.00	6.8
82	702.00	699.00	690.00	6.7	690.00	6.8
83	690.00	686.00	674.00	6.7	674.00	6.8
84	674.00	668.00	638.00	6.8	638.00	6.8
85	638.00	630.00	618.00	6.8	618.00	6.9
86	618.00	591.00	579.00	6.8	579.00	6.9
87	579.00	567.00	559.00	6.8	559.00	6.9
88	559.00	557.00	552.00	6.9	552.00	6.9
89	552.00	546.00	529.00	6.9	529.00	7.0
90	529.00	525.00	515.00	6.9	515.00	7.0
91	515.00	498.00	476.00	6.9	476.00	7.1
92	476.00	466.00	449.00	7.0	449.00	7.2
93	449.00	444.00	442.00	7.1	442.00	7.2
94	442.00	440.00	363.00	7.1	363.00	7.7
95	363.00	356.00	200.00	7.5	200.00	84.2

Data Points
nm	%R
3000.00	6.5
2999.00	19.0
2998.00	-12.0
2997.00	-10.5
2996.00	-12.8
2995.00	-3.4
2994.00	5.3
2993.00	32.7
2992.00	6.0
2991.00	19.8
2990.00	-2.9
2989.00	-8.0
2988.00	46.0
2987.00	31.6
2986.00	-30.3
2985.00	2.1
2984.00	16.3
2983.00	1.3
2982.00	-4.2
2981.00	0.3
2980.00	-15.9
2979.00	1.9
2978.00	10.6
2977.00	17.1
2976.00	46.4
2975.00	-5.5
2974.00	14.8
2973.00	5.6
2972.00	6.0
2971.00	6.2
2970.00	12.1
2969.00	-26.4
2968.00	-15.4
2967.00	19.5
2966.00	0.0
2965.00	-11.6
2964.00	5.1
2963.00	-4.0
2962.00	-16.6
2961.00	9.7
2960.00	1.9
2959.00	17.0
2958.00	19.8
2957.00	-23.8
2956.00	18.1
2955.00	5.7
2954.00	-2.1
2953.00	10.4
2952.00	-3.7
2951.00	-5.1
2950.00	17.7
2949.00	3.4
2948.00	-8.7
2947.00	-5.8
2946.00	-2.1
2945.00	-7.6
2944.00	6.5
2943.00	6.1
2942.00	-5.3
2941.00	-9.3
2940.00	15.5
2939.00	9.8
2938.00	15.7
2937.00	-8.3
2936.00	19.9
2935.00	0.9
2934.00	13.6
2933.00	-0.4
2932.00	20.2
2931.00	-15.5
2930.00	2.1
2929.00	17.3
2928.00	4.8
2927.00	-11.0
2926.00	15.1
2925.00	3.4
2924.00	18.2
2923.00	-9.6
2922.00	13.5
2921.00	5.6
2920.00	18.7
2919.00	5.9
2918.00	0.3
2917.00	6.1
2916.00	17.9
2915.00	10.5
2914.00	10.9
2913.00	-3.8
2912.00	-12.4
2911.00	0.5
2910.00	-8.4
2909.00	16.0
2908.00	3.0
2907.00	2.6
2906.00	8.7
2905.00	6.1
2904.00	-1.8
2903.00	6.6
2902.00	14.7
2901.00	8.9
2900.00	-10.5
2899.00	18.0
2898.00	-11.3
2897.00	16.6
2896.00	10.5
2895.00	9.3
2894.00	1.8
2893.00	10.0
2892.00	-3.5
2891.00	9.9
2890.00	22.6
2889.00	3.5
2888.00	9.0
2887.00	13.5
2886.00	8.6
2885.00	7.4
2884.00	5.5
2883.00	4.9
2882.00	8.3
2881.00	6.8
2880.00	23.7
2879.00	3.4
2878.00	-5.1
2877.00	11.0
2876.00	-4.5
2875.00	8.9
2874.00	2.7
2873.00	6.2
2872.00	9.6
2871.00	8.7
2870.00	-4.6
2869.00	-8.7
2868.00	0.1
2867.00	10.8
2866.00	-1.2
2865.00	-2.9
2864.00	13.1
2863.00	1.2
2862.00	3.5
2861.00	8.2
2860.00	14.4
2859.00	5.0
2858.00	6.6
2857.00	7.5
2856.00	0.7
2855.00	-0.4
2854.00	2.9
2853.00	4.6
2852.00	5.3
2851.00	4.8
2850.00	6.4
2849.00	9.8
2848.00	12.9
2847.00	3.0
2846.00	8.9
2845.00	10.8
2844.00	7.1
2843.00	-11.6
2842.00	-8.4
2841.00	-0.8
2840.00	11.2
2839.00	-0.3
2838.00	8.3
2837.00	10.6
2836.00	-10.4
2835.00	8.0
2834.00	-1.7
2833.00	5.4
2832.00	5.9
2831.00	8.3
2830.00	-5.2
2829.00	0.0
2828.00	4.8
2827.00	13.1
2826.00	5.3
2825.00	-1.9
2824.00	12.5
2823.00	1.9
2822.00	0.5
2821.00	-2.7
2820.00	-2.2
2819.00	4.6
2818.00	9.1
2817.00	-3.5
2816.00	12.8
2815.00	0.0
2814.00	10.8
2813.00	-5.5
2812.00	6.6
2811.00	21.3
2810.00	8.4
2809.00	3.7
2808.00	9.5
2807.00	1.1
2806.00	8.9
2805.00	3.4
2804.00	-1.8
2803.00	6.0
2802.00	5.3
2801.00	17.5
2800.00	1.9
2799.00	10.9
2798.00	3.1
2797.00	-6.1
2796.00	7.3
2795.00	3.4
2794.00	14.4
2793.00	9.8
2792.00	17.9
2791.00	17.7
2790.00	1.2
2789.00	2.5
2788.00	3.0
2787.00	-8.4
2786.00	16.2
2785.00	10.5
2784.00	15.4
2783.00	6.7
2782.00	13.1
2781.00	8.6
2780.00	-3.0
2779.00	1.5
2778.00	-5.1
2777.00	7.0
2776.00	-3.4
2775.00	-13.8
2774.00	4.1
2773.00	9.6
2772.00	5.6
2771.00	-16.3
2770.00	-2.3
2769.00	-1.1
2768.00	11.3
2767.00	0.5
2766.00	20.4
2765.00	5.2
2764.00	6.2
2763.00	-13.8
2762.00	-6.7
2761.00	-0.3
2760.00	-2.2
2759.00	-3.9
2758.00	-5.1
2757.00	18.8
2756.00	-0.5
2755.00	4.5
2754.00	6.4
2753.00	6.4
2752.00	2.2
2751.00	7.7
2750.00	-4.9
2749.00	6.8
2748.00	-1.6
2747.00	0.5
2746.00	0.0
2745.00	-8.8
2744.00	-6.7
2743.00	12.0
2742.00	8.9
2741.00	13.3
2740.00	21.1
2739.00	-16.3
2738.00	-11.1
2737.00	2.0
2736.00	3.8
2735.00	4.0
2734.00	4.0
2733.00	3.7
2732.00	20.9
2731.00	4.1
2730.00	-0.7
2729.00	0.2
2728.00	11.2
2727.00	9.9
2726.00	4.2
2725.00	9.0
2724.00	9.0
2723.00	14.1
2722.00	-3.0
2721.00	3.6
2720.00	-6.3
2719.00	-0.1
2718.00	-1.1
2717.00	5.3
2716.00	2.2
2715.00	3.3
2714.00	2.5
2713.00	3.9
2712.00	9.7
2711.00	6.0
2710.00	7.9
2709.00	3.9
2708.00	3.1
2707.00	8.1
2706.00	4.3
2705.00	2.3
2704.00	5.9
2703.00	4.1
2702.00	1.6
2701.00	3.0
2700.00	11.8
2699.00	9.3
2698.00	4.0
2697.00	0.3
2696.00	4.8
2695.00	6.3
2694.00	6.3
2693.00	3.6
2692.00	8.0
2691.00	2.6
2690.00	7.7
2689.00	3.6
2688.00	3.0
2687.00	7.2
2686.00	0.6
2685.00	3.4
2684.00	7.3
2683.00	-1.4
2682.00	2.1
2681.00	7.1
2680.00	2.7
2679.00	-1.8
2678.00	6.9
2677.00	5.0
2676.00	2.8
2675.00	4.6
2674.00	2.0
2673.00	3.1
2672.00	4.0
2671.00	-0.5
2670.00	5.8
2669.00	5.6
2668.00	3.4
2667.00	3.2
2666.00	4.7
2665.00	1.8
2664.00	3.6
2663.00	3.0
2662.00	4.5
2661.00	2.1
2660.00	4.6
2659.00	5.0
2658.00	2.7
2657.00	4.2
2656.00	2.9
2655.00	3.8
2654.00	2.8
2653.00	3.7
2652.00	2.6
2651.00	3.3
2650.00	2.8
2649.00	3.4
2648.00	5.0
2647.00	3.9
2646.00	2.4
2645.00	3.0
2644.00	3.3
2643.00	2.9
2642.00	3.8
2641.00	3.0
2640.00	4.2
2639.00	4.3
2638.00	2.9
2637.00	4.1
2636.00	3.2
2635.00	3.5
2634.00	3.7
2633.00	3.2
2632.00	3.1
2631.00	4.8
2630.00	3.9
2629.00	4.4
2628.00	3.9
2627.00	3.3
2626.00	4.6
2625.00	3.2
2624.00	4.0
2623.00	4.4
2622.00	3.3
2621.00	4.7
2620.00	4.8
2619.00	4.4
2618.00	3.4
2617.00	2.9
2616.00	4.7
2615.00	2.7
2614.00	4.1
2613.00	2.3
2612.00	2.8
2611.00	3.0
2610.00	4.4
2609.00	1.6
2608.00	3.9
2607.00	3.7
2606.00	3.7
2605.00	2.7
2604.00	4.1
2603.00	3.3
2602.00	3.2
2601.00	3.8
2600.00	3.3
2599.00	6.6
2598.00	2.6
2597.00	3.4
2596.00	6.3
2595.00	4.9
2594.00	3.9
2593.00	2.0
2592.00	3.3
2591.00	2.0
2590.00	3.0
2589.00	1.7
2588.00	4.3
2587.00	3.4
2586.00	2.5
2585.00	4.2
2584.00	2.8
2583.00	2.5
2582.00	2.8
2581.00	4.9
2580.00	4.0
2579.00	3.7
2578.00	4.4
2577.00	3.2
2576.00	2.7
2575.00	2.9
2574.00	2.5
2573.00	3.2
2572.00	3.4
2571.00	3.8
2570.00	3.5
2569.00	3.9
2568.00	3.4
2567.00	3.3
2566.00	4.0
2565.00	3.5
2564.00	3.9
2563.00	4.1
2562.00	2.9
2561.00	3.6
2560.00	3.4
2559.00	2.8
2558.00	2.7
2557.00	2.5
2556.00	4.8
2555.00	3.1
2554.00	4.0
2553.00	4.4
2552.00	3.0
2551.00	3.5
2550.00	3.1
2549.00	4.4
2548.00	3.6
2547.00	3.5
2546.00	3.4
2545.00	3.2
2544.00	3.5
2543.00	3.4
2542.00	4.1
2541.00	3.0
2540.00	3.3
2539.00	3.2
2538.00	3.3
2537.00	3.4
2536.00	3.5
2535.00	2.8
2534.00	3.4
2533.00	2.6
2532.00	3.9
2531.00	3.3
2530.00	3.6
2529.00	2.7
2528.00	3.4
2527.00	3.7
2526.00	3.5
2525.00	3.2
2524.00	2.7
2523.00	3.4
2522.00	4.1
2521.00	3.8
2520.00	3.4
2519.00	3.5
2518.00	3.7
2517.00	2.9
2516.00	3.3
2515.00	3.2
2514.00	3.7
2513.00	3.4
2512.00	3.4
2511.00	3.2
2510.00	2.9
2509.00	3.5
2508.00	2.9
2507.00	3.3
2506.00	3.8
2505.00	3.6
2504.00	3.0
2503.00	3.5
2502.00	3.4
2501.00	3.9
2500.00	3.4
2499.00	3.3
2498.00	3.4
2497.00	3.3
2496.00	3.6
2495.00	2.9
2494.00	2.7
2493.00	3.3
2492.00	3.3
2491.00	3.6
2490.00	2.8
2489.00	3.5
2488.00	2.9
2487.00	3.4
2486.00	2.9
2485.00	3.7
2484.00	3.5
2483.00	3.6
2482.00	3.6
2481.00	3.3
2480.00	2.9
2479.00	3.2
2478.00	3.5
2477.00	3.3
2476.00	3.2
2475.00	3.4
2474.00	3.4
2473.00	2.7
2472.00	3.0
2471.00	3.4
2470.00	2.8
2469.00	3.1
2468.00	3.4
2467.00	2.6
2466.00	3.1
2465.00	3.4
2464.00	3.2
2463.00	2.9
2462.00	3.2
2461.00	3.2
2460.00	3.2
2459.00	3.5
2458.00	3.0
2457.00	3.1
2456.00	2.8
2455.00	3.1
2454.00	3.5
2453.00	3.0
2452.00	3.6
2451.00	3.3
2450.00	3.1
2449.00	3.4
2448.00	2.8
2447.00	3.1
2446.00	3.1
2445.00	3.4
2444.00	3.1
2443.00	3.1
2442.00	3.1
2441.00	2.7
2440.00	3.1
2439.00	3.1
2438.00	2.6
2437.00	3.1
2436.00	3.2
2435.00	2.9
2434.00	3.5
2433.00	2.5
2432.00	3.0
2431.00	2.8
2430.00	3.3
2429.00	3.0
2428.00	3.3
2427.00	3.0
2426.00	2.9
2425.00	3.0
2424.00	3.3
2423.00	2.8
2422.00	2.9
2421.00	2.8
2420.00	2.8
2419.00	2.8
2418.00	2.9
2417.00	2.8
2416.00	3.1
2415.00	3.3
2414.00	2.8
2413.00	3.3
2412.00	3.0
2411.00	3.2
2410.00	2.9
2409.00	2.8
2408.00	2.8
2407.00	3.1
2406.00	3.2
2405.00	3.1
2404.00	3.1
2403.00	2.8
2402.00	2.9
2401.00	2.8
2400.00	3.2
2399.00	3.1
2398.00	2.9
2397.00	2.7
2396.00	3.2
2395.00	2.7
2394.00	3.0
2393.00	3.0
2392.00	2.8
2391.00	2.9
2390.00	3.0
2389.00	2.9
2388.00	2.8
2387.00	3.2
2386.00	3.1
2385.00	3.1
2384.00	2.8
2383.00	2.9
2382.00	3.4
2381.00	3.2
2380.00	3.2
2379.00	2.8
2378.00	3.1
2377.00	3.1
2376.00	3.1
2375.00	3.1
2374.00	2.7
2373.00	3.3
2372.00	3.4
2371.00	3.1
2370.00	3.0
2369.00	3.0
2368.00	3.2
2367.00	3.2
2366.00	3.2
2365.00	3.3
2364.00	3.0
2363.00	3.2
2362.00	3.1
2361.00	3.0
2360.00	3.0
2359.00	3.0
2358.00	3.6
2357.00	3.4
2356.00	3.4
2355.00	3.1
2354.00	3.1
2353.00	3.5
2352.00	3.0
2351.00	3.2
2350.00	2.9
2349.00	3.5
2348.00	2.9
2347.00	3.1
2346.00	3.0
2345.00	3.1
2344.00	3.3
2343.00	3.2
2342.00	3.1
2341.00	3.3
2340.00	2.8
2339.00	3.3
2338.00	3.1
2337.00	3.2
2336.00	3.1
2335.00	3.3
2334.00	3.2
2333.00	3.3
2332.00	2.9
2331.00	2.9
2330.00	3.2
2329.00	3.0
2328.00	3.2
2327.00	3.4
2326.00	3.1
2325.00	3.2
2324.00	3.0
2323.00	3.2
2322.00	3.3
2321.00	3.3
2320.00	3.0
2319.00	3.2
2318.00	2.9
2317.00	3.1
2316.00	3.0
2315.00	3.2
2314.00	3.4
2313.00	3.2
2312.00	3.2
2311.00	3.1
2310.00	3.1
2309.00	3.1
2308.00	3.2
2307.00	3.2
2306.00	3.3
2305.00	2.9
2304.00	3.0
2303.00	3.2
2302.00	3.4
2301.00	3.1
2300.00	3.2
2299.00	3.3
2298.00	3.4
2297.00	3.1
2296.00	2.8
2295.00	3.2
2294.00	3.1
2293.00	3.1
2292.00	3.3
2291.00	3.5
2290.00	3.2
2289.00	3.2
2288.00	3.1
2287.00	3.3
2286.00	3.7
2285.00	3.2
2284.00	3.3
2283.00	3.6
2282.00	3.3
2281.00	3.2
2280.00	3.4
2279.00	3.6
2278.00	3.7
2277.00	3.6
2276.00	3.7
2275.00	3.7
2274.00	3.7
2273.00	3.3
2272.00	3.7
2271.00	3.5
2270.00	3.9
2269.00	3.8
2268.00	3.7
2267.00	3.9
2266.00	3.7
2265.00	4.1
2264.00	3.7
2263.00	4.0
2262.00	3.9
2261.00	4.2
2260.00	3.9
2259.00	4.1
2258.00	4.3
2257.00	4.1
2256.00	4.2
2255.00	4.1
2254.00	4.2
2253.00	4.3
2252.00	4.2
2251.00	4.5
2250.00	4.5
2249.00	4.3
2248.00	4.6
2247.00	4.5
2246.00	4.5
2245.00	4.6
2244.00	4.4
2243.00	4.6
2242.00	4.9
2241.00	4.3
2240.00	4.7
2239.00	4.8
2238.00	4.8
2237.00	4.7
2236.00	4.7
2235.00	4.8
2234.00	4.8
2233.00	4.8
2232.00	4.9
2231.00	4.9
2230.00	4.9
2229.00	4.9
2228.00	4.7
2227.00	5.1
2226.00	4.9
2225.00	4.9
2224.00	5.0
2223.00	5.0
2222.00	5.0
2221.00	4.9
2220.00	5.0
2219.00	5.3
2218.00	5.0
2217.00	4.9
2216.00	5.3
2215.00	5.1
2214.00	5.2
2213.00	5.5
2212.00	5.3
2211.00	5.3
2210.00	5.3
2209.00	5.0
2208.00	5.2
2207.00	5.1
2206.00	5.3
2205.00	5.3
2204.00	5.1
2203.00	5.3
2202.00	5.3
2201.00	5.5
2200.00	5.5
2199.00	5.3
2198.00	5.4
2197.00	5.2
2196.00	5.5
2195.00	5.3
2194.00	5.2
2193.00	5.6
2192.00	5.5
2191.00	5.6
2190.00	5.4
2189.00	5.5
2188.00	5.7
2187.00	5.5
2186.00	5.4
2185.00	5.4
2184.00	5.5
2183.00	5.5
2182.00	5.6
2181.00	5.6
2180.00	5.6
2179.00	5.6
2178.00	5.5
2177.00	5.5
2176.00	5.7
2175.00	5.6
2174.00	5.6
2173.00	5.7
2172.00	5.5
2171.00	5.5
2170.00	5.6
2169.00	5.5
2168.00	5.6
2167.00	5.7
2166.00	5.6
2165.00	5.6
2164.00	5.7
2163.00	5.8
2162.00	5.5
2161.00	5.7
2160.00	5.6
2159.00	5.6
2158.00	5.5
2157.00	5.8
2156.00	5.6
2155.00	5.5
2154.00	5.8
2153.00	5.7
2152.00	5.7
2151.00	5.9
2150.00	5.6
2149.00	5.8
2148.00	5.6
2147.00	5.6
2146.00	5.8
2145.00	5.8
2144.00	5.7
2143.00	5.8
2142.00	5.8
2141.00	5.7
2140.00	5.6
2139.00	5.7
2138.00	5.7
2137.00	5.8
2136.00	5.8
2135.00	5.6
2134.00	5.6
2133.00	5.7
2132.00	5.6
2131.00	5.7
2130.00	5.8
2129.00	5.6
2128.00	5.7
2127.00	5.7
2126.00	5.7
2125.00	5.6
2124.00	5.8
2123.00	5.8
2122.00	5.7
2121.00	5.7
2120.00	5.7
2119.00	5.9
2118.00	5.8
2117.00	5.7
2116.00	5.8
2115.00	5.6
2114.00	5.6
2113.00	5.7
2112.00	5.7
2111.00	5.5
2110.00	5.7
2109.00	5.7
2108.00	5.7
2107.00	5.5
2106.00	5.7
2105.00	5.5
2104.00	5.6
2103.00	5.7
2102.00	5.6
2101.00	5.6
2100.00	5.6
2099.00	5.7
2098.00	5.5
2097.00	5.7
2096.00	5.4
2095.00	5.6
2094.00	5.6
2093.00	5.6
2092.00	5.6
2091.00	5.4
2090.00	5.7
2089.00	5.5
2088.00	5.8
2087.00	5.6
2086.00	5.6
2085.00	5.6
2084.00	5.6
2083.00	5.6
2082.00	5.4
2081.00	5.4
2080.00	5.5
2079.00	5.6
2078.00	5.5
2077.00	5.5
2076.00	5.4
2075.00	5.4
2074.00	5.5
2073.00	5.5
2072.00	5.4
2071.00	5.4
2070.00	5.5
2069.00	5.3
2068.00	5.3
2067.00	5.3
2066.00	5.2
2065.00	5.3
2064.00	5.3
2063.00	5.4
2062.00	5.3
2061.00	5.5
2060.00	5.4
2059.00	5.4
2058.00	5.5
2057.00	5.4
2056.00	5.5
2055.00	5.4
2054.00	5.3
2053.00	5.3
2052.00	5.3
2051.00	5.3
2050.00	5.4
2049.00	5.3
2048.00	5.4
2047.00	5.5
2046.00	5.4
2045.00	5.2
2044.00	5.5
2043.00	5.3
2042.00	5.2
2041.00	5.4
2040.00	5.2
2039.00	5.2
2038.00	5.5
2037.00	5.3
2036.00	5.3
2035.00	5.2
2034.00	5.3
2033.00	5.3
2032.00	5.6
2031.00	5.5
2030.00	5.3
2029.00	5.4
2028.00	5.3
2027.00	5.3
2026.00	5.3
2025.00	5.3
2024.00	5.2
2023.00	5.3
2022.00	5.4
2021.00	5.3
2020.00	5.3
2019.00	5.3
2018.00	5.3
2017.00	5.3
2016.00	5.3
2015.00	5.3
2014.00	5.2
2013.00	5.3
2012.00	5.3
2011.00	5.2
2010.00	5.3
2009.00	5.3
2008.00	5.5
2007.00	5.2
2006.00	5.3
2005.00	5.3
2004.00	5.3
2003.00	5.4
2002.00	5.3
2001.00	5.4
2000.00	5.2
1999.00	5.3
1998.00	5.3
1997.00	5.3
1996.00	5.3
1995.00	5.2
1994.00	5.3
1993.00	5.4
1992.00	5.4
1991.00	5.4
1990.00	5.5
1989.00	5.3
1988.00	5.5
1987.00	5.4
1986.00	5.4
1985.00	5.6
1984.00	5.3
1983.00	5.5
1982.00	5.5
1981.00	5.4
1980.00	5.3
1979.00	5.4
1978.00	5.5
1977.00	5.3
1976.00	5.4
1975.00	5.5
1974.00	5.4
1973.00	5.4
1972.00	5.3
1971.00	5.5
1970.00	5.3
1969.00	5.4
1968.00	5.4
1967.00	5.4
1966.00	5.4
1965.00	5.2
1964.00	5.3
1963.00	5.4
1962.00	5.6
1961.00	5.3
1960.00	5.5
1959.00	5.4
1958.00	5.3
1957.00	5.3
1956.00	5.4
1955.00	5.5
1954.00	5.4
1953.00	5.4
1952.00	5.3
1951.00	5.4
1950.00	5.4
1949.00	5.4
1948.00	5.2
1947.00	5.4
1946.00	5.4
1945.00	5.4
1944.00	5.4
1943.00	5.3
1942.00	5.3
1941.00	5.4
1940.00	5.5
1939.00	5.4
1938.00	5.4
1937.00	5.4
1936.00	5.3
1935.00	5.3
1934.00	5.5
1933.00	5.5
1932.00	5.3
1931.00	5.4
1930.00	5.4
1929.00	5.3
1928.00	5.5
1927.00	5.3
1926.00	5.4
1925.00	5.4
1924.00	5.6
1923.00	5.3
1922.00	5.5
1921.00	5.4
1920.00	5.4
1919.00	5.5
1918.00	5.3
1917.00	5.4
1916.00	5.3
1915.00	5.4
1914.00	5.3
1913.00	5.3
1912.00	5.3
1911.00	5.4
1910.00	5.4
1909.00	5.4
1908.00	5.4
1907.00	5.3
1906.00	5.3
1905.00	5.2
1904.00	5.4
1903.00	5.4
1902.00	5.4
1901.00	5.4
1900.00	5.4
1899.00	5.5
1898.00	5.6
1897.00	5.3
1896.00	5.3
1895.00	5.4
1894.00	5.4
1893.00	5.4
1892.00	5.4
1891.00	5.4
1890.00	5.5
1889.00	5.4
1888.00	5.4
1887.00	5.5
1886.00	5.3
1885.00	5.4
1884.00	5.4
1883.00	5.4
1882.00	5.4
1881.00	5.6
1880.00	5.3
1879.00	5.3
1878.00	5.4
1877.00	5.4
1876.00	5.4
1875.00	5.4
1874.00	5.4
1873.00	5.4
1872.00	5.3
1871.00	5.4
1870.00	5.3
1869.00	5.3
1868.00	5.4
1867.00	5.4
1866.00	5.4
1865.00	5.4
1864.00	5.3
1863.00	5.2
1862.00	5.4
1861.00	5.3
1860.00	5.3
1859.00	5.3
1858.00	5.3
1857.00	5.2
1856.00	5.2
1855.00	5.2
1854.00	5.3
1853.00	5.3
1852.00	5.3
1851.00	5.2
1850.00	5.1
1849.00	5.1
1848.00	5.1
1847.00	5.0
1846.00	5.1
1845.00	5.2
1844.00	5.1
1843.00	5.0
1842.00	5.1
1841.00	5.0
1840.00	5.0
1839.00	5.0
1838.00	5.0
1837.00	5.0
1836.00	5.0
1835.00	4.9
1834.00	5.0
1833.00	5.0
1832.00	5.0
1831.00	4.9
1830.00	5.0
1829.00	4.8
1828.00	4.9
1827.00	4.9
1826.00	4.8
1825.00	4.9
1824.00	5.0
1823.00	5.0
1822.00	4.9
1821.00	4.8
1820.00	4.9
1819.00	4.9
1818.00	4.9
1817.00	4.9
1816.00	4.9
1815.00	4.9
1814.00	4.8
1813.00	4.7
1812.00	4.9
1811.00	4.9
1810.00	4.9
1809.00	4.9
1808.00	4.9
1807.00	5.0
1806.00	4.9
1805.00	4.9
1804.00	4.8
1803.00	4.9
1802.00	4.9
1801.00	4.9
1800.00	4.8
1799.00	4.9
1798.00	4.9
1797.00	4.8
1796.00	4.9
1795.00	4.9
1794.00	5.0
1793.00	4.9
1792.00	4.9
1791.00	4.8
1790.00	4.8
1789.00	4.8
1788.00	4.8
1787.00	4.8
1786.00	4.8
1785.00	4.9
1784.00	4.8
1783.00	4.8
1782.00	4.8
1781.00	4.8
1780.00	4.6
1779.00	4.7
1778.00	4.7
1777.00	4.7
1776.00	4.7
1775.00	4.7
1774.00	4.7
1773.00	4.6
1772.00	4.6
1771.00	4.6
1770.00	4.6
1769.00	4.6
1768.00	4.6
1767.00	4.5
1766.00	4.6
1765.00	4.5
1764.00	4.5
1763.00	4.5
1762.00	4.5
1761.00	4.4
1760.00	4.5
1759.00	4.4
1758.00	4.4
1757.00	4.4
1756.00	4.3
1755.00	4.3
1754.00	4.3
1753.00	4.3
1752.00	4.3
1751.00	4.3
1750.00	4.4
1749.00	4.3
1748.00	4.3
1747.00	4.2
1746.00	4.2
1745.00	4.2
1744.00	4.2
1743.00	4.1
1742.00	4.2
1741.00	4.1
1740.00	4.1
1739.00	4.1
1738.00	4.1
1737.00	4.2
1736.00	4.0
1735.00	4.2
1734.00	4.2
1733.00	4.0
1732.00	4.1
1731.00	4.0
1730.00	4.1
1729.00	4.2
1728.00	4.1
1727.00	4.1
1726.00	4.1
1725.00	4.1
1724.00	4.1
1723.00	4.2
1722.00	4.2
1721.00	4.2
1720.00	4.2
1719.00	4.3
1718.00	4.2
1717.00	4.2
1716.00	4.4
1715.00	4.4
1714.00	4.4
1713.00	4.4
1712.00	4.5
1711.00	4.5
1710.00	4.5
1709.00	4.6
1708.00	4.6
1707.00	4.7
1706.00	4.7
1705.00	4.7
1704.00	4.9
1703.00	4.9
1702.00	4.9
1701.00	4.9
1700.00	5.0
1699.00	5.1
1698.00	5.2
1697.00	5.2
1696.00	5.2
1695.00	5.2
1694.00	5.3
1693.00	5.3
1692.00	5.4
1691.00	5.5
1690.00	5.5
1689.00	5.6
1688.00	5.6
1687.00	5.6
1686.00	5.7
1685.00	5.8
1684.00	5.8
1683.00	6.0
1682.00	5.9
1681.00	6.0
1680.00	6.0
1679.00	6.1
1678.00	6.0
1677.00	6.1
1676.00	6.1
1675.00	6.2
1674.00	6.2
1673.00	6.2
1672.00	6.3
1671.00	6.3
1670.00	6.3
1669.00	6.4
1668.00	6.4
1667.00	6.4
1666.00	6.5
1665.00	6.5
1664.00	6.5
1663.00	6.5
1662.00	6.5
1661.00	6.6
1660.00	6.5
1659.00	6.6
1658.00	6.6
1657.00	6.6
1656.00	6.7
1655.00	6.6
1654.00	6.6
1653.00	6.7
1652.00	6.6
1651.00	6.7
1650.00	6.7
1649.00	6.7
1648.00	6.6
1647.00	6.7
1646.00	6.7
1645.00	6.7
1644.00	6.7
1643.00	6.7
1642.00	6.7
1641.00	6.8
1640.00	6.7
1639.00	6.8
1638.00	6.7
1637.00	6.7
1636.00	6.8
1635.00	6.8
1634.00	6.8
1633.00	6.8
1632.00	6.8
1631.00	6.7
1630.00	6.8
1629.00	6.7
1628.00	6.8
1627.00	6.8
1626.00	6.8
1625.00	6.8
1624.00	6.8
1623.00	6.9
1622.00	6.8
1621.00	6.8
1620.00	6.8
1619.00	6.8
1618.00	6.8
1617.00	6.9
1616.00	6.8
1615.00	6.9
1614.00	6.9
1613.00	6.8
1612.00	6.8
1611.00	6.8
1610.00	6.9
1609.00	6.8
1608.00	6.9
1607.00	6.7
1606.00	6.8
1605.00	6.9
1604.00	6.9
1603.00	6.9
1602.00	6.8
1601.00	6.8
1600.00	6.8
1599.00	6.9
1598.00	6.9
1597.00	6.9
1596.00	6.9
1595.00	6.9
1594.00	6.9
1593.00	6.9
1592.00	6.9
1591.00	6.9
1590.00	6.9
1589.00	6.9
1588.00	7.0
1587.00	6.9
1586.00	6.8
1585.00	6.8
1584.00	6.9
1583.00	6.9
1582.00	6.9
1581.00	6.8
1580.00	6.8
1579.00	6.9
1578.00	6.8
1577.00	6.9
1576.00	6.9
1575.00	6.9
1574.00	6.9
1573.00	6.8
1572.00	6.8
1571.00	6.9
1570.00	6.9
1569.00	6.9
1568.00	6.8
1567.00	6.9
1566.00	6.9
1565.00	6.8
1564.00	6.8
1563.00	6.9
1562.00	6.9
1561.00	6.9
1560.00	6.8
1559.00	6.8
1558.00	6.9
1557.00	6.9
1556.00	6.8
1555.00	6.8
1554.00	6.8
1553.00	6.8
1552.00	6.8
1551.00	6.8
1550.00	6.8
1549.00	6.8
1548.00	6.8
1547.00	6.8
1546.00	6.8
1545.00	6.7
1544.00	6.7
1543.00	6.7
1542.00	6.7
1541.00	6.7
1540.00	6.7
1539.00	6.7
1538.00	6.8
1537.00	6.8
1536.00	6.8
1535.00	6.7
1534.00	6.9
1533.00	6.7
1532.00	6.8
1531.00	6.8
1530.00	6.8
1529.00	6.8
1528.00	6.7
1527.00	6.8
1526.00	6.8
1525.00	6.8
1524.00	6.8
1523.00	6.8
1522.00	6.8
1521.00	6.7
1520.00	6.8
1519.00	6.7
1518.00	6.8
1517.00	6.7
1516.00	6.8
1515.00	6.8
1514.00	6.8
1513.00	6.8
1512.00	6.7
1511.00	6.8
1510.00	6.8
1509.00	6.8
1508.00	6.8
1507.00	6.7
1506.00	6.7
1505.00	6.8
1504.00	6.8
1503.00	6.8
1502.00	6.8
1501.00	6.8
1500.00	6.7
1499.00	6.8
1498.00	6.7
1497.00	6.7
1496.00	6.8
1495.00	6.7
1494.00	6.7
1493.00	6.7
1492.00	6.7
1491.00	6.8
1490.00	6.8
1489.00	6.8
1488.00	6.7
1487.00	6.7
1486.00	6.8
1485.00	6.7
1484.00	6.8
1483.00	6.7
1482.00	6.6
1481.00	6.7
1480.00	6.7
1479.00	6.6
1478.00	6.6
1477.00	6.7
1476.00	6.6
1475.00	6.6
1474.00	6.5
1473.00	6.6
1472.00	6.6
1471.00	6.6
1470.00	6.5
1469.00	6.5
1468.00	6.5
1467.00	6.5
1466.00	6.5
1465.00	6.5
1464.00	6.4
1463.00	6.5
1462.00	6.5
1461.00	6.4
1460.00	6.5
1459.00	6.4
1458.00	6.4
1457.00	6.3
1456.00	6.4
1455.00	6.4
1454.00	6.3
1453.00	6.3
1452.00	6.3
1451.00	6.3
1450.00	6.3
1449.00	6.3
1448.00	6.3
1447.00	6.3
1446.00	6.3
1445.00	6.3
1444.00	6.2
1443.00	6.2
1442.00	6.3
1441.00	6.2
1440.00	6.2
1439.00	6.1
1438.00	6.1
1437.00	6.2
1436.00	6.1
1435.00	6.2
1434.00	6.1
1433.00	6.1
1432.00	6.1
1431.00	6.1
1430.00	6.1
1429.00	6.1
1428.00	6.1
1427.00	6.1
1426.00	6.1
1425.00	6.2
1424.00	6.1
1423.00	6.1
1422.00	6.1
1421.00	6.1
1420.00	6.1
1419.00	6.1
1418.00	6.1
1417.00	6.0
1416.00	6.0
1415.00	6.1
1414.00	6.0
1413.00	6.1
1412.00	6.1
1411.00	6.1
1410.00	6.0
1409.00	6.1
1408.00	6.1
1407.00	6.1
1406.00	6.1
1405.00	6.0
1404.00	6.1
1403.00	6.2
1402.00	6.1
1401.00	6.1
1400.00	6.1
1399.00	6.1
1398.00	6.1
1397.00	6.1
1396.00	6.1
1395.00	6.2
1394.00	6.2
1393.00	6.2
1392.00	6.2
1391.00	6.3
1390.00	6.2
1389.00	6.3
1388.00	6.2
1387.00	6.3
1386.00	6.3
1385.00	6.4
1384.00	6.3
1383.00	6.4
1382.00	6.4
1381.00	6.4
1380.00	6.4
1379.00	6.5
1378.00	6.5
1377.00	6.6
1376.00	6.6
1375.00	6.6
1374.00	6.6
1373.00	6.7
1372.00	6.5
1371.00	6.6
1370.00	6.7
1369.00	6.7
1368.00	6.7
1367.00	6.7
1366.00	6.8
1365.00	6.7
1364.00	6.8
1363.00	6.8
1362.00	6.8
1361.00	6.8
1360.00	6.9
1359.00	6.8
1358.00	6.9
1357.00	6.8
1356.00	6.9
1355.00	6.9
1354.00	6.9
1353.00	6.9
1352.00	7.0
1351.00	6.9
1350.00	6.9
1349.00	6.9
1348.00	7.0
1347.00	6.9
1346.00	6.9
1345.00	7.0
1344.00	6.9
1343.00	7.0
1342.00	7.0
1341.00	6.9
1340.00	6.9
1339.00	6.9
1338.00	7.0
1337.00	7.0
1336.00	7.0
1335.00	7.0
1334.00	7.0
1333.00	7.0
1332.00	7.0
1331.00	6.9
1330.00	7.0
1329.00	7.0
1328.00	7.0
1327.00	7.0
1326.00	6.9
1325.00	7.0
1324.00	7.0
1323.00	7.0
1322.00	7.0
1321.00	7.0
1320.00	7.0
1319.00	7.0
1318.00	7.0
1317.00	7.0
1316.00	6.9
1315.00	7.0
1314.00	7.0
1313.00	7.0
1312.00	7.0
1311.00	6.9
1310.00	7.0
1309.00	6.9
1308.00	6.9
1307.00	7.0
1306.00	6.9
1305.00	7.0
1304.00	7.0
1303.00	6.9
1302.00	7.0
1301.00	7.0
1300.00	7.0
1299.00	6.9
1298.00	7.0
1297.00	6.9
1296.00	7.0
1295.00	7.0
1294.00	7.0
1293.00	7.0
1292.00	7.0
1291.00	7.0
1290.00	6.9
1289.00	6.9
1288.00	6.9
1287.00	6.9
1286.00	6.9
1285.00	6.9
1284.00	6.9
1283.00	7.0
1282.00	6.9
1281.00	6.9
1280.00	6.9
1279.00	6.9
1278.00	7.0
1277.00	7.0
1276.00	7.0
1275.00	6.9
1274.00	6.9
1273.00	6.8
1272.00	6.9
1271.00	6.9
1270.00	6.9
1269.00	6.8
1268.00	6.9
1267.00	6.8
1266.00	6.8
1265.00	6.9
1264.00	6.8
1263.00	6.8
1262.00	6.8
1261.00	6.9
1260.00	6.8
1259.00	6.8
1258.00	6.8
1257.00	6.8
1256.00	6.8
1255.00	6.8
1254.00	6.8
1253.00	6.8
1252.00	6.8
1251.00	6.7
1250.00	6.7
1249.00	6.7
1248.00	6.7
1247.00	6.6
1246.00	6.7
1245.00	6.6
1244.00	6.6
1243.00	6.6
1242.00	6.6
1241.00	6.5
1240.00	6.5
1239.00	6.5
1238.00	6.4
1237.00	6.4
1236.00	6.4
1235.00	6.4
1234.00	6.3
1233.00	6.3
1232.00	6.2
1231.00	6.3
1230.00	6.1
1229.00	6.1
1228.00	6.1
1227.00	6.0
1226.00	6.0
1225.00	5.9
1224.00	5.9
1223.00	5.9
1222.00	5.8
1221.00	5.9
1220.00	5.7
1219.00	5.7
1218.00	5.7
1217.00	5.7
1216.00	5.7
1215.00	5.6
1214.00	5.7
1213.00	5.7
1212.00	5.6
1211.00	5.7
1210.00	5.7
1209.00	5.7
1208.00	5.7
1207.00	5.7
1206.00	5.7
1205.00	5.8
1204.00	5.8
1203.00	5.9
1202.00	5.9
1201.00	5.9
1200.00	5.8
1199.00	5.9
1198.00	6.0
1197.00	6.0
1196.00	6.1
1195.00	6.0
1194.00	6.1
1193.00	6.1
1192.00	6.2
1191.00	6.1
1190.00	6.1
1189.00	6.1
1188.00	6.2
1187.00	6.3
1186.00	6.3
1185.00	6.3
1184.00	6.3
1183.00	6.4
1182.00	6.4
1181.00	6.4
1180.00	6.5
1179.00	6.4
1178.00	6.4
1177.00	6.5
1176.00	6.6
1175.00	6.6
1174.00	6.6
1173.00	6.5
1172.00	6.6
1171.00	6.6
1170.00	6.6
1169.00	6.6
1168.00	6.7
1167.00	6.7
1166.00	6.7
1165.00	6.8
1164.00	6.7
1163.00	6.7
1162.00	6.8
1161.00	6.8
1160.00	6.8
1159.00	6.8
1158.00	6.8
1157.00	6.8
1156.00	6.8
1155.00	6.8
1154.00	6.9
1153.00	6.9
1152.00	7.0
1151.00	6.9
1150.00	6.9
1149.00	7.0
1148.00	7.0
1147.00	7.0
1146.00	7.0
1145.00	7.0
1144.00	7.0
1143.00	7.2
1142.00	7.0
1141.00	7.0
1140.00	7.0
1139.00	7.1
1138.00	7.1
1137.00	7.1
1136.00	7.0
1135.00	7.1
1134.00	7.1
1133.00	7.0
1132.00	7.1
1131.00	7.1
1130.00	7.0
1129.00	7.0
1128.00	7.1
1127.00	7.1
1126.00	7.1
1125.00	7.1
1124.00	7.1
1123.00	7.1
1122.00	7.1
1121.00	7.1
1120.00	7.1
1119.00	7.1
1118.00	7.1
1117.00	7.2
1116.00	7.2
1115.00	7.1
1114.00	7.1
1113.00	7.1
1112.00	7.1
1111.00	7.1
1110.00	7.1
1109.00	7.0
1108.00	7.1
1107.00	7.0
1106.00	7.0
1105.00	7.1
1104.00	7.1
1103.00	7.1
1102.00	7.1
1101.00	7.1
1100.00	7.2
1099.00	7.1
1098.00	7.2
1097.00	7.1
1096.00	7.2
1095.00	7.2
1094.00	7.1
1093.00	7.2
1092.00	7.1
1091.00	7.1
1090.00	7.1
1089.00	7.2
1088.00	7.1
1087.00	7.1
1086.00	7.1
1085.00	7.1
1084.00	7.2
1083.00	7.2
1082.00	7.2
1081.00	7.1
1080.00	7.1
1079.00	7.2
1078.00	7.1
1077.00	7.0
1076.00	7.1
1075.00	7.1
1074.00	7.1
1073.00	7.1
1072.00	7.2
1071.00	7.1
1070.00	7.2
1069.00	7.1
1068.00	7.1
1067.00	7.1
1066.00	7.1
1065.00	7.1
1064.00	7.1
1063.00	7.1
1062.00	7.0
1061.00	7.1
1060.00	7.1
1059.00	7.1
1058.00	7.1
1057.00	7.1
1056.00	7.0
1055.00	7.1
1054.00	7.1
1053.00	7.1
1052.00	7.1
1051.00	7.1
1050.00	7.0
1049.00	7.1
1048.00	7.1
1047.00	7.0
1046.00	7.1
1045.00	7.1
1044.00	7.1
1043.00	7.1
1042.00	7.2
1041.00	7.1
1040.00	7.1
1039.00	7.1
1038.00	7.1
1037.00	7.1
1036.00	7.1
1035.00	7.1
1034.00	7.1
1033.00	7.1
1032.00	7.1
1031.00	7.1
1030.00	7.2
1029.00	7.1
1028.00	7.1
1027.00	7.1
1026.00	7.1
1025.00	7.1
1024.00	7.1
1023.00	7.1
1022.00	7.2
1021.00	7.1
1020.00	7.2
1019.00	7.2
1018.00	7.1
1017.00	7.1
1016.00	7.1
1015.00	7.0
1014.00	7.1
1013.00	7.2
1012.00	7.1
1011.00	7.1
1010.00	7.1
1009.00	7.1
1008.00	7.2
1007.00	7.2
1006.00	7.1
1005.00	7.1
1004.00	7.1
1003.00	7.1
1002.00	7.2
1001.00	7.2
1000.00	7.2
999.00	7.2
998.00	7.1
997.00	7.1
996.00	7.2
995.00	7.1
994.00	7.2
993.00	7.2
992.00	7.2
991.00	7.1
990.00	7.2
989.00	7.2
988.00	7.2
987.00	7.2
986.00	7.2
985.00	7.2
984.00	7.2
983.00	7.2
982.00	7.2
981.00	7.2
980.00	7.1
979.00	7.2
978.00	7.2
977.00	7.2
976.00	7.2
975.00	7.1
974.00	7.2
973.00	7.2
972.00	7.2
971.00	7.2
970.00	7.3
969.00	7.1
968.00	7.2
967.00	7.2
966.00	7.2
965.00	7.2
964.00	7.2
963.00	7.2
962.00	7.2
961.00	7.2
960.00	7.2
959.00	7.2
958.00	7.1
957.00	7.1
956.00	7.3
955.00	7.2
954.00	7.2
953.00	7.2
952.00	7.2
951.00	7.1
950.00	7.1
949.00	7.1
948.00	7.2
947.00	7.1
946.00	7.1
945.00	7.1
944.00	7.1
943.00	7.1
942.00	7.2
941.00	7.2
940.00	7.1
939.00	7.2
938.00	7.2
937.00	7.2
936.00	7.2
935.00	7.1
934.00	7.1
933.00	7.1
932.00	7.1
931.00	7.1
930.00	7.1
929.00	7.1
928.00	7.1
927.00	7.1
926.00	7.1
925.00	7.1
924.00	7.2
923.00	7.1
922.00	7.1
921.00	7.1
920.00	7.1
919.00	7.0
918.00	7.0
917.00	7.1
916.00	7.0
915.00	7.2
914.00	7.2
913.00	7.1
912.00	7.1
911.00	7.1
910.00	7.2
909.00	7.1
908.00	7.2
907.00	7.3
906.00	7.1
905.00	7.2
904.00	7.2
903.00	7.1
902.00	7.1
901.00	7.1
900.00	7.2
899.00	7.2
898.00	7.2
897.00	7.1
896.00	7.2
895.00	7.2
894.00	7.1
893.00	7.2
892.00	7.2
891.00	7.1
890.00	7.2
889.00	7.1
888.00	7.1
887.00	7.3
886.00	7.2
885.00	7.3
884.00	7.1
883.00	7.1
882.00	7.1
881.00	7.1
880.00	7.1
879.00	7.0
878.00	7.1
877.00	7.0
876.00	7.1
875.00	6.9
874.00	7.1
873.00	7.0
872.00	6.9
871.00	6.9
870.00	7.0
869.00	7.0
868.00	7.0
867.00	6.9
866.00	6.9
865.00	6.8
864.00	6.8
863.00	6.8
862.00	6.9
861.00	6.8
860.00	6.8
859.00	6.8
858.00	6.8
857.00	6.7
856.00	6.7
855.00	6.8
854.00	6.7
853.00	6.7
852.00	6.7
851.00	6.7
850.00	6.7
849.00	6.7
848.00	6.6
847.00	6.7
846.00	6.7
845.00	6.8
844.00	6.6
843.00	6.7
842.00	6.7
841.00	6.5
840.00	6.8
839.00	6.7
838.00	6.7
837.00	6.8
836.00	6.8
835.00	6.7
834.00	6.8
833.00	6.9
832.00	6.7
831.00	6.6
830.00	6.6
829.00	6.6
828.00	6.6
827.00	6.8
826.00	6.8
825.00	6.8
824.00	6.8
823.00	6.6
822.00	6.7
821.00	6.7
820.00	6.7
819.00	6.7
818.00	6.7
817.00	6.6
816.00	6.7
815.00	6.7
814.00	6.8
813.00	6.8
812.00	6.7
811.00	6.8
810.00	6.7
809.00	6.7
808.00	6.7
807.00	6.7
806.00	6.8
805.00	6.8
804.00	6.7
803.00	6.7
802.00	6.8
801.00	6.7
800.00	6.8
799.00	6.7
798.00	6.8
797.00	6.7
796.00	6.8
795.00	6.6
794.00	6.7
793.00	6.7
792.00	6.7
791.00	6.8
790.00	6.8
789.00	6.8
788.00	6.7
787.00	6.7
786.00	6.7
785.00	6.8
784.00	6.7
783.00	6.8
782.00	6.6
781.00	6.8
780.00	6.7
779.00	6.7
778.00	6.6
777.00	6.8
776.00	6.8
775.00	6.7
774.00	6.7
773.00	6.7
772.00	6.7
771.00	6.7
770.00	6.7
769.00	6.7
768.00	6.7
767.00	6.6
766.00	6.7
765.00	6.8
764.00	6.7
763.00	6.8
762.00	6.7
761.00	6.7
760.00	6.7
759.00	6.7
758.00	6.7
757.00	6.7
756.00	6.8
755.00	6.8
754.00	6.7
753.00	6.8
752.00	6.7
751.00	6.7
750.00	6.7
749.00	6.7
748.00	6.7
747.00	6.8
746.00	6.8
745.00	6.7
744.00	6.7
743.00	6.8
742.00	6.8
741.00	6.8
740.00	6.8
739.00	6.8
738.00	6.7
737.00	6.7
736.00	6.7
735.00	6.7
734.00	6.8
733.00	6.8
732.00	6.7
731.00	6.8
730.00	6.8
729.00	6.8
728.00	6.7
727.00	6.7
726.00	6.8
725.00	6.8
724.00	6.8
723.00	6.7
722.00	6.8
721.00	6.8
720.00	6.7
719.00	6.7
718.00	6.8
717.00	6.8
716.00	6.7
715.00	6.7
714.00	6.8
713.00	6.8
712.00	6.8
711.00	6.8
710.00	6.8
709.00	6.8
708.00	6.7
707.00	6.8
706.00	6.8
705.00	6.8
704.00	6.8
703.00	6.8
702.00	6.8
701.00	6.8
700.00	6.7
699.00	6.7
698.00	6.7
697.00	6.8
696.00	6.8
695.00	6.8
694.00	6.8
693.00	6.8
692.00	6.8
691.00	6.8
690.00	6.8
689.00	6.7
688.00	6.8
687.00	6.8
686.00	6.7
685.00	6.8
684.00	6.8
683.00	6.8
682.00	6.8
681.00	6.8
680.00	6.8
679.00	6.8
678.00	6.8
677.00	6.8
676.00	6.8
675.00	6.8
674.00	6.8
673.00	6.8
672.00	6.8
671.00	6.8
670.00	6.8
669.00	6.8
668.00	6.8
667.00	6.8
666.00	6.8
665.00	6.8
664.00	6.8
663.00	6.8
662.00	6.8
661.00	6.8
660.00	6.8
659.00	6.8
658.00	6.8
657.00	6.8
656.00	6.8
655.00	6.8
654.00	6.9
653.00	6.8
652.00	6.8
651.00	6.8
650.00	6.8
649.00	6.8
648.00	6.8
647.00	6.8
646.00	6.8
645.00	6.8
644.00	6.8
643.00	6.8
642.00	6.8
641.00	6.8
640.00	6.8
639.00	6.8
638.00	6.8
637.00	6.8
636.00	6.8
635.00	6.8
634.00	6.8
633.00	6.8
632.00	6.8
631.00	6.8
630.00	6.8
629.00	6.8
628.00	6.8
627.00	6.9
626.00	6.8
625.00	6.8
624.00	6.9
623.00	6.8
622.00	6.8
621.00	6.9
620.00	6.8
619.00	6.8
618.00	6.9
617.00	6.8
616.00	6.9
615.00	6.8
614.00	6.9
613.00	6.9
612.00	6.9
611.00	6.8
610.00	6.9
609.00	6.9
608.00	6.8
607.00	6.8
606.00	6.9
605.00	6.8
604.00	6.8
603.00	6.9
602.00	6.8
601.00	6.9
600.00	6.8
599.00	6.9
598.00	6.8
597.00	6.9
596.00	6.8
595.00	6.8
594.00	6.8
593.00	6.9
592.00	6.9
591.00	6.8
590.00	6.9
589.00	6.9
588.00	6.8
587.00	6.9
586.00	6.9
585.00	6.9
584.00	6.9
583.00	6.9
582.00	6.9
581.00	6.9
580.00	6.9
579.00	6.9
578.00	6.9
577.00	6.9
576.00	6.9
575.00	6.9
574.00	6.9
573.00	6.9
572.00	6.9
571.00	6.8
570.00	6.9
569.00	6.9
568.00	6.9
567.00	6.8
566.00	6.9
565.00	6.9
564.00	6.9
563.00	6.9
562.00	6.9
561.00	6.9
560.00	6.9
559.00	6.9
558.00	6.9
557.00	6.9
556.00	6.9
555.00	6.9
554.00	6.9
553.00	6.9
552.00	6.9
551.00	6.9
550.00	6.9
549.00	6.9
548.00	6.9
547.00	6.9
546.00	6.9
545.00	6.9
544.00	6.9
543.00	6.9
542.00	6.9
541.00	7.0
540.00	6.9
539.00	6.9
538.00	6.9
537.00	6.9
536.00	6.9
535.00	6.9
534.00	6.9
533.00	6.9
532.00	6.9
531.00	7.0
530.00	6.9
529.00	7.0
528.00	7.0
527.00	6.9
526.00	6.9
525.00	6.9
524.00	6.9
523.00	6.9
522.00	7.0
521.00	6.9
520.00	7.0
519.00	7.0
518.00	7.0
517.00	7.0
516.00	7.0
515.00	7.0
514.00	7.0
513.00	6.9
512.00	7.0
511.00	7.0
510.00	7.0
509.00	7.0
508.00	7.0
507.00	7.0
506.00	7.0
505.00	7.0
504.00	7.0
503.00	7.0
502.00	7.0
501.00	7.0
500.00	7.0
499.00	7.0
498.00	6.9
497.00	7.0
496.00	7.0
495.00	7.0
494.00	7.0
493.00	7.0
492.00	7.0
491.00	7.0
490.00	7.0
489.00	7.0
488.00	7.0
487.00	7.0
486.00	7.0
485.00	7.0
484.00	7.1
483.00	7.0
482.00	7.1
481.00	7.0
480.00	7.0
479.00	7.1
478.00	7.0
477.00	7.0
476.00	7.1
475.00	7.1
474.00	7.0
473.00	7.1
472.00	7.0
471.00	7.1
470.00	7.1
469.00	7.1
468.00	7.1
467.00	7.0
466.00	7.0
465.00	7.1
464.00	7.1
463.00	7.1
462.00	7.0
461.00	7.1
460.00	7.1
459.00	7.1
458.00	7.1
457.00	7.1
456.00	7.1
455.00	7.1
454.00	7.1
453.00	7.1
452.00	7.1
451.00	7.1
450.00	7.1
449.00	7.2
448.00	7.1
447.00	7.1
446.00	7.1
445.00	7.1
444.00	7.1
443.00	7.2
442.00	7.2
441.00	7.2
440.00	7.1
439.00	7.2
438.00	7.1
437.00	7.2
436.00	7.1
435.00	7.1
434.00	7.2
433.00	7.2
432.00	7.1
431.00	7.2
430.00	7.1
429.00	7.2
428.00	7.2
427.00	7.1
426.00	7.1
425.00	7.3
424.00	7.2
423.00	7.2
422.00	7.2
421.00	7.2
420.00	7.2
419.00	7.2
418.00	7.2
417.00	7.2
416.00	7.2
415.00	7.2
414.00	7.2
413.00	7.2
412.00	7.3
411.00	7.2
410.00	7.3
409.00	7.3
408.00	7.3
407.00	7.3
406.00	7.3
405.00	7.3
404.00	7.3
403.00	7.3
402.00	7.3
401.00	7.3
400.00	7.3
399.00	7.4
398.00	7.4
397.00	7.3
396.00	7.3
395.00	7.3
394.00	7.4
393.00	7.4
392.00	7.4
391.00	7.5
390.00	7.3
389.00	7.3
388.00	7.4
387.00	7.5
386.00	7.5
385.00	7.4
384.00	7.6
383.00	7.4
382.00	7.5
381.00	7.6
380.00	7.5
379.00	7.5
378.00	7.6
377.00	7.6
376.00	7.6
375.00	7.5
374.00	7.6
373.00	7.5
372.00	7.5
371.00	7.7
370.00	7.6
369.00	7.5
368.00	7.6
367.00	7.6
366.00	7.6
365.00	7.5
364.00	7.5
363.00	7.7
362.00	7.5
361.00	7.6
360.00	7.7
359.00	7.5
358.00	7.6
357.00	7.7
356.00	7.5
355.00	7.6
354.00	7.7
353.00	7.7
352.00	7.7
351.00	7.6
350.00	7.6
349.00	7.7
348.00	7.8
347.00	7.6
346.00	7.6
345.00	7.6
344.00	7.6
343.00	7.6
342.00	7.8
341.00	7.5
340.00	7.7
339.00	7.6
338.00	7.6
337.00	7.8
336.00	7.6
335.00	7.5
334.00	7.5
333.00	7.5
332.00	7.7
331.00	7.9
330.00	7.8
329.00	7.7
328.00	7.7
327.00	7.7
326.00	7.9
325.00	7.7
324.00	8.0
323.00	8.2
322.00	7.7
321.00	7.8
320.00	8.1
319.00	8.1
318.00	8.0
317.00	7.8
316.00	8.3
315.00	8.1
314.00	8.2
313.00	8.3
312.00	8.3
311.00	8.1
310.00	8.3
309.00	8.3
308.00	8.3
307.00	8.2
306.00	8.4
305.00	8.4
304.00	8.4
303.00	8.9
302.00	8.3
301.00	8.7
300.00	9.0
299.00	9.0
298.00	8.8
297.00	9.1
296.00	9.5
295.00	9.2
294.00	9.2
293.00	9.2
292.00	9.4
291.00	9.5
290.00	9.7
289.00	9.9
288.00	9.6
287.00	9.8
286.00	10.1
285.00	10.1
284.00	10.5
283.00	10.4
282.00	10.7
281.00	10.6
280.00	10.7
279.00	11.3
278.00	11.4
277.00	11.6
276.00	11.6
275.00	11.6
274.00	11.9
273.00	11.9
272.00	12.1
271.00	12.0
270.00	12.1
269.00	12.5
268.00	12.2
267.00	12.7
266.00	12.7
265.00	12.7
264.00	12.9
263.00	12.8
262.00	12.9
261.00	13.2
260.00	12.6
259.00	13.1
258.00	13.1
257.00	13.1
256.00	13.5
255.00	13.2
254.00	13.2
253.00	13.6
252.00	13.8
251.00	13.2
250.00	14.0
249.00	13.9
248.00	14.3
247.00	14.4
246.00	15.4
245.00	16.5
244.00	17.1
243.00	19.0
242.00	20.7
241.00	21.7
240.00	23.1
239.00	24.8
238.00	26.6
237.00	27.4
236.00	28.6
235.00	29.3
234.00	30.4
233.00	30.1
232.00	30.7
231.00	30.6
230.00	30.4
229.00	31.4
228.00	32.1
227.00	32.5
226.00	33.7
225.00	33.3
224.00	35.5
223.00	35.0
222.00	36.7
221.00	34.7
220.00	37.1
219.00	38.5
218.00	39.1
217.00	40.9
216.00	42.9
215.00	40.9
214.00	41.7
213.00	46.9
212.00	48.2
211.00	52.0
210.00	52.9
209.00	61.2
208.00	61.1
207.00	67.2
206.00	73.2
205.00	86.6
204.00	78.0
203.00	76.0
202.00	80.8
201.00	94.8
200.00	84.2
