# Supplementary material for: Accelerating the solar-thermal energy storage via inner-light supplying with optical waveguide
Source: Nat Commun. 2023 Jun 12;14:3456. doi: 10.1038/s41467-023-39190-1 (PMC10261122; doi:10.1038/s41467-023-39190-1)
Supplement: Supplementary file 6 — Source Data [file 41467_2023_39190_MOESM6_ESM.zip › 1-original data/Fig.2/Fig.2b/R%/0.04.TXT]

Sample:	'CNTPAM
File name:	CNTPAM_20210603180234.UDS
Run Date:	'17:56:36, 06/03/2021
Operator:	UV
Comment:	'

Instrument
Model:	UH4150 Spectrophotometer(Integrating Sphere)
Serial Number:	'
ROM Version:	1J14150 04

Instrument Parameters
Measurement Type:	Wavelength Scan
Data Mode:	%R
Start Wavelength:	3000.00 nm
End Wavelength:	200.00 nm
Scan Speed:	300 nm/min
Sampling Interval:	1.00 nm
Delay:	0 s
Cycle Time:	0.0 min
Replicates:	1
Auto Zero before each run:	Off
Slit Width:	2.00 nm
PMT Voltage:	Auto1
Lamp Change Mode:	Auto
Lamp Change Wavelength:	340.00 nm
Baseline Correction:	User 1
High Resolution:	On
D2 Lamp:	On
WI Lamp:	On
R/S Reverse:	On
Attenuation:	'None
--- NIR ---
Scan Speed:	1200 nm/min
Slit:	Auto change
PbS Gain:	1
Detector change correct:	ON
Detector change Wavelength:	850.0 nm
Light control:	Fixed
--------------

Peak Detection
Integration Method:	Rectangular
Sensitivity:	1
Threshold:	0.0100

Peaks
Peak #	Start (nm)	Apex (nm)	End (nm)	Height (%R)	Valley (nm)	Valley (%R)
1	3000.00	2981.00	2974.00	-33.1	2974.00	37.7
2	2974.00	2966.00	2960.00	-27.8	2960.00	37.1
3	2960.00	2947.00	2940.00	-12.0	2940.00	13.0
4	2940.00	2936.00	2929.00	-1.6	2929.00	15.4
5	2929.00	2915.00	2894.00	-7.4	2894.00	18.2
6	2894.00	2886.00	2883.00	-8.2	2883.00	19.0
7	2883.00	2876.00	2869.00	-0.2	2869.00	19.2
8	2869.00	2861.00	2846.00	-6.2	2846.00	15.0
9	2846.00	2841.00	2820.00	-6.6	2820.00	23.2
10	2820.00	2809.00	2803.00	-2.6	2803.00	17.7
11	2803.00	2795.00	2776.00	-3.5	2776.00	23.8
12	2776.00	2763.00	2760.00	-5.5	2760.00	20.1
13	2760.00	2751.00	2750.00	-35.5	2750.00	19.3
14	2750.00	2736.00	2727.00	-10.9	2727.00	16.6
15	2727.00	2718.00	2697.00	0.1	2697.00	11.2
16	2697.00	2689.00	2686.00	0.1	2686.00	8.4
17	2686.00	2678.00	2669.00	1.2	2669.00	5.8
18	2669.00	2659.00	2647.00	2.0	2647.00	5.0
19	2647.00	2646.00	2637.00	2.2	2637.00	5.3
20	2637.00	2629.00	2626.00	3.2	2626.00	6.4
21	2626.00	2604.00	2603.00	1.7	2603.00	5.4
22	2603.00	2592.00	2587.00	2.6	2587.00	5.5
23	2587.00	2581.00	2574.00	2.8	2574.00	5.0
24	2574.00	2569.00	2561.00	2.8	2561.00	4.8
25	2561.00	2546.00	2532.00	3.1	2532.00	5.1
26	2532.00	2525.00	2510.00	3.5	2510.00	4.6
27	2510.00	2503.00	2500.00	3.6	2500.00	4.8
28	2500.00	2495.00	2486.00	3.7	2486.00	4.5
29	2486.00	2485.00	2481.00	3.5	2481.00	4.4
30	2481.00	2468.00	2458.00	3.4	2458.00	4.1
31	2458.00	2436.00	2421.00	3.2	2421.00	3.8
32	2421.00	2412.00	2409.00	3.1	2409.00	3.7
33	2409.00	2403.00	2397.00	3.1	2397.00	4.1
34	2397.00	2391.00	2386.00	3.3	2386.00	3.7
35	2386.00	2364.00	2344.00	3.1	2344.00	3.9
36	2344.00	2337.00	2323.00	3.4	2323.00	3.8
37	2323.00	2318.00	2274.00	3.3	2274.00	4.7
38	2274.00	2269.00	2222.00	4.1	2222.00	5.6
39	2222.00	2212.00	2191.00	5.5	2191.00	6.0
40	2191.00	2183.00	2163.00	5.8	2163.00	6.1
41	2163.00	2162.00	2158.00	5.8	2158.00	6.1
42	2158.00	2156.00	2146.00	5.9	2146.00	6.1
43	2146.00	2140.00	2139.00	5.8	2139.00	6.2
44	2139.00	2115.00	2102.00	5.8	2102.00	6.1
45	2102.00	2096.00	2086.00	5.8	2086.00	5.9
46	2086.00	2072.00	2059.00	5.7	2059.00	5.9
47	2059.00	2045.00	2040.00	5.6	2040.00	5.9
48	2040.00	2018.00	2007.00	5.5	2007.00	5.8
49	2007.00	1997.00	1993.00	5.5	1993.00	5.9
50	1993.00	1978.00	1969.00	5.6	1969.00	5.9
51	1969.00	1956.00	1955.00	5.7	1955.00	5.9
52	1955.00	1951.00	1947.00	5.6	1947.00	5.8
53	1947.00	1936.00	1927.00	5.7	1927.00	5.8
54	1927.00	1919.00	1911.00	5.6	1911.00	5.8
55	1911.00	1898.00	1896.00	5.6	1896.00	5.9
56	1896.00	1884.00	1879.00	5.7	1879.00	5.9
57	1879.00	1859.00	1854.00	5.5	1854.00	5.7
58	1854.00	1810.00	1804.00	5.3	1804.00	5.5
59	1804.00	1737.00	1634.00	4.6	1634.00	6.7
60	1634.00	1622.00	1609.00	6.6	1609.00	6.8
61	1609.00	1600.00	1592.00	6.6	1592.00	6.8
62	1592.00	1591.00	1585.00	6.6	1585.00	6.7
63	1585.00	1568.00	1561.00	6.6	1561.00	6.8
64	1561.00	1538.00	1531.00	6.6	1531.00	6.7
65	1531.00	1530.00	1523.00	6.6	1523.00	6.7
66	1523.00	1519.00	1506.00	6.6	1506.00	6.7
67	1506.00	1422.00	1414.00	6.1	1414.00	6.2
68	1414.00	1412.00	1333.00	6.1	1333.00	6.8
69	1333.00	1327.00	1317.00	6.7	1317.00	6.9
70	1317.00	1312.00	1301.00	6.7	1301.00	6.8
71	1301.00	1295.00	1292.00	6.7	1292.00	6.8
72	1292.00	1258.00	1255.00	6.6	1255.00	6.7
73	1255.00	1211.00	1146.00	5.9	1146.00	6.7
74	1146.00	1137.00	1133.00	6.6	1133.00	6.8
75	1133.00	1123.00	1109.00	6.7	1109.00	6.8
76	1109.00	1076.00	1061.00	6.7	1061.00	6.8
77	1061.00	1051.00	1043.00	6.7	1043.00	6.8
78	1043.00	1041.00	1035.00	6.7	1035.00	6.8
79	1035.00	1020.00	1003.00	6.6	1003.00	6.8
80	1003.00	999.00	997.00	6.7	997.00	6.8
81	997.00	989.00	986.00	6.6	986.00	6.8
82	986.00	982.00	980.00	6.6	980.00	6.8
83	980.00	973.00	971.00	6.7	971.00	6.8
84	971.00	957.00	952.00	6.6	952.00	6.8
85	952.00	920.00	901.00	6.4	901.00	6.8
86	901.00	897.00	879.00	6.6	879.00	6.9
87	879.00	872.00	870.00	6.4	870.00	6.8
88	870.00	867.00	861.00	6.5	861.00	6.7
89	861.00	857.00	855.00	6.5	855.00	6.8
90	855.00	842.00	837.00	6.4	837.00	6.7
91	837.00	808.00	801.00	6.5	801.00	6.8
92	801.00	800.00	791.00	6.4	791.00	6.7
93	791.00	787.00	782.00	6.4	782.00	6.6
94	782.00	768.00	701.00	6.5	701.00	6.6
95	701.00	696.00	676.00	6.5	676.00	6.6
96	676.00	656.00	648.00	6.5	648.00	6.6
97	648.00	639.00	633.00	6.5	633.00	6.6
98	633.00	630.00	625.00	6.5	625.00	6.6
99	625.00	611.00	599.00	6.6	599.00	6.6
100	599.00	588.00	567.00	6.5	567.00	6.7
101	567.00	563.00	529.00	6.6	529.00	6.7
102	529.00	520.00	496.00	6.6	496.00	6.8
103	496.00	487.00	480.00	6.7	480.00	6.8
104	480.00	469.00	451.00	6.7	451.00	6.9
105	451.00	445.00	336.00	6.8	336.00	8.2
106	336.00	330.00	200.00	7.5	200.00	73.0

Data Points
nm	%R
3000.00	4.9
2999.00	1.3
2998.00	21.2
2997.00	30.9
2996.00	27.2
2995.00	15.1
2994.00	8.1
2993.00	-24.6
2992.00	-2.1
2991.00	10.2
2990.00	14.2
2989.00	3.8
2988.00	-6.0
2987.00	-6.2
2986.00	-3.9
2985.00	-15.5
2984.00	-29.8
2983.00	13.9
2982.00	6.4
2981.00	-33.1
2980.00	-19.9
2979.00	-4.3
2978.00	11.4
2977.00	30.6
2976.00	21.4
2975.00	27.0
2974.00	37.7
2973.00	-5.1
2972.00	-5.8
2971.00	11.4
2970.00	7.0
2969.00	-4.5
2968.00	8.6
2967.00	0.7
2966.00	-27.8
2965.00	-9.8
2964.00	-1.2
2963.00	7.6
2962.00	-0.8
2961.00	5.5
2960.00	37.1
2959.00	23.5
2958.00	23.2
2957.00	22.0
2956.00	-39.0
2955.00	10.7
2954.00	11.6
2953.00	12.5
2952.00	8.2
2951.00	0.9
2950.00	-23.8
2949.00	32.2
2948.00	7.6
2947.00	-12.0
2946.00	3.4
2945.00	0.5
2944.00	4.8
2943.00	-5.6
2942.00	12.6
2941.00	1.5
2940.00	13.0
2939.00	-1.1
2938.00	-1.3
2937.00	10.6
2936.00	-1.6
2935.00	0.1
2934.00	-0.1
2933.00	9.1
2932.00	1.9
2931.00	11.4
2930.00	6.4
2929.00	15.4
2928.00	12.4
2927.00	-10.9
2926.00	14.2
2925.00	12.9
2924.00	0.9
2923.00	7.2
2922.00	-1.5
2921.00	8.0
2920.00	-3.0
2919.00	7.0
2918.00	25.7
2917.00	9.0
2916.00	-9.8
2915.00	-7.4
2914.00	-0.2
2913.00	1.8
2912.00	4.8
2911.00	4.1
2910.00	2.8
2909.00	8.6
2908.00	-1.4
2907.00	5.5
2906.00	16.6
2905.00	-0.7
2904.00	16.7
2903.00	10.1
2902.00	-5.9
2901.00	9.9
2900.00	4.9
2899.00	12.4
2898.00	4.6
2897.00	10.6
2896.00	3.3
2895.00	13.4
2894.00	18.2
2893.00	-7.8
2892.00	7.2
2891.00	12.7
2890.00	9.3
2889.00	1.1
2888.00	-0.6
2887.00	11.7
2886.00	-8.2
2885.00	9.4
2884.00	-4.2
2883.00	19.0
2882.00	1.6
2881.00	14.6
2880.00	8.2
2879.00	11.3
2878.00	11.7
2877.00	5.7
2876.00	-0.2
2875.00	4.3
2874.00	11.9
2873.00	12.0
2872.00	8.9
2871.00	13.1
2870.00	6.6
2869.00	19.2
2868.00	12.4
2867.00	-3.0
2866.00	9.3
2865.00	0.1
2864.00	9.0
2863.00	12.3
2862.00	1.2
2861.00	-6.2
2860.00	4.4
2859.00	6.7
2858.00	10.9
2857.00	16.0
2856.00	-3.9
2855.00	2.3
2854.00	2.2
2853.00	6.9
2852.00	5.0
2851.00	13.1
2850.00	3.3
2849.00	2.9
2848.00	4.9
2847.00	9.1
2846.00	15.0
2845.00	9.4
2844.00	6.1
2843.00	6.9
2842.00	4.7
2841.00	-6.6
2840.00	7.7
2839.00	9.0
2838.00	0.9
2837.00	2.2
2836.00	10.7
2835.00	17.4
2834.00	10.4
2833.00	11.6
2832.00	-2.4
2831.00	10.8
2830.00	0.3
2829.00	2.1
2828.00	15.3
2827.00	14.4
2826.00	6.5
2825.00	8.9
2824.00	6.1
2823.00	2.9
2822.00	7.9
2821.00	4.7
2820.00	23.2
2819.00	9.4
2818.00	10.8
2817.00	0.6
2816.00	12.0
2815.00	5.1
2814.00	11.5
2813.00	8.3
2812.00	8.9
2811.00	15.6
2810.00	5.8
2809.00	-2.6
2808.00	8.4
2807.00	9.4
2806.00	1.8
2805.00	9.4
2804.00	8.4
2803.00	17.7
2802.00	-5.9
2801.00	9.5
2800.00	3.7
2799.00	-2.6
2798.00	-2.3
2797.00	6.0
2796.00	9.2
2795.00	-3.5
2794.00	3.7
2793.00	12.7
2792.00	16.8
2791.00	10.7
2790.00	-6.9
2789.00	6.3
2788.00	5.5
2787.00	-2.5
2786.00	16.9
2785.00	6.6
2784.00	1.0
2783.00	8.3
2782.00	17.7
2781.00	15.7
2780.00	16.8
2779.00	7.0
2778.00	-8.0
2777.00	9.6
2776.00	23.8
2775.00	7.0
2774.00	6.5
2773.00	18.7
2772.00	17.8
2771.00	9.3
2770.00	4.9
2769.00	-3.0
2768.00	10.7
2767.00	7.2
2766.00	2.4
2765.00	9.2
2764.00	-4.7
2763.00	-5.5
2762.00	0.4
2761.00	11.6
2760.00	20.1
2759.00	-7.1
2758.00	10.9
2757.00	4.9
2756.00	3.3
2755.00	3.7
2754.00	2.7
2753.00	-9.5
2752.00	5.6
2751.00	-35.5
2750.00	19.3
2749.00	4.9
2748.00	8.8
2747.00	10.6
2746.00	-5.6
2745.00	11.9
2744.00	8.7
2743.00	-1.8
2742.00	1.5
2741.00	3.6
2740.00	9.2
2739.00	15.2
2738.00	2.8
2737.00	-0.6
2736.00	-10.9
2735.00	11.3
2734.00	4.4
2733.00	-3.1
2732.00	12.1
2731.00	0.9
2730.00	-0.3
2729.00	14.6
2728.00	6.7
2727.00	16.6
2726.00	15.2
2725.00	4.6
2724.00	6.1
2723.00	-4.8
2722.00	9.2
2721.00	5.8
2720.00	0.7
2719.00	2.6
2718.00	0.1
2717.00	0.6
2716.00	5.8
2715.00	0.2
2714.00	4.2
2713.00	7.8
2712.00	13.0
2711.00	6.2
2710.00	1.4
2709.00	5.1
2708.00	-2.6
2707.00	10.2
2706.00	4.4
2705.00	5.4
2704.00	5.4
2703.00	-0.1
2702.00	9.2
2701.00	16.9
2700.00	4.6
2699.00	6.6
2698.00	6.1
2697.00	11.2
2696.00	-2.5
2695.00	4.3
2694.00	4.8
2693.00	4.0
2692.00	10.3
2691.00	2.1
2690.00	4.0
2689.00	0.1
2688.00	3.0
2687.00	7.1
2686.00	8.4
2685.00	2.3
2684.00	7.9
2683.00	5.0
2682.00	7.6
2681.00	5.3
2680.00	3.9
2679.00	2.4
2678.00	1.2
2677.00	4.5
2676.00	3.5
2675.00	2.7
2674.00	3.3
2673.00	4.4
2672.00	3.9
2671.00	5.4
2670.00	3.8
2669.00	5.8
2668.00	4.9
2667.00	4.5
2666.00	4.8
2665.00	4.5
2664.00	3.6
2663.00	6.4
2662.00	2.3
2661.00	3.9
2660.00	5.1
2659.00	2.0
2658.00	7.6
2657.00	4.3
2656.00	3.1
2655.00	2.8
2654.00	5.6
2653.00	4.0
2652.00	3.4
2651.00	4.6
2650.00	3.8
2649.00	4.0
2648.00	3.7
2647.00	5.0
2646.00	2.2
2645.00	3.4
2644.00	3.7
2643.00	4.5
2642.00	5.4
2641.00	4.4
2640.00	3.4
2639.00	4.9
2638.00	3.1
2637.00	5.3
2636.00	3.8
2635.00	4.2
2634.00	5.2
2633.00	3.6
2632.00	5.0
2631.00	3.7
2630.00	4.9
2629.00	3.2
2628.00	3.9
2627.00	4.5
2626.00	6.4
2625.00	4.7
2624.00	4.6
2623.00	4.3
2622.00	4.6
2621.00	5.6
2620.00	5.3
2619.00	3.6
2618.00	4.5
2617.00	4.1
2616.00	5.0
2615.00	4.4
2614.00	3.4
2613.00	1.6
2612.00	4.1
2611.00	3.8
2610.00	2.9
2609.00	3.9
2608.00	4.7
2607.00	4.8
2606.00	3.4
2605.00	3.5
2604.00	1.7
2603.00	5.4
2602.00	4.8
2601.00	4.6
2600.00	5.2
2599.00	4.5
2598.00	5.0
2597.00	3.6
2596.00	4.4
2595.00	3.1
2594.00	3.6
2593.00	3.2
2592.00	2.6
2591.00	5.2
2590.00	5.1
2589.00	3.5
2588.00	3.9
2587.00	5.5
2586.00	3.2
2585.00	4.6
2584.00	4.8
2583.00	4.6
2582.00	3.2
2581.00	2.8
2580.00	3.8
2579.00	4.4
2578.00	4.0
2577.00	4.1
2576.00	4.1
2575.00	4.2
2574.00	5.0
2573.00	3.8
2572.00	4.8
2571.00	3.9
2570.00	4.4
2569.00	2.8
2568.00	3.9
2567.00	3.2
2566.00	3.6
2565.00	4.2
2564.00	3.3
2563.00	4.2
2562.00	4.6
2561.00	4.8
2560.00	3.8
2559.00	3.2
2558.00	4.8
2557.00	3.9
2556.00	3.5
2555.00	4.4
2554.00	3.2
2553.00	3.6
2552.00	3.3
2551.00	3.7
2550.00	4.3
2549.00	4.0
2548.00	4.0
2547.00	3.9
2546.00	3.1
2545.00	3.3
2544.00	3.6
2543.00	4.1
2542.00	4.5
2541.00	4.0
2540.00	4.3
2539.00	4.6
2538.00	3.9
2537.00	4.4
2536.00	4.3
2535.00	4.8
2534.00	4.3
2533.00	3.3
2532.00	5.1
2531.00	4.1
2530.00	4.2
2529.00	4.2
2528.00	3.7
2527.00	3.9
2526.00	4.7
2525.00	3.5
2524.00	4.4
2523.00	4.3
2522.00	4.0
2521.00	4.0
2520.00	4.0
2519.00	3.9
2518.00	3.9
2517.00	4.4
2516.00	4.7
2515.00	3.0
2514.00	4.1
2513.00	3.7
2512.00	4.5
2511.00	3.7
2510.00	4.6
2509.00	3.7
2508.00	4.3
2507.00	4.1
2506.00	4.0
2505.00	4.1
2504.00	4.0
2503.00	3.6
2502.00	4.2
2501.00	4.1
2500.00	4.8
2499.00	4.0
2498.00	4.2
2497.00	4.0
2496.00	3.9
2495.00	3.7
2494.00	4.0
2493.00	4.3
2492.00	3.8
2491.00	4.2
2490.00	4.5
2489.00	4.0
2488.00	4.3
2487.00	3.5
2486.00	4.5
2485.00	3.5
2484.00	4.2
2483.00	3.7
2482.00	4.0
2481.00	4.4
2480.00	3.7
2479.00	4.1
2478.00	4.3
2477.00	3.9
2476.00	3.6
2475.00	4.0
2474.00	3.8
2473.00	3.7
2472.00	3.7
2471.00	3.6
2470.00	3.4
2469.00	3.6
2468.00	3.4
2467.00	3.4
2466.00	3.7
2465.00	4.2
2464.00	3.6
2463.00	3.6
2462.00	3.7
2461.00	3.4
2460.00	4.0
2459.00	3.8
2458.00	4.1
2457.00	3.9
2456.00	3.8
2455.00	3.4
2454.00	3.8
2453.00	3.6
2452.00	3.7
2451.00	3.6
2450.00	3.8
2449.00	4.1
2448.00	3.6
2447.00	3.8
2446.00	3.6
2445.00	3.6
2444.00	3.4
2443.00	3.9
2442.00	3.5
2441.00	3.6
2440.00	3.5
2439.00	3.3
2438.00	3.5
2437.00	3.7
2436.00	3.2
2435.00	3.7
2434.00	3.9
2433.00	3.3
2432.00	3.5
2431.00	3.3
2430.00	3.6
2429.00	3.8
2428.00	3.4
2427.00	2.9
2426.00	3.8
2425.00	3.1
2424.00	3.8
2423.00	3.7
2422.00	3.5
2421.00	3.8
2420.00	3.8
2419.00	3.2
2418.00	3.7
2417.00	3.3
2416.00	3.5
2415.00	3.4
2414.00	3.2
2413.00	3.2
2412.00	3.1
2411.00	3.3
2410.00	3.5
2409.00	3.7
2408.00	3.6
2407.00	3.5
2406.00	3.3
2405.00	3.6
2404.00	3.2
2403.00	3.1
2402.00	3.5
2401.00	3.6
2400.00	3.4
2399.00	3.6
2398.00	4.0
2397.00	4.1
2396.00	3.4
2395.00	3.5
2394.00	3.5
2393.00	3.3
2392.00	3.4
2391.00	3.3
2390.00	3.5
2389.00	3.8
2388.00	3.6
2387.00	3.3
2386.00	3.7
2385.00	3.5
2384.00	3.5
2383.00	3.7
2382.00	3.7
2381.00	3.7
2380.00	3.7
2379.00	2.9
2378.00	3.2
2377.00	3.8
2376.00	3.7
2375.00	3.5
2374.00	3.3
2373.00	3.7
2372.00	3.6
2371.00	3.3
2370.00	3.8
2369.00	3.3
2368.00	3.6
2367.00	3.5
2366.00	3.6
2365.00	3.3
2364.00	3.1
2363.00	3.6
2362.00	3.6
2361.00	3.7
2360.00	3.3
2359.00	3.6
2358.00	3.6
2357.00	3.8
2356.00	3.5
2355.00	3.7
2354.00	3.4
2353.00	3.7
2352.00	3.7
2351.00	3.5
2350.00	3.8
2349.00	3.3
2348.00	3.6
2347.00	3.8
2346.00	3.6
2345.00	3.4
2344.00	3.9
2343.00	3.7
2342.00	3.6
2341.00	3.8
2340.00	3.6
2339.00	3.4
2338.00	3.6
2337.00	3.4
2336.00	3.5
2335.00	3.6
2334.00	3.6
2333.00	3.9
2332.00	3.1
2331.00	3.5
2330.00	3.7
2329.00	3.7
2328.00	3.7
2327.00	3.6
2326.00	3.7
2325.00	3.7
2324.00	3.4
2323.00	3.8
2322.00	3.6
2321.00	3.6
2320.00	3.4
2319.00	3.6
2318.00	3.3
2317.00	3.4
2316.00	3.3
2315.00	3.6
2314.00	3.6
2313.00	3.5
2312.00	3.5
2311.00	3.8
2310.00	3.7
2309.00	3.7
2308.00	3.6
2307.00	3.8
2306.00	3.5
2305.00	3.5
2304.00	3.6
2303.00	3.7
2302.00	3.8
2301.00	3.9
2300.00	3.9
2299.00	3.7
2298.00	3.7
2297.00	3.8
2296.00	3.4
2295.00	4.0
2294.00	3.8
2293.00	4.0
2292.00	3.8
2291.00	3.9
2290.00	3.9
2289.00	3.9
2288.00	4.1
2287.00	3.8
2286.00	4.0
2285.00	3.7
2284.00	4.1
2283.00	4.1
2282.00	4.1
2281.00	4.1
2280.00	4.5
2279.00	4.2
2278.00	4.1
2277.00	4.1
2276.00	4.5
2275.00	4.3
2274.00	4.7
2273.00	4.5
2272.00	4.3
2271.00	4.3
2270.00	4.3
2269.00	4.1
2268.00	4.5
2267.00	4.5
2266.00	4.5
2265.00	4.6
2264.00	4.4
2263.00	4.5
2262.00	4.5
2261.00	4.6
2260.00	4.8
2259.00	4.7
2258.00	4.8
2257.00	5.0
2256.00	4.8
2255.00	4.8
2254.00	4.9
2253.00	5.0
2252.00	4.9
2251.00	4.8
2250.00	4.9
2249.00	5.2
2248.00	5.0
2247.00	5.2
2246.00	5.2
2245.00	5.2
2244.00	5.0
2243.00	5.4
2242.00	5.0
2241.00	5.4
2240.00	5.3
2239.00	5.2
2238.00	5.5
2237.00	5.4
2236.00	5.3
2235.00	5.2
2234.00	5.4
2233.00	5.5
2232.00	5.3
2231.00	5.5
2230.00	5.5
2229.00	5.5
2228.00	5.4
2227.00	5.3
2226.00	5.4
2225.00	5.5
2224.00	5.4
2223.00	5.5
2222.00	5.6
2221.00	5.6
2220.00	5.6
2219.00	5.5
2218.00	5.6
2217.00	5.5
2216.00	5.6
2215.00	5.6
2214.00	5.5
2213.00	5.7
2212.00	5.5
2211.00	5.7
2210.00	5.7
2209.00	5.6
2208.00	5.8
2207.00	5.7
2206.00	5.8
2205.00	5.8
2204.00	5.7
2203.00	5.7
2202.00	5.7
2201.00	5.9
2200.00	5.8
2199.00	5.8
2198.00	5.8
2197.00	5.7
2196.00	5.8
2195.00	6.0
2194.00	5.9
2193.00	5.7
2192.00	6.0
2191.00	6.0
2190.00	5.8
2189.00	5.9
2188.00	6.0
2187.00	5.8
2186.00	5.9
2185.00	5.8
2184.00	5.9
2183.00	5.8
2182.00	5.9
2181.00	6.1
2180.00	6.0
2179.00	5.9
2178.00	5.9
2177.00	6.2
2176.00	6.0
2175.00	5.8
2174.00	6.0
2173.00	6.0
2172.00	6.2
2171.00	5.9
2170.00	6.1
2169.00	5.8
2168.00	5.9
2167.00	6.0
2166.00	6.0
2165.00	5.8
2164.00	6.1
2163.00	6.1
2162.00	5.8
2161.00	5.9
2160.00	6.0
2159.00	6.0
2158.00	6.1
2157.00	5.9
2156.00	5.9
2155.00	6.0
2154.00	5.9
2153.00	5.9
2152.00	5.9
2151.00	5.9
2150.00	6.0
2149.00	6.1
2148.00	6.0
2147.00	6.0
2146.00	6.1
2145.00	5.8
2144.00	6.0
2143.00	6.0
2142.00	6.0
2141.00	5.9
2140.00	5.8
2139.00	6.2
2138.00	6.1
2137.00	6.1
2136.00	6.0
2135.00	6.1
2134.00	6.0
2133.00	6.1
2132.00	6.0
2131.00	5.9
2130.00	6.0
2129.00	5.8
2128.00	6.1
2127.00	6.0
2126.00	6.0
2125.00	6.1
2124.00	5.9
2123.00	6.0
2122.00	6.0
2121.00	6.0
2120.00	6.1
2119.00	5.9
2118.00	5.9
2117.00	6.0
2116.00	5.9
2115.00	5.8
2114.00	5.9
2113.00	5.9
2112.00	6.0
2111.00	5.9
2110.00	5.9
2109.00	6.1
2108.00	6.0
2107.00	6.0
2106.00	5.9
2105.00	5.9
2104.00	5.7
2103.00	6.0
2102.00	6.1
2101.00	5.9
2100.00	5.9
2099.00	6.0
2098.00	5.9
2097.00	6.0
2096.00	5.8
2095.00	5.9
2094.00	5.9
2093.00	5.9
2092.00	5.9
2091.00	6.0
2090.00	6.1
2089.00	5.8
2088.00	5.7
2087.00	5.9
2086.00	5.9
2085.00	5.8
2084.00	5.9
2083.00	5.9
2082.00	5.9
2081.00	5.9
2080.00	5.8
2079.00	5.7
2078.00	5.8
2077.00	5.8
2076.00	5.7
2075.00	5.8
2074.00	5.7
2073.00	5.8
2072.00	5.7
2071.00	5.8
2070.00	5.7
2069.00	5.8
2068.00	5.7
2067.00	5.8
2066.00	5.9
2065.00	5.8
2064.00	5.9
2063.00	5.8
2062.00	5.8
2061.00	5.7
2060.00	5.7
2059.00	5.9
2058.00	5.7
2057.00	5.9
2056.00	5.7
2055.00	5.6
2054.00	5.6
2053.00	5.8
2052.00	5.7
2051.00	5.7
2050.00	5.8
2049.00	5.9
2048.00	5.6
2047.00	5.8
2046.00	5.8
2045.00	5.6
2044.00	5.8
2043.00	5.7
2042.00	5.6
2041.00	5.7
2040.00	5.9
2039.00	5.6
2038.00	5.7
2037.00	5.8
2036.00	5.6
2035.00	5.5
2034.00	5.8
2033.00	5.8
2032.00	5.7
2031.00	5.6
2030.00	5.8
2029.00	5.8
2028.00	5.7
2027.00	5.6
2026.00	5.7
2025.00	5.7
2024.00	5.7
2023.00	5.7
2022.00	5.6
2021.00	5.6
2020.00	5.7
2019.00	5.8
2018.00	5.5
2017.00	5.7
2016.00	5.7
2015.00	5.6
2014.00	5.8
2013.00	5.7
2012.00	5.7
2011.00	5.6
2010.00	5.8
2009.00	5.7
2008.00	5.6
2007.00	5.8
2006.00	5.8
2005.00	5.6
2004.00	5.6
2003.00	5.7
2002.00	5.8
2001.00	5.7
2000.00	5.5
1999.00	5.6
1998.00	5.8
1997.00	5.5
1996.00	5.7
1995.00	5.6
1994.00	5.7
1993.00	5.9
1992.00	5.8
1991.00	5.9
1990.00	5.8
1989.00	5.8
1988.00	5.6
1987.00	5.6
1986.00	5.8
1985.00	5.6
1984.00	5.7
1983.00	5.7
1982.00	5.8
1981.00	5.6
1980.00	5.9
1979.00	5.8
1978.00	5.6
1977.00	5.7
1976.00	5.8
1975.00	5.8
1974.00	5.8
1973.00	5.8
1972.00	5.7
1971.00	5.8
1970.00	5.8
1969.00	5.9
1968.00	5.8
1967.00	5.8
1966.00	5.7
1965.00	5.8
1964.00	5.8
1963.00	5.8
1962.00	5.8
1961.00	5.7
1960.00	5.9
1959.00	5.8
1958.00	5.7
1957.00	5.8
1956.00	5.7
1955.00	5.9
1954.00	5.7
1953.00	5.8
1952.00	5.8
1951.00	5.6
1950.00	5.6
1949.00	5.8
1948.00	5.8
1947.00	5.8
1946.00	5.8
1945.00	5.6
1944.00	5.7
1943.00	5.7
1942.00	5.7
1941.00	5.8
1940.00	5.8
1939.00	5.6
1938.00	5.8
1937.00	5.8
1936.00	5.7
1935.00	5.7
1934.00	5.7
1933.00	5.9
1932.00	5.7
1931.00	5.7
1930.00	5.8
1929.00	5.7
1928.00	5.7
1927.00	5.8
1926.00	5.8
1925.00	5.7
1924.00	5.6
1923.00	5.7
1922.00	5.7
1921.00	5.5
1920.00	5.8
1919.00	5.6
1918.00	5.8
1917.00	5.8
1916.00	5.7
1915.00	5.9
1914.00	5.8
1913.00	5.7
1912.00	5.7
1911.00	5.8
1910.00	5.8
1909.00	5.8
1908.00	5.8
1907.00	5.7
1906.00	5.6
1905.00	5.7
1904.00	5.9
1903.00	5.8
1902.00	5.8
1901.00	5.8
1900.00	5.8
1899.00	5.7
1898.00	5.6
1897.00	5.9
1896.00	5.9
1895.00	5.8
1894.00	5.8
1893.00	5.8
1892.00	5.9
1891.00	5.7
1890.00	5.7
1889.00	5.6
1888.00	5.8
1887.00	5.9
1886.00	5.8
1885.00	5.9
1884.00	5.7
1883.00	5.7
1882.00	5.8
1881.00	5.8
1880.00	5.7
1879.00	5.9
1878.00	5.9
1877.00	5.9
1876.00	5.8
1875.00	5.8
1874.00	5.7
1873.00	5.8
1872.00	5.7
1871.00	5.7
1870.00	5.7
1869.00	5.8
1868.00	5.7
1867.00	5.7
1866.00	5.8
1865.00	5.7
1864.00	5.6
1863.00	5.6
1862.00	5.8
1861.00	5.7
1860.00	5.6
1859.00	5.5
1858.00	5.6
1857.00	5.6
1856.00	5.7
1855.00	5.6
1854.00	5.7
1853.00	5.6
1852.00	5.7
1851.00	5.6
1850.00	5.6
1849.00	5.6
1848.00	5.5
1847.00	5.7
1846.00	5.5
1845.00	5.6
1844.00	5.5
1843.00	5.6
1842.00	5.5
1841.00	5.5
1840.00	5.5
1839.00	5.4
1838.00	5.4
1837.00	5.5
1836.00	5.5
1835.00	5.5
1834.00	5.5
1833.00	5.4
1832.00	5.4
1831.00	5.4
1830.00	5.4
1829.00	5.4
1828.00	5.3
1827.00	5.3
1826.00	5.3
1825.00	5.5
1824.00	5.4
1823.00	5.4
1822.00	5.4
1821.00	5.3
1820.00	5.4
1819.00	5.4
1818.00	5.3
1817.00	5.4
1816.00	5.5
1815.00	5.3
1814.00	5.3
1813.00	5.3
1812.00	5.4
1811.00	5.4
1810.00	5.3
1809.00	5.4
1808.00	5.3
1807.00	5.3
1806.00	5.3
1805.00	5.4
1804.00	5.5
1803.00	5.4
1802.00	5.3
1801.00	5.5
1800.00	5.3
1799.00	5.4
1798.00	5.4
1797.00	5.4
1796.00	5.3
1795.00	5.2
1794.00	5.4
1793.00	5.4
1792.00	5.4
1791.00	5.4
1790.00	5.4
1789.00	5.3
1788.00	5.4
1787.00	5.3
1786.00	5.2
1785.00	5.2
1784.00	5.3
1783.00	5.3
1782.00	5.3
1781.00	5.2
1780.00	5.3
1779.00	5.3
1778.00	5.2
1777.00	5.1
1776.00	5.2
1775.00	5.1
1774.00	5.2
1773.00	5.2
1772.00	5.2
1771.00	5.1
1770.00	5.1
1769.00	5.1
1768.00	5.2
1767.00	5.0
1766.00	5.1
1765.00	5.0
1764.00	5.0
1763.00	5.0
1762.00	5.0
1761.00	5.0
1760.00	4.9
1759.00	4.9
1758.00	4.9
1757.00	5.0
1756.00	4.9
1755.00	4.9
1754.00	4.9
1753.00	4.9
1752.00	4.9
1751.00	4.9
1750.00	4.8
1749.00	4.8
1748.00	4.9
1747.00	4.8
1746.00	4.8
1745.00	4.8
1744.00	4.8
1743.00	4.8
1742.00	4.7
1741.00	4.7
1740.00	4.7
1739.00	4.7
1738.00	4.7
1737.00	4.6
1736.00	4.7
1735.00	4.6
1734.00	4.6
1733.00	4.6
1732.00	4.6
1731.00	4.6
1730.00	4.7
1729.00	4.6
1728.00	4.6
1727.00	4.6
1726.00	4.7
1725.00	4.6
1724.00	4.6
1723.00	4.7
1722.00	4.8
1721.00	4.7
1720.00	4.7
1719.00	4.7
1718.00	4.8
1717.00	4.8
1716.00	4.8
1715.00	4.9
1714.00	4.9
1713.00	4.9
1712.00	4.9
1711.00	4.9
1710.00	5.0
1709.00	5.0
1708.00	5.1
1707.00	5.1
1706.00	5.1
1705.00	5.2
1704.00	5.3
1703.00	5.3
1702.00	5.4
1701.00	5.4
1700.00	5.4
1699.00	5.5
1698.00	5.6
1697.00	5.5
1696.00	5.6
1695.00	5.6
1694.00	5.6
1693.00	5.7
1692.00	5.7
1691.00	5.8
1690.00	5.8
1689.00	5.8
1688.00	5.9
1687.00	5.8
1686.00	5.9
1685.00	6.0
1684.00	6.0
1683.00	6.1
1682.00	6.1
1681.00	6.0
1680.00	6.1
1679.00	6.1
1678.00	6.2
1677.00	6.2
1676.00	6.2
1675.00	6.2
1674.00	6.3
1673.00	6.3
1672.00	6.2
1671.00	6.3
1670.00	6.4
1669.00	6.4
1668.00	6.4
1667.00	6.4
1666.00	6.5
1665.00	6.5
1664.00	6.5
1663.00	6.5
1662.00	6.5
1661.00	6.4
1660.00	6.5
1659.00	6.5
1658.00	6.5
1657.00	6.5
1656.00	6.5
1655.00	6.6
1654.00	6.5
1653.00	6.5
1652.00	6.6
1651.00	6.6
1650.00	6.6
1649.00	6.6
1648.00	6.5
1647.00	6.6
1646.00	6.7
1645.00	6.6
1644.00	6.6
1643.00	6.7
1642.00	6.6
1641.00	6.6
1640.00	6.6
1639.00	6.6
1638.00	6.6
1637.00	6.7
1636.00	6.6
1635.00	6.6
1634.00	6.7
1633.00	6.6
1632.00	6.7
1631.00	6.6
1630.00	6.7
1629.00	6.6
1628.00	6.6
1627.00	6.6
1626.00	6.6
1625.00	6.6
1624.00	6.7
1623.00	6.7
1622.00	6.6
1621.00	6.7
1620.00	6.7
1619.00	6.7
1618.00	6.6
1617.00	6.7
1616.00	6.7
1615.00	6.7
1614.00	6.8
1613.00	6.7
1612.00	6.7
1611.00	6.6
1610.00	6.7
1609.00	6.8
1608.00	6.7
1607.00	6.7
1606.00	6.7
1605.00	6.7
1604.00	6.7
1603.00	6.7
1602.00	6.7
1601.00	6.6
1600.00	6.6
1599.00	6.6
1598.00	6.7
1597.00	6.7
1596.00	6.7
1595.00	6.7
1594.00	6.7
1593.00	6.6
1592.00	6.8
1591.00	6.6
1590.00	6.7
1589.00	6.7
1588.00	6.7
1587.00	6.7
1586.00	6.7
1585.00	6.7
1584.00	6.7
1583.00	6.7
1582.00	6.7
1581.00	6.7
1580.00	6.7
1579.00	6.7
1578.00	6.7
1577.00	6.7
1576.00	6.7
1575.00	6.7
1574.00	6.7
1573.00	6.7
1572.00	6.7
1571.00	6.7
1570.00	6.7
1569.00	6.7
1568.00	6.6
1567.00	6.7
1566.00	6.7
1565.00	6.7
1564.00	6.7
1563.00	6.7
1562.00	6.6
1561.00	6.8
1560.00	6.7
1559.00	6.6
1558.00	6.6
1557.00	6.6
1556.00	6.7
1555.00	6.6
1554.00	6.6
1553.00	6.6
1552.00	6.6
1551.00	6.7
1550.00	6.6
1549.00	6.6
1548.00	6.6
1547.00	6.6
1546.00	6.6
1545.00	6.6
1544.00	6.6
1543.00	6.6
1542.00	6.6
1541.00	6.6
1540.00	6.7
1539.00	6.6
1538.00	6.6
1537.00	6.6
1536.00	6.6
1535.00	6.6
1534.00	6.7
1533.00	6.7
1532.00	6.7
1531.00	6.7
1530.00	6.6
1529.00	6.6
1528.00	6.6
1527.00	6.7
1526.00	6.7
1525.00	6.6
1524.00	6.6
1523.00	6.7
1522.00	6.6
1521.00	6.6
1520.00	6.6
1519.00	6.6
1518.00	6.7
1517.00	6.6
1516.00	6.6
1515.00	6.6
1514.00	6.6
1513.00	6.6
1512.00	6.7
1511.00	6.6
1510.00	6.6
1509.00	6.6
1508.00	6.6
1507.00	6.6
1506.00	6.7
1505.00	6.6
1504.00	6.6
1503.00	6.6
1502.00	6.6
1501.00	6.6
1500.00	6.7
1499.00	6.7
1498.00	6.6
1497.00	6.6
1496.00	6.6
1495.00	6.7
1494.00	6.6
1493.00	6.7
1492.00	6.5
1491.00	6.6
1490.00	6.5
1489.00	6.6
1488.00	6.6
1487.00	6.6
1486.00	6.5
1485.00	6.6
1484.00	6.5
1483.00	6.5
1482.00	6.6
1481.00	6.6
1480.00	6.6
1479.00	6.6
1478.00	6.5
1477.00	6.6
1476.00	6.5
1475.00	6.5
1474.00	6.5
1473.00	6.4
1472.00	6.4
1471.00	6.5
1470.00	6.5
1469.00	6.5
1468.00	6.4
1467.00	6.5
1466.00	6.4
1465.00	6.4
1464.00	6.4
1463.00	6.4
1462.00	6.4
1461.00	6.4
1460.00	6.4
1459.00	6.4
1458.00	6.4
1457.00	6.4
1456.00	6.4
1455.00	6.3
1454.00	6.3
1453.00	6.4
1452.00	6.3
1451.00	6.3
1450.00	6.3
1449.00	6.3
1448.00	6.3
1447.00	6.3
1446.00	6.3
1445.00	6.2
1444.00	6.3
1443.00	6.2
1442.00	6.3
1441.00	6.2
1440.00	6.2
1439.00	6.3
1438.00	6.2
1437.00	6.3
1436.00	6.2
1435.00	6.2
1434.00	6.2
1433.00	6.1
1432.00	6.2
1431.00	6.2
1430.00	6.2
1429.00	6.1
1428.00	6.2
1427.00	6.2
1426.00	6.2
1425.00	6.2
1424.00	6.2
1423.00	6.1
1422.00	6.1
1421.00	6.2
1420.00	6.1
1419.00	6.2
1418.00	6.2
1417.00	6.2
1416.00	6.2
1415.00	6.2
1414.00	6.2
1413.00	6.1
1412.00	6.1
1411.00	6.1
1410.00	6.2
1409.00	6.2
1408.00	6.2
1407.00	6.2
1406.00	6.1
1405.00	6.2
1404.00	6.2
1403.00	6.2
1402.00	6.1
1401.00	6.1
1400.00	6.2
1399.00	6.2
1398.00	6.2
1397.00	6.2
1396.00	6.2
1395.00	6.2
1394.00	6.2
1393.00	6.2
1392.00	6.3
1391.00	6.3
1390.00	6.2
1389.00	6.3
1388.00	6.4
1387.00	6.3
1386.00	6.3
1385.00	6.3
1384.00	6.4
1383.00	6.4
1382.00	6.4
1381.00	6.4
1380.00	6.4
1379.00	6.4
1378.00	6.4
1377.00	6.4
1376.00	6.4
1375.00	6.5
1374.00	6.5
1373.00	6.5
1372.00	6.5
1371.00	6.5
1370.00	6.6
1369.00	6.6
1368.00	6.6
1367.00	6.6
1366.00	6.6
1365.00	6.5
1364.00	6.5
1363.00	6.6
1362.00	6.6
1361.00	6.5
1360.00	6.7
1359.00	6.6
1358.00	6.6
1357.00	6.7
1356.00	6.6
1355.00	6.7
1354.00	6.7
1353.00	6.7
1352.00	6.7
1351.00	6.8
1350.00	6.7
1349.00	6.6
1348.00	6.7
1347.00	6.7
1346.00	6.7
1345.00	6.8
1344.00	6.8
1343.00	6.7
1342.00	6.8
1341.00	6.7
1340.00	6.7
1339.00	6.8
1338.00	6.7
1337.00	6.8
1336.00	6.8
1335.00	6.8
1334.00	6.8
1333.00	6.8
1332.00	6.7
1331.00	6.8
1330.00	6.7
1329.00	6.7
1328.00	6.7
1327.00	6.7
1326.00	6.8
1325.00	6.7
1324.00	6.8
1323.00	6.8
1322.00	6.8
1321.00	6.7
1320.00	6.7
1319.00	6.8
1318.00	6.8
1317.00	6.9
1316.00	6.8
1315.00	6.7
1314.00	6.7
1313.00	6.7
1312.00	6.7
1311.00	6.7
1310.00	6.7
1309.00	6.7
1308.00	6.7
1307.00	6.7
1306.00	6.8
1305.00	6.7
1304.00	6.8
1303.00	6.7
1302.00	6.7
1301.00	6.8
1300.00	6.8
1299.00	6.7
1298.00	6.7
1297.00	6.7
1296.00	6.7
1295.00	6.7
1294.00	6.7
1293.00	6.7
1292.00	6.8
1291.00	6.7
1290.00	6.7
1289.00	6.7
1288.00	6.8
1287.00	6.7
1286.00	6.7
1285.00	6.7
1284.00	6.7
1283.00	6.7
1282.00	6.7
1281.00	6.7
1280.00	6.8
1279.00	6.7
1278.00	6.7
1277.00	6.7
1276.00	6.8
1275.00	6.7
1274.00	6.7
1273.00	6.7
1272.00	6.7
1271.00	6.7
1270.00	6.7
1269.00	6.7
1268.00	6.7
1267.00	6.6
1266.00	6.6
1265.00	6.7
1264.00	6.6
1263.00	6.6
1262.00	6.6
1261.00	6.7
1260.00	6.6
1259.00	6.6
1258.00	6.6
1257.00	6.7
1256.00	6.6
1255.00	6.7
1254.00	6.6
1253.00	6.6
1252.00	6.6
1251.00	6.6
1250.00	6.6
1249.00	6.6
1248.00	6.5
1247.00	6.5
1246.00	6.5
1245.00	6.5
1244.00	6.5
1243.00	6.5
1242.00	6.4
1241.00	6.4
1240.00	6.4
1239.00	6.4
1238.00	6.4
1237.00	6.4
1236.00	6.3
1235.00	6.4
1234.00	6.3
1233.00	6.3
1232.00	6.2
1231.00	6.2
1230.00	6.2
1229.00	6.2
1228.00	6.1
1227.00	6.1
1226.00	6.1
1225.00	6.0
1224.00	6.0
1223.00	6.0
1222.00	6.0
1221.00	6.0
1220.00	6.0
1219.00	5.9
1218.00	5.9
1217.00	5.9
1216.00	6.0
1215.00	5.9
1214.00	6.0
1213.00	5.9
1212.00	5.9
1211.00	5.9
1210.00	5.9
1209.00	5.9
1208.00	6.0
1207.00	5.9
1206.00	5.9
1205.00	6.0
1204.00	6.0
1203.00	5.9
1202.00	6.0
1201.00	6.0
1200.00	6.0
1199.00	6.0
1198.00	6.2
1197.00	6.2
1196.00	6.1
1195.00	6.1
1194.00	6.2
1193.00	6.2
1192.00	6.2
1191.00	6.2
1190.00	6.2
1189.00	6.2
1188.00	6.3
1187.00	6.3
1186.00	6.3
1185.00	6.4
1184.00	6.3
1183.00	6.4
1182.00	6.4
1181.00	6.3
1180.00	6.5
1179.00	6.4
1178.00	6.4
1177.00	6.5
1176.00	6.5
1175.00	6.4
1174.00	6.4
1173.00	6.5
1172.00	6.4
1171.00	6.5
1170.00	6.5
1169.00	6.5
1168.00	6.6
1167.00	6.5
1166.00	6.5
1165.00	6.6
1164.00	6.6
1163.00	6.5
1162.00	6.6
1161.00	6.6
1160.00	6.6
1159.00	6.6
1158.00	6.6
1157.00	6.6
1156.00	6.6
1155.00	6.6
1154.00	6.7
1153.00	6.6
1152.00	6.7
1151.00	6.7
1150.00	6.7
1149.00	6.7
1148.00	6.7
1147.00	6.6
1146.00	6.7
1145.00	6.7
1144.00	6.7
1143.00	6.7
1142.00	6.7
1141.00	6.8
1140.00	6.7
1139.00	6.6
1138.00	6.7
1137.00	6.6
1136.00	6.7
1135.00	6.8
1134.00	6.7
1133.00	6.8
1132.00	6.8
1131.00	6.8
1130.00	6.8
1129.00	6.7
1128.00	6.8
1127.00	6.7
1126.00	6.7
1125.00	6.7
1124.00	6.8
1123.00	6.7
1122.00	6.7
1121.00	6.7
1120.00	6.8
1119.00	6.7
1118.00	6.7
1117.00	6.8
1116.00	6.8
1115.00	6.8
1114.00	6.8
1113.00	6.7
1112.00	6.8
1111.00	6.8
1110.00	6.8
1109.00	6.8
1108.00	6.7
1107.00	6.8
1106.00	6.8
1105.00	6.8
1104.00	6.7
1103.00	6.8
1102.00	6.8
1101.00	6.8
1100.00	6.7
1099.00	6.8
1098.00	6.8
1097.00	6.8
1096.00	6.8
1095.00	6.8
1094.00	6.7
1093.00	6.8
1092.00	6.8
1091.00	6.8
1090.00	6.7
1089.00	6.8
1088.00	6.8
1087.00	6.8
1086.00	6.8
1085.00	6.8
1084.00	6.8
1083.00	6.7
1082.00	6.7
1081.00	6.8
1080.00	6.7
1079.00	6.8
1078.00	6.8
1077.00	6.8
1076.00	6.7
1075.00	6.8
1074.00	6.7
1073.00	6.7
1072.00	6.7
1071.00	6.8
1070.00	6.8
1069.00	6.7
1068.00	6.8
1067.00	6.8
1066.00	6.8
1065.00	6.7
1064.00	6.8
1063.00	6.7
1062.00	6.8
1061.00	6.8
1060.00	6.6
1059.00	6.8
1058.00	6.8
1057.00	6.7
1056.00	6.7
1055.00	6.7
1054.00	6.7
1053.00	6.7
1052.00	6.7
1051.00	6.7
1050.00	6.8
1049.00	6.7
1048.00	6.8
1047.00	6.7
1046.00	6.7
1045.00	6.8
1044.00	6.7
1043.00	6.8
1042.00	6.7
1041.00	6.7
1040.00	6.7
1039.00	6.7
1038.00	6.7
1037.00	6.8
1036.00	6.7
1035.00	6.8
1034.00	6.7
1033.00	6.7
1032.00	6.7
1031.00	6.7
1030.00	6.7
1029.00	6.7
1028.00	6.7
1027.00	6.8
1026.00	6.7
1025.00	6.7
1024.00	6.7
1023.00	6.7
1022.00	6.7
1021.00	6.7
1020.00	6.6
1019.00	6.7
1018.00	6.8
1017.00	6.7
1016.00	6.8
1015.00	6.7
1014.00	6.7
1013.00	6.7
1012.00	6.7
1011.00	6.7
1010.00	6.8
1009.00	6.7
1008.00	6.7
1007.00	6.8
1006.00	6.8
1005.00	6.7
1004.00	6.7
1003.00	6.8
1002.00	6.8
1001.00	6.7
1000.00	6.7
999.00	6.7
998.00	6.7
997.00	6.8
996.00	6.7
995.00	6.8
994.00	6.7
993.00	6.7
992.00	6.7
991.00	6.8
990.00	6.7
989.00	6.6
988.00	6.7
987.00	6.7
986.00	6.8
985.00	6.8
984.00	6.8
983.00	6.7
982.00	6.6
981.00	6.7
980.00	6.8
979.00	6.8
978.00	6.8
977.00	6.7
976.00	6.7
975.00	6.7
974.00	6.7
973.00	6.7
972.00	6.7
971.00	6.8
970.00	6.7
969.00	6.7
968.00	6.7
967.00	6.8
966.00	6.7
965.00	6.6
964.00	6.7
963.00	6.7
962.00	6.7
961.00	6.8
960.00	6.7
959.00	6.6
958.00	6.6
957.00	6.6
956.00	6.8
955.00	6.7
954.00	6.7
953.00	6.7
952.00	6.8
951.00	6.7
950.00	6.7
949.00	6.6
948.00	6.7
947.00	6.6
946.00	6.7
945.00	6.6
944.00	6.6
943.00	6.6
942.00	6.6
941.00	6.6
940.00	6.7
939.00	6.7
938.00	6.6
937.00	6.6
936.00	6.6
935.00	6.7
934.00	6.6
933.00	6.6
932.00	6.6
931.00	6.6
930.00	6.7
929.00	6.6
928.00	6.6
927.00	6.6
926.00	6.7
925.00	6.6
924.00	6.6
923.00	6.7
922.00	6.6
921.00	6.6
920.00	6.4
919.00	6.6
918.00	6.5
917.00	6.6
916.00	6.6
915.00	6.6
914.00	6.5
913.00	6.7
912.00	6.7
911.00	6.6
910.00	6.7
909.00	6.7
908.00	6.7
907.00	6.7
906.00	6.7
905.00	6.7
904.00	6.7
903.00	6.6
902.00	6.7
901.00	6.8
900.00	6.7
899.00	6.7
898.00	6.7
897.00	6.6
896.00	6.7
895.00	6.7
894.00	6.7
893.00	6.7
892.00	6.7
891.00	6.8
890.00	6.7
889.00	6.8
888.00	6.8
887.00	6.5
886.00	6.7
885.00	6.8
884.00	6.9
883.00	6.8
882.00	6.6
881.00	6.7
880.00	6.7
879.00	6.9
878.00	6.6
877.00	6.6
876.00	6.6
875.00	6.7
874.00	6.8
873.00	6.6
872.00	6.4
871.00	6.6
870.00	6.8
869.00	6.8
868.00	6.5
867.00	6.5
866.00	6.6
865.00	6.6
864.00	6.7
863.00	6.7
862.00	6.7
861.00	6.7
860.00	6.6
859.00	6.6
858.00	6.7
857.00	6.5
856.00	6.6
855.00	6.8
854.00	6.7
853.00	6.7
852.00	6.5
851.00	6.5
850.00	6.7
849.00	6.6
848.00	6.6
847.00	6.5
846.00	6.6
845.00	6.6
844.00	6.5
843.00	6.6
842.00	6.4
841.00	6.6
840.00	6.6
839.00	6.6
838.00	6.6
837.00	6.7
836.00	6.5
835.00	6.5
834.00	6.5
833.00	6.6
832.00	6.6
831.00	6.5
830.00	6.4
829.00	6.5
828.00	6.6
827.00	6.5
826.00	6.5
825.00	6.5
824.00	6.5
823.00	6.5
822.00	6.6
821.00	6.5
820.00	6.6
819.00	6.6
818.00	6.5
817.00	6.5
816.00	6.6
815.00	6.6
814.00	6.4
813.00	6.6
812.00	6.5
811.00	6.6
810.00	6.7
809.00	6.5
808.00	6.5
807.00	6.5
806.00	6.6
805.00	6.5
804.00	6.5
803.00	6.6
802.00	6.6
801.00	6.8
800.00	6.4
799.00	6.5
798.00	6.5
797.00	6.4
796.00	6.6
795.00	6.5
794.00	6.5
793.00	6.5
792.00	6.6
791.00	6.7
790.00	6.6
789.00	6.6
788.00	6.5
787.00	6.4
786.00	6.5
785.00	6.5
784.00	6.6
783.00	6.6
782.00	6.6
781.00	6.5
780.00	6.5
779.00	6.5
778.00	6.5
777.00	6.5
776.00	6.5
775.00	6.5
774.00	6.6
773.00	6.5
772.00	6.5
771.00	6.5
770.00	6.6
769.00	6.5
768.00	6.5
767.00	6.5
766.00	6.6
765.00	6.5
764.00	6.4
763.00	6.5
762.00	6.5
761.00	6.6
760.00	6.6
759.00	6.5
758.00	6.5
757.00	6.5
756.00	6.5
755.00	6.6
754.00	6.6
753.00	6.5
752.00	6.5
751.00	6.5
750.00	6.5
749.00	6.4
748.00	6.5
747.00	6.6
746.00	6.5
745.00	6.6
744.00	6.5
743.00	6.6
742.00	6.6
741.00	6.5
740.00	6.5
739.00	6.5
738.00	6.5
737.00	6.6
736.00	6.6
735.00	6.5
734.00	6.5
733.00	6.6
732.00	6.5
731.00	6.6
730.00	6.6
729.00	6.6
728.00	6.6
727.00	6.6
726.00	6.6
725.00	6.6
724.00	6.5
723.00	6.6
722.00	6.6
721.00	6.6
720.00	6.6
719.00	6.5
718.00	6.5
717.00	6.5
716.00	6.6
715.00	6.6
714.00	6.6
713.00	6.6
712.00	6.6
711.00	6.5
710.00	6.5
709.00	6.6
708.00	6.6
707.00	6.6
706.00	6.6
705.00	6.6
704.00	6.6
703.00	6.6
702.00	6.6
701.00	6.6
700.00	6.6
699.00	6.6
698.00	6.5
697.00	6.6
696.00	6.5
695.00	6.6
694.00	6.6
693.00	6.6
692.00	6.6
691.00	6.6
690.00	6.6
689.00	6.6
688.00	6.6
687.00	6.6
686.00	6.6
685.00	6.6
684.00	6.6
683.00	6.6
682.00	6.6
681.00	6.6
680.00	6.6
679.00	6.6
678.00	6.6
677.00	6.6
676.00	6.6
675.00	6.6
674.00	6.6
673.00	6.6
672.00	6.6
671.00	6.6
670.00	6.6
669.00	6.6
668.00	6.6
667.00	6.6
666.00	6.6
665.00	6.6
664.00	6.6
663.00	6.6
662.00	6.6
661.00	6.6
660.00	6.6
659.00	6.6
658.00	6.5
657.00	6.5
656.00	6.5
655.00	6.5
654.00	6.6
653.00	6.6
652.00	6.6
651.00	6.6
650.00	6.6
649.00	6.6
648.00	6.6
647.00	6.5
646.00	6.5
645.00	6.6
644.00	6.5
643.00	6.6
642.00	6.5
641.00	6.5
640.00	6.5
639.00	6.5
638.00	6.6
637.00	6.6
636.00	6.6
635.00	6.6
634.00	6.5
633.00	6.6
632.00	6.5
631.00	6.6
630.00	6.5
629.00	6.5
628.00	6.6
627.00	6.6
626.00	6.5
625.00	6.6
624.00	6.6
623.00	6.6
622.00	6.6
621.00	6.6
620.00	6.6
619.00	6.6
618.00	6.6
617.00	6.6
616.00	6.6
615.00	6.6
614.00	6.6
613.00	6.6
612.00	6.6
611.00	6.6
610.00	6.6
609.00	6.6
608.00	6.6
607.00	6.6
606.00	6.5
605.00	6.6
604.00	6.6
603.00	6.6
602.00	6.5
601.00	6.6
600.00	6.6
599.00	6.6
598.00	6.6
597.00	6.6
596.00	6.6
595.00	6.6
594.00	6.6
593.00	6.6
592.00	6.6
591.00	6.6
590.00	6.6
589.00	6.6
588.00	6.5
587.00	6.6
586.00	6.6
585.00	6.6
584.00	6.6
583.00	6.6
582.00	6.6
581.00	6.6
580.00	6.6
579.00	6.6
578.00	6.6
577.00	6.6
576.00	6.6
575.00	6.6
574.00	6.5
573.00	6.6
572.00	6.6
571.00	6.6
570.00	6.6
569.00	6.6
568.00	6.6
567.00	6.7
566.00	6.6
565.00	6.6
564.00	6.6
563.00	6.6
562.00	6.6
561.00	6.6
560.00	6.6
559.00	6.6
558.00	6.6
557.00	6.6
556.00	6.6
555.00	6.6
554.00	6.6
553.00	6.6
552.00	6.6
551.00	6.6
550.00	6.7
549.00	6.6
548.00	6.6
547.00	6.6
546.00	6.6
545.00	6.6
544.00	6.6
543.00	6.6
542.00	6.7
541.00	6.6
540.00	6.6
539.00	6.7
538.00	6.6
537.00	6.7
536.00	6.6
535.00	6.7
534.00	6.7
533.00	6.7
532.00	6.6
531.00	6.7
530.00	6.7
529.00	6.7
528.00	6.7
527.00	6.7
526.00	6.6
525.00	6.7
524.00	6.6
523.00	6.7
522.00	6.7
521.00	6.7
520.00	6.6
519.00	6.7
518.00	6.7
517.00	6.7
516.00	6.7
515.00	6.7
514.00	6.7
513.00	6.7
512.00	6.7
511.00	6.7
510.00	6.7
509.00	6.7
508.00	6.7
507.00	6.7
506.00	6.7
505.00	6.7
504.00	6.7
503.00	6.7
502.00	6.7
501.00	6.7
500.00	6.7
499.00	6.7
498.00	6.8
497.00	6.7
496.00	6.8
495.00	6.8
494.00	6.7
493.00	6.7
492.00	6.7
491.00	6.7
490.00	6.7
489.00	6.8
488.00	6.7
487.00	6.7
486.00	6.7
485.00	6.8
484.00	6.8
483.00	6.7
482.00	6.8
481.00	6.7
480.00	6.8
479.00	6.7
478.00	6.7
477.00	6.8
476.00	6.7
475.00	6.7
474.00	6.8
473.00	6.7
472.00	6.7
471.00	6.8
470.00	6.7
469.00	6.7
468.00	6.7
467.00	6.7
466.00	6.8
465.00	6.8
464.00	6.8
463.00	6.7
462.00	6.7
461.00	6.8
460.00	6.8
459.00	6.8
458.00	6.8
457.00	6.8
456.00	6.8
455.00	6.8
454.00	6.8
453.00	6.8
452.00	6.8
451.00	6.9
450.00	6.9
449.00	6.9
448.00	6.8
447.00	6.9
446.00	6.8
445.00	6.8
444.00	6.9
443.00	6.9
442.00	6.9
441.00	6.9
440.00	6.8
439.00	6.9
438.00	6.9
437.00	6.9
436.00	6.8
435.00	6.9
434.00	6.8
433.00	6.9
432.00	6.9
431.00	6.9
430.00	7.0
429.00	6.9
428.00	6.9
427.00	6.9
426.00	6.9
425.00	7.0
424.00	6.9
423.00	6.9
422.00	6.9
421.00	6.9
420.00	7.0
419.00	6.9
418.00	6.9
417.00	6.9
416.00	7.0
415.00	7.0
414.00	6.9
413.00	7.0
412.00	7.0
411.00	6.9
410.00	7.0
409.00	7.0
408.00	7.0
407.00	6.9
406.00	7.0
405.00	7.0
404.00	7.0
403.00	7.0
402.00	7.1
401.00	7.1
400.00	7.1
399.00	7.1
398.00	7.2
397.00	7.1
396.00	7.1
395.00	7.2
394.00	7.1
393.00	7.2
392.00	7.1
391.00	7.1
390.00	7.1
389.00	7.2
388.00	7.2
387.00	7.3
386.00	7.2
385.00	7.2
384.00	7.2
383.00	7.1
382.00	7.3
381.00	7.3
380.00	7.3
379.00	7.2
378.00	7.3
377.00	7.4
376.00	7.2
375.00	7.4
374.00	7.3
373.00	7.3
372.00	7.3
371.00	7.5
370.00	7.4
369.00	7.5
368.00	7.3
367.00	7.3
366.00	7.5
365.00	7.4
364.00	7.5
363.00	7.6
362.00	7.4
361.00	7.5
360.00	7.5
359.00	7.6
358.00	7.4
357.00	7.4
356.00	7.4
355.00	7.4
354.00	7.5
353.00	7.5
352.00	7.5
351.00	7.5
350.00	7.6
349.00	7.5
348.00	7.4
347.00	7.5
346.00	7.6
345.00	7.6
344.00	7.5
343.00	7.7
342.00	7.5
341.00	7.7
340.00	7.7
339.00	7.7
338.00	7.6
337.00	7.9
336.00	8.2
335.00	7.9
334.00	7.7
333.00	7.6
332.00	7.8
331.00	7.8
330.00	7.5
329.00	7.8
328.00	7.7
327.00	7.9
326.00	8.2
325.00	7.8
324.00	7.9
323.00	7.9
322.00	8.0
321.00	8.0
320.00	8.2
319.00	8.2
318.00	8.0
317.00	8.1
316.00	8.0
315.00	8.3
314.00	8.2
313.00	8.5
312.00	8.3
311.00	8.4
310.00	8.4
309.00	8.4
308.00	8.4
307.00	8.4
306.00	8.6
305.00	8.5
304.00	8.6
303.00	8.6
302.00	8.9
301.00	8.7
300.00	9.0
299.00	8.8
298.00	9.0
297.00	9.3
296.00	9.1
295.00	9.5
294.00	9.3
293.00	9.4
292.00	9.5
291.00	9.7
290.00	9.7
289.00	9.9
288.00	9.9
287.00	10.1
286.00	10.0
285.00	10.4
284.00	10.7
283.00	10.7
282.00	11.0
281.00	10.7
280.00	11.0
279.00	11.5
278.00	11.4
277.00	11.3
276.00	11.6
275.00	11.8
274.00	11.7
273.00	12.1
272.00	12.1
271.00	12.1
270.00	12.4
269.00	12.8
268.00	12.9
267.00	12.5
266.00	12.5
265.00	13.0
264.00	12.8
263.00	13.5
262.00	13.3
261.00	13.2
260.00	13.6
259.00	13.6
258.00	13.6
257.00	14.0
256.00	13.7
255.00	14.1
254.00	13.7
253.00	13.9
252.00	14.2
251.00	14.1
250.00	14.3
249.00	14.2
248.00	15.0
247.00	14.9
246.00	15.6
245.00	15.8
244.00	16.8
243.00	17.4
242.00	19.0
241.00	19.4
240.00	20.5
239.00	22.3
238.00	23.1
237.00	24.1
236.00	24.9
235.00	25.3
234.00	25.9
233.00	26.1
232.00	26.7
231.00	26.4
230.00	26.9
229.00	27.3
228.00	27.6
227.00	28.9
226.00	28.1
225.00	28.7
224.00	30.0
223.00	31.2
222.00	30.8
221.00	31.5
220.00	33.8
219.00	34.1
218.00	35.1
217.00	37.2
216.00	37.5
215.00	37.7
214.00	38.3
213.00	41.6
212.00	43.6
211.00	45.8
210.00	47.3
209.00	52.5
208.00	56.2
207.00	59.7
206.00	65.1
205.00	70.6
204.00	65.1
203.00	71.2
202.00	73.5
201.00	74.1
200.00	73.0
