# Supplementary material for: Accelerating the solar-thermal energy storage via inner-light supplying with optical waveguide
Source: Nat Commun. 2023 Jun 12;14:3456. doi: 10.1038/s41467-023-39190-1 (PMC10261122; doi:10.1038/s41467-023-39190-1)
Supplement: Supplementary file 6 — Source Data [file 41467_2023_39190_MOESM6_ESM.zip › 1-original data/Fig.2/Fig.2b/R%/0.06.TXT]

Sample:	'CNTPAM
File name:	CNTPAM_20210603181114.UDS
Run Date:	'18:05:16, 06/03/2021
Operator:	UV
Comment:	'

Instrument
Model:	UH4150 Spectrophotometer(Integrating Sphere)
Serial Number:	'
ROM Version:	1J14150 04

Instrument Parameters
Measurement Type:	Wavelength Scan
Data Mode:	%R
Start Wavelength:	3000.00 nm
End Wavelength:	200.00 nm
Scan Speed:	300 nm/min
Sampling Interval:	1.00 nm
Delay:	0 s
Cycle Time:	0.0 min
Replicates:	1
Auto Zero before each run:	Off
Slit Width:	2.00 nm
PMT Voltage:	Auto1
Lamp Change Mode:	Auto
Lamp Change Wavelength:	340.00 nm
Baseline Correction:	User 1
High Resolution:	On
D2 Lamp:	On
WI Lamp:	On
R/S Reverse:	On
Attenuation:	'None
--- NIR ---
Scan Speed:	1200 nm/min
Slit:	Auto change
PbS Gain:	1
Detector change correct:	ON
Detector change Wavelength:	850.0 nm
Light control:	Fixed
--------------

Peak Detection
Integration Method:	Rectangular
Sensitivity:	1
Threshold:	0.0100

Peaks
Peak #	Start (nm)	Apex (nm)	End (nm)	Height (%R)	Valley (nm)	Valley (%R)
1	3000.00	2964.00	2942.00	-58.3	2942.00	30.2
2	2942.00	2925.00	2913.00	-12.6	2913.00	20.9
3	2913.00	2903.00	2894.00	-7.7	2894.00	15.8
4	2894.00	2886.00	2876.00	-0.9	2876.00	17.6
5	2876.00	2857.00	2847.00	-9.7	2847.00	20.1
6	2847.00	2813.00	2805.00	-1.8	2805.00	19.1
7	2805.00	2785.00	2783.00	-5.7	2783.00	25.2
8	2783.00	2764.00	2756.00	-5.3	2756.00	18.7
9	2756.00	2749.00	2734.00	-4.3	2734.00	13.6
10	2734.00	2718.00	2710.00	-9.9	2710.00	15.4
11	2710.00	2690.00	2680.00	1.6	2680.00	7.7
12	2680.00	2674.00	2658.00	0.5	2658.00	6.9
13	2658.00	2647.00	2637.00	3.4	2637.00	6.0
14	2637.00	2615.00	2584.00	3.1	2584.00	5.0
15	2584.00	2553.00	2545.00	3.6	2545.00	5.7
16	2545.00	2543.00	2516.00	3.8	2516.00	5.3
17	2516.00	2512.00	2507.00	4.1	2507.00	5.1
18	2507.00	2488.00	2475.00	4.1	2475.00	4.7
19	2475.00	2431.00	2422.00	3.6	2422.00	3.9
20	2422.00	2412.00	2406.00	3.4	2406.00	4.0
21	2406.00	2389.00	2381.00	3.3	2381.00	3.9
22	2381.00	2371.00	2360.00	3.6	2360.00	4.1
23	2360.00	2353.00	2350.00	3.6	2350.00	3.9
24	2350.00	2345.00	2332.00	3.6	2332.00	4.1
25	2332.00	2320.00	2316.00	3.5	2316.00	3.9
26	2316.00	2308.00	2218.00	3.6	2218.00	5.9
27	2218.00	2207.00	2202.00	5.6	2202.00	5.9
28	2202.00	2184.00	2171.00	5.6	2171.00	5.9
29	2171.00	2154.00	2145.00	5.6	2145.00	6.0
30	2145.00	2140.00	2120.00	5.8	2120.00	6.1
31	2120.00	2116.00	2110.00	5.6	2110.00	6.1
32	2110.00	2102.00	2096.00	5.7	2096.00	5.8
33	2096.00	2087.00	2085.00	5.6	2085.00	5.9
34	2085.00	2076.00	2072.00	5.5	2072.00	5.9
35	2072.00	2064.00	2059.00	5.5	2059.00	5.8
36	2059.00	2051.00	2043.00	5.5	2043.00	5.8
37	2043.00	2032.00	2018.00	5.5	2018.00	5.7
38	2018.00	2001.00	1986.00	5.5	1986.00	5.8
39	1986.00	1979.00	1946.00	5.6	1946.00	5.9
40	1946.00	1934.00	1918.00	5.5	1918.00	5.8
41	1918.00	1916.00	1912.00	5.6	1912.00	5.9
42	1912.00	1904.00	1892.00	5.6	1892.00	5.8
43	1892.00	1880.00	1873.00	5.6	1873.00	5.8
44	1873.00	1816.00	1807.00	5.4	1807.00	5.5
45	1807.00	1800.00	1795.00	5.3	1795.00	5.5
46	1795.00	1732.00	1656.00	4.8	1656.00	6.0
47	1656.00	1651.00	1638.00	5.9	1638.00	6.1
48	1638.00	1632.00	1631.00	6.0	1631.00	6.1
49	1631.00	1627.00	1619.00	6.0	1619.00	6.1
50	1619.00	1575.00	1568.00	6.0	1568.00	6.1
51	1568.00	1554.00	1535.00	5.9	1535.00	6.1
52	1535.00	1531.00	1525.00	6.0	1525.00	6.0
53	1525.00	1514.00	1507.00	5.9	1507.00	6.0
54	1507.00	1502.00	1497.00	5.9	1497.00	6.1
55	1497.00	1489.00	1482.00	5.9	1482.00	6.1
56	1482.00	1428.00	1422.00	5.7	1422.00	5.8
57	1422.00	1420.00	1410.00	5.7	1410.00	5.8
58	1410.00	1409.00	1401.00	5.7	1401.00	5.8
59	1401.00	1394.00	1374.00	5.7	1374.00	6.0
60	1374.00	1372.00	1350.00	5.8	1350.00	6.0
61	1350.00	1338.00	1334.00	5.9	1334.00	6.0
62	1334.00	1327.00	1317.00	5.9	1317.00	6.0
63	1317.00	1303.00	1300.00	5.8	1300.00	6.0
64	1300.00	1295.00	1293.00	5.9	1293.00	5.9
65	1293.00	1221.00	1210.00	5.5	1210.00	5.6
66	1210.00	1205.00	1132.00	5.4	1132.00	5.9
67	1132.00	1113.00	1105.00	5.8	1105.00	5.9
68	1105.00	1091.00	1083.00	5.7	1083.00	5.9
69	1083.00	1081.00	1076.00	5.7	1076.00	5.8
70	1076.00	1061.00	1052.00	5.7	1052.00	5.8
71	1052.00	1028.00	1004.00	5.7	1004.00	5.8
72	1004.00	998.00	997.00	5.7	997.00	5.9
73	997.00	991.00	980.00	5.7	980.00	5.8
74	980.00	974.00	967.00	5.7	967.00	5.9
75	967.00	957.00	953.00	5.6	953.00	5.8
76	953.00	950.00	938.00	5.7	938.00	5.8
77	938.00	927.00	922.00	5.6	922.00	5.8
78	922.00	918.00	893.00	5.6	893.00	5.9
79	893.00	875.00	868.00	5.4	868.00	6.1
80	868.00	859.00	853.00	5.5	853.00	5.9
81	853.00	847.00	843.00	5.3	843.00	5.5
82	843.00	836.00	829.00	5.2	829.00	5.4
83	829.00	818.00	807.00	5.2	807.00	5.5
84	807.00	799.00	793.00	5.2	793.00	5.4
85	793.00	783.00	766.00	5.2	766.00	5.3
86	766.00	762.00	755.00	5.3	755.00	5.4
87	755.00	753.00	746.00	5.3	746.00	5.3
88	746.00	742.00	725.00	5.3	725.00	5.4
89	725.00	719.00	706.00	5.3	706.00	5.4
90	706.00	697.00	689.00	5.3	689.00	5.4
91	689.00	679.00	675.00	5.3	675.00	5.4
92	675.00	649.00	644.00	5.3	644.00	5.3
93	644.00	635.00	628.00	5.3	628.00	5.3
94	628.00	618.00	612.00	5.3	612.00	5.3
95	612.00	601.00	596.00	5.3	596.00	5.3
96	596.00	584.00	580.00	5.3	580.00	5.4
97	580.00	574.00	570.00	5.3	570.00	5.3
98	570.00	560.00	553.00	5.3	553.00	5.4
99	553.00	548.00	530.00	5.3	530.00	5.4
100	530.00	528.00	469.00	5.3	469.00	5.4
101	469.00	460.00	446.00	5.4	446.00	5.5
102	446.00	439.00	323.00	5.5	323.00	6.6
103	323.00	325.00	312.00	6.3	312.00	7.1
104	312.00	309.00	200.00	6.6	200.00	74.5

Data Points
nm	%R
3000.00	6.6
2999.00	18.2
2998.00	-7.5
2997.00	17.4
2996.00	18.5
2995.00	-13.0
2994.00	20.2
2993.00	4.6
2992.00	20.4
2991.00	-17.9
2990.00	34.2
2989.00	-21.7
2988.00	11.0
2987.00	-6.9
2986.00	-9.5
2985.00	-4.0
2984.00	24.1
2983.00	-4.2
2982.00	20.5
2981.00	24.6
2980.00	3.0
2979.00	5.2
2978.00	10.4
2977.00	-14.8
2976.00	-28.9
2975.00	-51.7
2974.00	24.1
2973.00	1.3
2972.00	2.2
2971.00	-1.2
2970.00	12.7
2969.00	3.3
2968.00	-6.2
2967.00	0.0
2966.00	-13.7
2965.00	17.3
2964.00	-58.3
2963.00	21.0
2962.00	6.8
2961.00	-1.4
2960.00	-0.5
2959.00	18.7
2958.00	15.1
2957.00	7.1
2956.00	-2.1
2955.00	6.4
2954.00	4.8
2953.00	-4.6
2952.00	3.3
2951.00	17.7
2950.00	-13.2
2949.00	-0.7
2948.00	13.7
2947.00	3.2
2946.00	9.8
2945.00	10.4
2944.00	-3.4
2943.00	6.3
2942.00	30.2
2941.00	7.6
2940.00	4.9
2939.00	-0.6
2938.00	-3.8
2937.00	12.7
2936.00	-2.4
2935.00	21.5
2934.00	28.7
2933.00	-6.6
2932.00	13.0
2931.00	-0.5
2930.00	3.5
2929.00	-11.3
2928.00	1.0
2927.00	10.5
2926.00	-2.0
2925.00	-12.6
2924.00	10.7
2923.00	-4.7
2922.00	7.4
2921.00	-14.1
2920.00	12.7
2919.00	10.0
2918.00	2.0
2917.00	0.1
2916.00	11.7
2915.00	15.0
2914.00	7.6
2913.00	20.9
2912.00	16.8
2911.00	-1.6
2910.00	11.3
2909.00	-4.4
2908.00	6.1
2907.00	-1.0
2906.00	8.5
2905.00	6.9
2904.00	-0.3
2903.00	-7.7
2902.00	24.3
2901.00	-3.9
2900.00	-0.4
2899.00	-3.8
2898.00	9.1
2897.00	3.4
2896.00	-0.3
2895.00	8.0
2894.00	15.8
2893.00	14.5
2892.00	11.7
2891.00	7.6
2890.00	12.1
2889.00	13.0
2888.00	4.8
2887.00	3.3
2886.00	-0.9
2885.00	10.5
2884.00	9.2
2883.00	-0.6
2882.00	15.9
2881.00	15.7
2880.00	5.5
2879.00	7.8
2878.00	10.5
2877.00	-5.3
2876.00	17.6
2875.00	5.3
2874.00	13.4
2873.00	14.5
2872.00	-6.2
2871.00	16.1
2870.00	10.7
2869.00	0.6
2868.00	10.0
2867.00	4.9
2866.00	6.8
2865.00	-7.4
2864.00	23.7
2863.00	-1.0
2862.00	8.1
2861.00	3.2
2860.00	10.0
2859.00	6.7
2858.00	3.9
2857.00	-9.7
2856.00	8.0
2855.00	3.6
2854.00	14.3
2853.00	9.2
2852.00	11.1
2851.00	3.5
2850.00	10.3
2849.00	9.2
2848.00	5.4
2847.00	20.1
2846.00	13.4
2845.00	10.3
2844.00	3.0
2843.00	-4.3
2842.00	9.4
2841.00	-13.6
2840.00	6.3
2839.00	4.4
2838.00	14.4
2837.00	9.4
2836.00	-0.4
2835.00	11.2
2834.00	-5.2
2833.00	5.5
2832.00	11.7
2831.00	10.9
2830.00	-3.5
2829.00	9.8
2828.00	12.2
2827.00	9.7
2826.00	9.8
2825.00	-0.9
2824.00	6.1
2823.00	15.5
2822.00	4.3
2821.00	8.8
2820.00	3.9
2819.00	12.1
2818.00	10.5
2817.00	10.2
2816.00	15.7
2815.00	3.8
2814.00	5.1
2813.00	-1.8
2812.00	0.9
2811.00	3.5
2810.00	12.9
2809.00	1.9
2808.00	1.5
2807.00	11.9
2806.00	12.6
2805.00	19.1
2804.00	0.8
2803.00	11.7
2802.00	-0.1
2801.00	7.4
2800.00	20.8
2799.00	7.5
2798.00	-18.1
2797.00	1.4
2796.00	7.5
2795.00	20.3
2794.00	8.3
2793.00	2.1
2792.00	6.0
2791.00	-2.4
2790.00	14.1
2789.00	11.5
2788.00	2.0
2787.00	4.6
2786.00	6.6
2785.00	-5.7
2784.00	1.6
2783.00	25.2
2782.00	16.6
2781.00	11.8
2780.00	6.2
2779.00	-6.6
2778.00	12.6
2777.00	1.0
2776.00	-1.4
2775.00	11.8
2774.00	4.3
2773.00	11.2
2772.00	-1.1
2771.00	18.2
2770.00	10.7
2769.00	4.5
2768.00	0.7
2767.00	18.3
2766.00	0.7
2765.00	6.5
2764.00	-5.3
2763.00	4.7
2762.00	0.7
2761.00	7.0
2760.00	1.3
2759.00	1.0
2758.00	-4.2
2757.00	9.6
2756.00	18.7
2755.00	16.8
2754.00	-2.6
2753.00	-5.3
2752.00	5.9
2751.00	1.2
2750.00	15.6
2749.00	-4.3
2748.00	3.6
2747.00	14.6
2746.00	2.1
2745.00	7.9
2744.00	-7.2
2743.00	0.2
2742.00	19.9
2741.00	16.8
2740.00	1.6
2739.00	-0.4
2738.00	2.3
2737.00	8.6
2736.00	8.7
2735.00	6.2
2734.00	13.6
2733.00	-0.4
2732.00	6.1
2731.00	-3.7
2730.00	0.1
2729.00	7.3
2728.00	-0.2
2727.00	-1.0
2726.00	14.0
2725.00	16.1
2724.00	-2.6
2723.00	3.1
2722.00	9.9
2721.00	1.3
2720.00	5.4
2719.00	3.1
2718.00	-9.9
2717.00	-2.4
2716.00	13.5
2715.00	13.1
2714.00	4.6
2713.00	6.3
2712.00	-0.8
2711.00	1.2
2710.00	15.4
2709.00	7.0
2708.00	2.9
2707.00	5.8
2706.00	3.8
2705.00	1.5
2704.00	5.1
2703.00	-0.7
2702.00	6.8
2701.00	7.8
2700.00	3.0
2699.00	0.2
2698.00	4.3
2697.00	3.3
2696.00	8.0
2695.00	5.1
2694.00	-2.5
2693.00	6.6
2692.00	8.8
2691.00	3.0
2690.00	1.6
2689.00	4.5
2688.00	2.8
2687.00	9.2
2686.00	7.6
2685.00	7.9
2684.00	2.2
2683.00	6.5
2682.00	6.5
2681.00	7.3
2680.00	7.7
2679.00	0.7
2678.00	6.4
2677.00	5.6
2676.00	5.3
2675.00	7.0
2674.00	0.5
2673.00	1.8
2672.00	5.0
2671.00	7.6
2670.00	3.5
2669.00	5.8
2668.00	3.8
2667.00	3.3
2666.00	5.4
2665.00	5.0
2664.00	4.8
2663.00	6.8
2662.00	5.3
2661.00	5.5
2660.00	6.6
2659.00	5.3
2658.00	6.9
2657.00	4.8
2656.00	3.8
2655.00	5.9
2654.00	4.7
2653.00	5.0
2652.00	3.9
2651.00	5.2
2650.00	4.2
2649.00	4.6
2648.00	6.2
2647.00	3.4
2646.00	4.6
2645.00	2.6
2644.00	5.6
2643.00	4.8
2642.00	4.2
2641.00	4.3
2640.00	4.9
2639.00	4.0
2638.00	5.2
2637.00	6.0
2636.00	4.8
2635.00	3.4
2634.00	5.8
2633.00	4.8
2632.00	4.3
2631.00	4.7
2630.00	3.8
2629.00	6.7
2628.00	4.6
2627.00	4.8
2626.00	4.9
2625.00	4.1
2624.00	3.7
2623.00	4.1
2622.00	4.9
2621.00	4.2
2620.00	3.0
2619.00	3.4
2618.00	5.4
2617.00	3.2
2616.00	4.6
2615.00	3.1
2614.00	4.4
2613.00	4.7
2612.00	3.2
2611.00	3.8
2610.00	3.7
2609.00	5.3
2608.00	4.5
2607.00	3.7
2606.00	4.5
2605.00	4.5
2604.00	4.1
2603.00	5.0
2602.00	2.5
2601.00	4.5
2600.00	5.3
2599.00	1.9
2598.00	5.3
2597.00	2.8
2596.00	4.0
2595.00	3.8
2594.00	5.6
2593.00	4.7
2592.00	3.9
2591.00	4.2
2590.00	6.0
2589.00	4.1
2588.00	4.3
2587.00	3.3
2586.00	4.1
2585.00	4.8
2584.00	5.0
2583.00	4.9
2582.00	3.8
2581.00	3.7
2580.00	4.4
2579.00	4.0
2578.00	4.4
2577.00	3.9
2576.00	4.7
2575.00	5.3
2574.00	3.6
2573.00	4.6
2572.00	4.3
2571.00	5.0
2570.00	3.6
2569.00	4.1
2568.00	4.2
2567.00	4.4
2566.00	4.5
2565.00	5.0
2564.00	4.6
2563.00	4.9
2562.00	2.8
2561.00	4.3
2560.00	4.3
2559.00	4.7
2558.00	4.1
2557.00	4.0
2556.00	4.8
2555.00	3.8
2554.00	4.8
2553.00	3.6
2552.00	5.0
2551.00	5.0
2550.00	4.5
2549.00	4.0
2548.00	4.4
2547.00	4.6
2546.00	5.0
2545.00	5.7
2544.00	4.7
2543.00	3.8
2542.00	4.2
2541.00	4.9
2540.00	4.5
2539.00	5.3
2538.00	4.7
2537.00	4.4
2536.00	4.7
2535.00	4.1
2534.00	4.8
2533.00	4.1
2532.00	4.8
2531.00	3.7
2530.00	4.2
2529.00	4.1
2528.00	4.8
2527.00	4.5
2526.00	4.3
2525.00	3.9
2524.00	4.7
2523.00	4.5
2522.00	3.8
2521.00	5.0
2520.00	5.2
2519.00	4.5
2518.00	4.4
2517.00	4.7
2516.00	5.3
2515.00	4.5
2514.00	4.6
2513.00	4.6
2512.00	4.1
2511.00	4.4
2510.00	4.7
2509.00	4.7
2508.00	4.5
2507.00	5.1
2506.00	4.5
2505.00	4.6
2504.00	4.5
2503.00	4.1
2502.00	4.3
2501.00	5.1
2500.00	4.3
2499.00	4.3
2498.00	4.3
2497.00	3.9
2496.00	4.5
2495.00	4.2
2494.00	4.3
2493.00	4.2
2492.00	3.9
2491.00	4.4
2490.00	4.4
2489.00	4.4
2488.00	4.1
2487.00	4.1
2486.00	4.3
2485.00	4.3
2484.00	4.6
2483.00	4.6
2482.00	4.2
2481.00	4.1
2480.00	3.9
2479.00	4.5
2478.00	4.6
2477.00	4.5
2476.00	4.3
2475.00	4.7
2474.00	4.0
2473.00	4.2
2472.00	3.9
2471.00	4.2
2470.00	4.1
2469.00	4.4
2468.00	4.2
2467.00	4.1
2466.00	4.2
2465.00	4.0
2464.00	3.9
2463.00	4.2
2462.00	4.4
2461.00	3.8
2460.00	3.7
2459.00	3.7
2458.00	4.0
2457.00	3.8
2456.00	4.0
2455.00	4.4
2454.00	4.0
2453.00	3.7
2452.00	3.9
2451.00	4.0
2450.00	3.4
2449.00	4.0
2448.00	4.2
2447.00	3.5
2446.00	3.4
2445.00	3.9
2444.00	4.0
2443.00	3.9
2442.00	4.1
2441.00	3.9
2440.00	4.0
2439.00	3.3
2438.00	3.7
2437.00	3.7
2436.00	3.7
2435.00	3.8
2434.00	3.7
2433.00	3.8
2432.00	3.7
2431.00	3.6
2430.00	3.7
2429.00	3.8
2428.00	3.8
2427.00	3.6
2426.00	3.9
2425.00	3.9
2424.00	3.8
2423.00	3.7
2422.00	3.9
2421.00	3.3
2420.00	3.9
2419.00	3.6
2418.00	3.5
2417.00	3.7
2416.00	3.7
2415.00	3.6
2414.00	3.6
2413.00	3.8
2412.00	3.4
2411.00	3.9
2410.00	3.9
2409.00	3.7
2408.00	3.7
2407.00	3.6
2406.00	4.0
2405.00	3.6
2404.00	3.7
2403.00	3.7
2402.00	3.1
2401.00	3.8
2400.00	3.7
2399.00	3.6
2398.00	3.6
2397.00	3.8
2396.00	3.7
2395.00	3.8
2394.00	3.6
2393.00	3.7
2392.00	3.9
2391.00	3.6
2390.00	3.9
2389.00	3.3
2388.00	3.4
2387.00	3.7
2386.00	3.7
2385.00	3.5
2384.00	3.5
2383.00	3.8
2382.00	3.7
2381.00	3.9
2380.00	3.5
2379.00	3.8
2378.00	3.8
2377.00	3.9
2376.00	3.7
2375.00	3.9
2374.00	3.8
2373.00	3.7
2372.00	3.7
2371.00	3.6
2370.00	3.8
2369.00	4.0
2368.00	3.7
2367.00	3.7
2366.00	3.6
2365.00	3.7
2364.00	4.0
2363.00	3.8
2362.00	3.7
2361.00	3.7
2360.00	4.1
2359.00	3.6
2358.00	3.9
2357.00	3.7
2356.00	4.1
2355.00	3.8
2354.00	3.8
2353.00	3.6
2352.00	3.7
2351.00	3.9
2350.00	3.9
2349.00	3.9
2348.00	3.6
2347.00	3.8
2346.00	3.8
2345.00	3.6
2344.00	3.8
2343.00	3.7
2342.00	3.6
2341.00	3.8
2340.00	3.6
2339.00	4.0
2338.00	3.8
2337.00	3.8
2336.00	3.7
2335.00	3.9
2334.00	3.9
2333.00	3.9
2332.00	4.1
2331.00	3.9
2330.00	3.7
2329.00	3.6
2328.00	3.9
2327.00	3.9
2326.00	4.1
2325.00	3.9
2324.00	3.9
2323.00	3.7
2322.00	3.8
2321.00	3.7
2320.00	3.5
2319.00	3.9
2318.00	3.8
2317.00	3.8
2316.00	3.9
2315.00	3.8
2314.00	3.7
2313.00	3.9
2312.00	3.4
2311.00	3.8
2310.00	3.9
2309.00	3.7
2308.00	3.6
2307.00	4.1
2306.00	3.7
2305.00	3.7
2304.00	3.7
2303.00	3.9
2302.00	3.8
2301.00	4.2
2300.00	3.8
2299.00	4.0
2298.00	3.9
2297.00	4.2
2296.00	4.1
2295.00	4.0
2294.00	3.9
2293.00	4.1
2292.00	4.1
2291.00	4.1
2290.00	4.4
2289.00	4.1
2288.00	4.1
2287.00	4.2
2286.00	4.4
2285.00	4.0
2284.00	4.5
2283.00	4.3
2282.00	4.3
2281.00	4.4
2280.00	4.7
2279.00	4.3
2278.00	4.7
2277.00	4.5
2276.00	4.7
2275.00	4.5
2274.00	4.4
2273.00	4.5
2272.00	4.6
2271.00	4.6
2270.00	4.7
2269.00	4.6
2268.00	4.6
2267.00	4.7
2266.00	4.7
2265.00	4.8
2264.00	4.9
2263.00	4.9
2262.00	4.8
2261.00	5.1
2260.00	5.0
2259.00	5.2
2258.00	5.0
2257.00	5.3
2256.00	5.2
2255.00	5.1
2254.00	5.2
2253.00	5.1
2252.00	5.1
2251.00	5.1
2250.00	5.2
2249.00	5.4
2248.00	5.3
2247.00	5.4
2246.00	5.2
2245.00	5.5
2244.00	5.5
2243.00	5.3
2242.00	5.3
2241.00	5.4
2240.00	5.5
2239.00	5.5
2238.00	5.5
2237.00	5.3
2236.00	5.5
2235.00	5.2
2234.00	5.5
2233.00	5.6
2232.00	5.4
2231.00	5.4
2230.00	5.4
2229.00	5.6
2228.00	5.4
2227.00	5.8
2226.00	5.6
2225.00	5.6
2224.00	5.6
2223.00	5.6
2222.00	5.5
2221.00	5.8
2220.00	5.6
2219.00	5.8
2218.00	5.9
2217.00	5.8
2216.00	5.7
2215.00	5.7
2214.00	5.7
2213.00	5.6
2212.00	5.7
2211.00	5.7
2210.00	5.6
2209.00	5.7
2208.00	5.7
2207.00	5.6
2206.00	5.6
2205.00	5.8
2204.00	5.6
2203.00	5.8
2202.00	5.9
2201.00	5.8
2200.00	5.8
2199.00	5.8
2198.00	5.8
2197.00	5.5
2196.00	5.7
2195.00	5.7
2194.00	5.8
2193.00	5.7
2192.00	5.8
2191.00	5.8
2190.00	5.8
2189.00	5.6
2188.00	5.7
2187.00	5.7
2186.00	5.7
2185.00	5.8
2184.00	5.6
2183.00	5.8
2182.00	5.9
2181.00	5.7
2180.00	5.7
2179.00	5.8
2178.00	5.7
2177.00	5.9
2176.00	5.9
2175.00	5.7
2174.00	5.8
2173.00	5.7
2172.00	5.7
2171.00	5.9
2170.00	5.9
2169.00	5.8
2168.00	5.6
2167.00	5.8
2166.00	5.9
2165.00	5.7
2164.00	5.9
2163.00	5.8
2162.00	5.7
2161.00	6.0
2160.00	5.9
2159.00	5.9
2158.00	5.7
2157.00	5.7
2156.00	5.7
2155.00	5.9
2154.00	5.6
2153.00	5.8
2152.00	5.9
2151.00	5.9
2150.00	5.8
2149.00	5.7
2148.00	5.8
2147.00	5.9
2146.00	5.9
2145.00	6.0
2144.00	5.8
2143.00	5.8
2142.00	5.9
2141.00	5.9
2140.00	5.8
2139.00	5.8
2138.00	5.9
2137.00	5.9
2136.00	5.8
2135.00	5.9
2134.00	5.8
2133.00	5.8
2132.00	5.9
2131.00	5.8
2130.00	5.9
2129.00	6.0
2128.00	5.7
2127.00	5.8
2126.00	5.9
2125.00	5.9
2124.00	5.7
2123.00	5.9
2122.00	5.9
2121.00	5.8
2120.00	6.1
2119.00	5.8
2118.00	5.9
2117.00	5.7
2116.00	5.6
2115.00	5.7
2114.00	5.9
2113.00	5.8
2112.00	5.8
2111.00	5.8
2110.00	6.1
2109.00	5.8
2108.00	5.8
2107.00	5.7
2106.00	5.8
2105.00	5.7
2104.00	5.7
2103.00	5.8
2102.00	5.7
2101.00	5.8
2100.00	5.8
2099.00	5.7
2098.00	5.8
2097.00	5.7
2096.00	5.8
2095.00	5.7
2094.00	5.8
2093.00	5.8
2092.00	5.7
2091.00	5.8
2090.00	5.8
2089.00	5.7
2088.00	5.8
2087.00	5.6
2086.00	5.8
2085.00	5.9
2084.00	5.9
2083.00	5.8
2082.00	5.8
2081.00	5.7
2080.00	5.8
2079.00	5.7
2078.00	5.7
2077.00	5.7
2076.00	5.5
2075.00	5.6
2074.00	5.9
2073.00	5.8
2072.00	5.9
2071.00	5.7
2070.00	5.7
2069.00	5.7
2068.00	5.7
2067.00	5.8
2066.00	5.6
2065.00	5.6
2064.00	5.5
2063.00	5.6
2062.00	5.7
2061.00	5.7
2060.00	5.7
2059.00	5.8
2058.00	5.6
2057.00	5.6
2056.00	5.7
2055.00	5.7
2054.00	5.7
2053.00	5.6
2052.00	5.6
2051.00	5.5
2050.00	5.5
2049.00	5.7
2048.00	5.7
2047.00	5.6
2046.00	5.7
2045.00	5.7
2044.00	5.8
2043.00	5.8
2042.00	5.6
2041.00	5.7
2040.00	5.7
2039.00	5.8
2038.00	5.8
2037.00	5.7
2036.00	5.6
2035.00	5.8
2034.00	5.8
2033.00	5.7
2032.00	5.5
2031.00	5.7
2030.00	5.7
2029.00	5.6
2028.00	5.7
2027.00	5.8
2026.00	5.6
2025.00	5.7
2024.00	5.5
2023.00	5.7
2022.00	5.6
2021.00	5.7
2020.00	5.6
2019.00	5.6
2018.00	5.7
2017.00	5.7
2016.00	5.7
2015.00	5.7
2014.00	5.7
2013.00	5.7
2012.00	5.7
2011.00	5.7
2010.00	5.7
2009.00	5.6
2008.00	5.8
2007.00	5.7
2006.00	5.7
2005.00	5.6
2004.00	5.6
2003.00	5.7
2002.00	5.6
2001.00	5.5
2000.00	5.7
1999.00	5.6
1998.00	5.6
1997.00	5.8
1996.00	5.6
1995.00	5.7
1994.00	5.7
1993.00	5.6
1992.00	5.7
1991.00	5.6
1990.00	5.6
1989.00	5.6
1988.00	5.7
1987.00	5.6
1986.00	5.8
1985.00	5.7
1984.00	5.6
1983.00	5.7
1982.00	5.6
1981.00	5.7
1980.00	5.6
1979.00	5.6
1978.00	5.6
1977.00	5.7
1976.00	5.7
1975.00	5.8
1974.00	5.7
1973.00	5.5
1972.00	5.8
1971.00	5.7
1970.00	5.6
1969.00	5.9
1968.00	5.7
1967.00	5.9
1966.00	5.7
1965.00	5.7
1964.00	5.8
1963.00	5.6
1962.00	5.7
1961.00	5.7
1960.00	5.8
1959.00	5.6
1958.00	5.6
1957.00	5.6
1956.00	5.6
1955.00	5.8
1954.00	5.6
1953.00	5.8
1952.00	5.7
1951.00	5.8
1950.00	5.7
1949.00	5.7
1948.00	5.8
1947.00	5.7
1946.00	5.9
1945.00	5.6
1944.00	5.6
1943.00	5.6
1942.00	5.7
1941.00	5.7
1940.00	5.7
1939.00	5.8
1938.00	5.6
1937.00	5.8
1936.00	5.6
1935.00	5.7
1934.00	5.5
1933.00	5.8
1932.00	5.6
1931.00	5.7
1930.00	5.8
1929.00	5.7
1928.00	5.7
1927.00	5.8
1926.00	5.8
1925.00	5.6
1924.00	5.6
1923.00	5.7
1922.00	5.7
1921.00	5.8
1920.00	5.8
1919.00	5.7
1918.00	5.8
1917.00	5.6
1916.00	5.6
1915.00	5.7
1914.00	5.6
1913.00	5.7
1912.00	5.9
1911.00	5.7
1910.00	5.8
1909.00	5.7
1908.00	5.7
1907.00	5.7
1906.00	5.7
1905.00	5.8
1904.00	5.6
1903.00	5.6
1902.00	5.7
1901.00	5.7
1900.00	5.8
1899.00	5.7
1898.00	5.7
1897.00	5.7
1896.00	5.7
1895.00	5.8
1894.00	5.6
1893.00	5.7
1892.00	5.8
1891.00	5.7
1890.00	5.6
1889.00	5.7
1888.00	5.7
1887.00	5.6
1886.00	5.6
1885.00	5.7
1884.00	5.7
1883.00	5.7
1882.00	5.6
1881.00	5.7
1880.00	5.6
1879.00	5.7
1878.00	5.7
1877.00	5.8
1876.00	5.7
1875.00	5.7
1874.00	5.8
1873.00	5.8
1872.00	5.6
1871.00	5.7
1870.00	5.6
1869.00	5.7
1868.00	5.6
1867.00	5.7
1866.00	5.5
1865.00	5.6
1864.00	5.7
1863.00	5.6
1862.00	5.6
1861.00	5.6
1860.00	5.6
1859.00	5.8
1858.00	5.6
1857.00	5.6
1856.00	5.6
1855.00	5.6
1854.00	5.6
1853.00	5.6
1852.00	5.6
1851.00	5.5
1850.00	5.6
1849.00	5.7
1848.00	5.5
1847.00	5.5
1846.00	5.6
1845.00	5.6
1844.00	5.5
1843.00	5.6
1842.00	5.5
1841.00	5.5
1840.00	5.5
1839.00	5.6
1838.00	5.5
1837.00	5.6
1836.00	5.4
1835.00	5.4
1834.00	5.6
1833.00	5.5
1832.00	5.4
1831.00	5.6
1830.00	5.6
1829.00	5.5
1828.00	5.4
1827.00	5.4
1826.00	5.5
1825.00	5.5
1824.00	5.5
1823.00	5.5
1822.00	5.4
1821.00	5.4
1820.00	5.4
1819.00	5.4
1818.00	5.4
1817.00	5.4
1816.00	5.4
1815.00	5.5
1814.00	5.4
1813.00	5.5
1812.00	5.5
1811.00	5.5
1810.00	5.5
1809.00	5.5
1808.00	5.5
1807.00	5.5
1806.00	5.5
1805.00	5.5
1804.00	5.5
1803.00	5.4
1802.00	5.4
1801.00	5.5
1800.00	5.3
1799.00	5.5
1798.00	5.4
1797.00	5.5
1796.00	5.5
1795.00	5.5
1794.00	5.4
1793.00	5.4
1792.00	5.5
1791.00	5.4
1790.00	5.4
1789.00	5.4
1788.00	5.5
1787.00	5.4
1786.00	5.3
1785.00	5.5
1784.00	5.4
1783.00	5.3
1782.00	5.3
1781.00	5.3
1780.00	5.4
1779.00	5.4
1778.00	5.3
1777.00	5.3
1776.00	5.3
1775.00	5.3
1774.00	5.3
1773.00	5.3
1772.00	5.3
1771.00	5.3
1770.00	5.2
1769.00	5.2
1768.00	5.2
1767.00	5.2
1766.00	5.3
1765.00	5.2
1764.00	5.3
1763.00	5.2
1762.00	5.3
1761.00	5.2
1760.00	5.3
1759.00	5.1
1758.00	5.2
1757.00	5.2
1756.00	5.2
1755.00	5.2
1754.00	5.1
1753.00	5.1
1752.00	5.1
1751.00	5.0
1750.00	5.1
1749.00	5.1
1748.00	5.1
1747.00	5.0
1746.00	5.0
1745.00	5.1
1744.00	5.0
1743.00	5.0
1742.00	5.0
1741.00	5.0
1740.00	5.0
1739.00	4.9
1738.00	4.8
1737.00	5.0
1736.00	5.0
1735.00	4.9
1734.00	4.9
1733.00	4.9
1732.00	4.8
1731.00	4.9
1730.00	4.8
1729.00	4.9
1728.00	4.9
1727.00	4.9
1726.00	4.8
1725.00	4.9
1724.00	4.9
1723.00	4.9
1722.00	4.9
1721.00	5.0
1720.00	5.0
1719.00	4.9
1718.00	4.9
1717.00	5.0
1716.00	5.0
1715.00	5.1
1714.00	5.1
1713.00	5.1
1712.00	5.1
1711.00	5.1
1710.00	5.2
1709.00	5.2
1708.00	5.2
1707.00	5.3
1706.00	5.3
1705.00	5.4
1704.00	5.3
1703.00	5.4
1702.00	5.4
1701.00	5.5
1700.00	5.4
1699.00	5.5
1698.00	5.5
1697.00	5.5
1696.00	5.5
1695.00	5.6
1694.00	5.6
1693.00	5.6
1692.00	5.6
1691.00	5.6
1690.00	5.7
1689.00	5.7
1688.00	5.7
1687.00	5.7
1686.00	5.8
1685.00	5.8
1684.00	5.8
1683.00	5.8
1682.00	5.7
1681.00	5.7
1680.00	5.8
1679.00	5.8
1678.00	5.9
1677.00	5.8
1676.00	5.9
1675.00	5.8
1674.00	5.9
1673.00	5.9
1672.00	5.9
1671.00	5.9
1670.00	5.9
1669.00	5.9
1668.00	6.0
1667.00	5.9
1666.00	5.9
1665.00	6.0
1664.00	6.0
1663.00	5.9
1662.00	6.0
1661.00	6.0
1660.00	6.0
1659.00	6.0
1658.00	6.0
1657.00	5.9
1656.00	6.0
1655.00	6.0
1654.00	6.0
1653.00	6.0
1652.00	6.0
1651.00	5.9
1650.00	6.0
1649.00	6.0
1648.00	5.9
1647.00	6.1
1646.00	6.0
1645.00	6.0
1644.00	6.0
1643.00	6.1
1642.00	6.0
1641.00	6.1
1640.00	6.0
1639.00	6.0
1638.00	6.1
1637.00	6.0
1636.00	6.0
1635.00	6.0
1634.00	6.0
1633.00	6.0
1632.00	6.0
1631.00	6.1
1630.00	6.1
1629.00	6.1
1628.00	6.0
1627.00	6.0
1626.00	6.0
1625.00	6.0
1624.00	6.1
1623.00	6.0
1622.00	6.0
1621.00	6.1
1620.00	6.0
1619.00	6.1
1618.00	6.0
1617.00	6.1
1616.00	6.0
1615.00	6.1
1614.00	6.0
1613.00	6.0
1612.00	6.0
1611.00	6.0
1610.00	6.1
1609.00	6.1
1608.00	6.1
1607.00	6.0
1606.00	6.0
1605.00	6.1
1604.00	6.0
1603.00	6.1
1602.00	6.0
1601.00	6.1
1600.00	6.0
1599.00	6.1
1598.00	6.1
1597.00	6.0
1596.00	6.1
1595.00	6.1
1594.00	6.0
1593.00	6.0
1592.00	6.1
1591.00	6.0
1590.00	6.0
1589.00	6.0
1588.00	6.0
1587.00	6.0
1586.00	6.0
1585.00	6.0
1584.00	6.0
1583.00	6.1
1582.00	6.0
1581.00	6.1
1580.00	6.0
1579.00	6.0
1578.00	6.0
1577.00	6.0
1576.00	6.0
1575.00	6.0
1574.00	6.0
1573.00	6.0
1572.00	6.0
1571.00	6.0
1570.00	6.0
1569.00	6.0
1568.00	6.1
1567.00	6.0
1566.00	6.0
1565.00	6.0
1564.00	6.0
1563.00	6.0
1562.00	6.0
1561.00	6.0
1560.00	6.0
1559.00	6.0
1558.00	6.1
1557.00	6.0
1556.00	6.0
1555.00	6.1
1554.00	5.9
1553.00	6.0
1552.00	6.0
1551.00	6.0
1550.00	5.9
1549.00	6.0
1548.00	6.0
1547.00	6.0
1546.00	6.0
1545.00	6.0
1544.00	6.0
1543.00	6.0
1542.00	5.9
1541.00	6.0
1540.00	6.0
1539.00	6.0
1538.00	6.1
1537.00	6.0
1536.00	6.0
1535.00	6.1
1534.00	6.0
1533.00	6.0
1532.00	6.0
1531.00	6.0
1530.00	6.1
1529.00	6.0
1528.00	6.0
1527.00	6.0
1526.00	6.0
1525.00	6.0
1524.00	6.0
1523.00	6.0
1522.00	6.0
1521.00	6.0
1520.00	5.9
1519.00	6.0
1518.00	6.1
1517.00	6.0
1516.00	6.0
1515.00	6.0
1514.00	5.9
1513.00	6.0
1512.00	6.0
1511.00	6.0
1510.00	6.0
1509.00	6.0
1508.00	6.0
1507.00	6.0
1506.00	5.9
1505.00	6.0
1504.00	6.0
1503.00	5.9
1502.00	5.9
1501.00	6.0
1500.00	5.9
1499.00	6.0
1498.00	6.0
1497.00	6.1
1496.00	5.9
1495.00	6.0
1494.00	6.0
1493.00	6.0
1492.00	6.0
1491.00	6.0
1490.00	6.0
1489.00	5.9
1488.00	6.0
1487.00	6.0
1486.00	6.0
1485.00	6.0
1484.00	6.0
1483.00	6.0
1482.00	6.1
1481.00	6.0
1480.00	5.9
1479.00	6.0
1478.00	5.9
1477.00	6.0
1476.00	5.9
1475.00	6.0
1474.00	5.9
1473.00	5.9
1472.00	5.9
1471.00	5.9
1470.00	5.9
1469.00	5.9
1468.00	5.9
1467.00	5.9
1466.00	5.9
1465.00	5.9
1464.00	5.9
1463.00	5.9
1462.00	5.9
1461.00	5.9
1460.00	5.9
1459.00	5.9
1458.00	5.9
1457.00	5.8
1456.00	5.9
1455.00	5.8
1454.00	5.9
1453.00	5.8
1452.00	5.8
1451.00	5.9
1450.00	5.8
1449.00	5.9
1448.00	5.8
1447.00	5.9
1446.00	5.9
1445.00	5.8
1444.00	5.8
1443.00	5.8
1442.00	5.8
1441.00	5.8
1440.00	5.8
1439.00	5.8
1438.00	5.8
1437.00	5.8
1436.00	5.7
1435.00	5.8
1434.00	5.7
1433.00	5.9
1432.00	5.8
1431.00	5.7
1430.00	5.7
1429.00	5.7
1428.00	5.7
1427.00	5.7
1426.00	5.8
1425.00	5.8
1424.00	5.8
1423.00	5.7
1422.00	5.8
1421.00	5.7
1420.00	5.7
1419.00	5.8
1418.00	5.8
1417.00	5.7
1416.00	5.8
1415.00	5.8
1414.00	5.8
1413.00	5.7
1412.00	5.8
1411.00	5.8
1410.00	5.8
1409.00	5.7
1408.00	5.8
1407.00	5.8
1406.00	5.8
1405.00	5.8
1404.00	5.8
1403.00	5.8
1402.00	5.8
1401.00	5.8
1400.00	5.7
1399.00	5.8
1398.00	5.7
1397.00	5.8
1396.00	5.8
1395.00	5.8
1394.00	5.7
1393.00	5.8
1392.00	5.9
1391.00	5.7
1390.00	5.8
1389.00	5.8
1388.00	5.8
1387.00	5.8
1386.00	5.8
1385.00	5.8
1384.00	5.8
1383.00	5.8
1382.00	5.9
1381.00	5.8
1380.00	5.9
1379.00	5.9
1378.00	5.9
1377.00	5.8
1376.00	5.9
1375.00	5.9
1374.00	6.0
1373.00	5.9
1372.00	5.8
1371.00	5.8
1370.00	5.9
1369.00	5.8
1368.00	5.9
1367.00	5.9
1366.00	5.9
1365.00	5.9
1364.00	5.9
1363.00	5.9
1362.00	5.9
1361.00	5.9
1360.00	5.9
1359.00	5.9
1358.00	6.0
1357.00	5.9
1356.00	5.9
1355.00	5.9
1354.00	5.9
1353.00	5.9
1352.00	5.9
1351.00	5.9
1350.00	6.0
1349.00	5.9
1348.00	5.9
1347.00	5.9
1346.00	5.9
1345.00	5.9
1344.00	5.9
1343.00	5.9
1342.00	6.0
1341.00	5.9
1340.00	5.9
1339.00	5.9
1338.00	5.9
1337.00	5.9
1336.00	5.9
1335.00	5.9
1334.00	6.0
1333.00	5.9
1332.00	6.0
1331.00	5.9
1330.00	5.9
1329.00	5.9
1328.00	5.9
1327.00	5.9
1326.00	5.9
1325.00	5.9
1324.00	5.9
1323.00	5.9
1322.00	5.9
1321.00	5.9
1320.00	5.9
1319.00	6.0
1318.00	5.9
1317.00	6.0
1316.00	5.9
1315.00	5.9
1314.00	5.9
1313.00	5.9
1312.00	5.9
1311.00	6.0
1310.00	5.9
1309.00	5.9
1308.00	5.9
1307.00	5.9
1306.00	5.9
1305.00	5.9
1304.00	5.9
1303.00	5.8
1302.00	5.9
1301.00	6.0
1300.00	6.0
1299.00	5.9
1298.00	5.9
1297.00	5.9
1296.00	5.9
1295.00	5.9
1294.00	5.9
1293.00	5.9
1292.00	5.9
1291.00	5.9
1290.00	5.9
1289.00	5.9
1288.00	5.9
1287.00	5.9
1286.00	5.9
1285.00	5.9
1284.00	5.8
1283.00	5.9
1282.00	5.8
1281.00	5.8
1280.00	5.9
1279.00	5.8
1278.00	5.9
1277.00	5.8
1276.00	5.9
1275.00	5.8
1274.00	5.9
1273.00	5.9
1272.00	5.8
1271.00	5.9
1270.00	5.8
1269.00	5.8
1268.00	5.9
1267.00	5.9
1266.00	5.8
1265.00	5.9
1264.00	5.9
1263.00	5.8
1262.00	5.9
1261.00	5.8
1260.00	5.8
1259.00	5.9
1258.00	5.8
1257.00	5.8
1256.00	5.8
1255.00	5.8
1254.00	5.8
1253.00	5.8
1252.00	5.8
1251.00	5.8
1250.00	5.8
1249.00	5.8
1248.00	5.8
1247.00	5.7
1246.00	5.8
1245.00	5.8
1244.00	5.7
1243.00	5.7
1242.00	5.7
1241.00	5.7
1240.00	5.8
1239.00	5.7
1238.00	5.8
1237.00	5.6
1236.00	5.8
1235.00	5.7
1234.00	5.7
1233.00	5.7
1232.00	5.6
1231.00	5.6
1230.00	5.6
1229.00	5.5
1228.00	5.6
1227.00	5.6
1226.00	5.6
1225.00	5.6
1224.00	5.6
1223.00	5.5
1222.00	5.5
1221.00	5.5
1220.00	5.5
1219.00	5.5
1218.00	5.5
1217.00	5.5
1216.00	5.5
1215.00	5.5
1214.00	5.5
1213.00	5.5
1212.00	5.6
1211.00	5.5
1210.00	5.6
1209.00	5.5
1208.00	5.5
1207.00	5.5
1206.00	5.6
1205.00	5.4
1204.00	5.6
1203.00	5.5
1202.00	5.5
1201.00	5.6
1200.00	5.6
1199.00	5.6
1198.00	5.5
1197.00	5.6
1196.00	5.5
1195.00	5.6
1194.00	5.6
1193.00	5.6
1192.00	5.6
1191.00	5.6
1190.00	5.6
1189.00	5.6
1188.00	5.7
1187.00	5.6
1186.00	5.6
1185.00	5.6
1184.00	5.7
1183.00	5.7
1182.00	5.7
1181.00	5.7
1180.00	5.6
1179.00	5.6
1178.00	5.7
1177.00	5.7
1176.00	5.7
1175.00	5.8
1174.00	5.8
1173.00	5.7
1172.00	5.7
1171.00	5.8
1170.00	5.8
1169.00	5.7
1168.00	5.7
1167.00	5.8
1166.00	5.8
1165.00	5.8
1164.00	5.7
1163.00	5.7
1162.00	5.8
1161.00	5.7
1160.00	5.8
1159.00	5.8
1158.00	5.8
1157.00	5.8
1156.00	5.7
1155.00	5.8
1154.00	5.8
1153.00	5.8
1152.00	5.8
1151.00	5.8
1150.00	5.8
1149.00	5.8
1148.00	5.8
1147.00	5.7
1146.00	5.8
1145.00	5.8
1144.00	5.8
1143.00	5.8
1142.00	5.8
1141.00	5.9
1140.00	5.8
1139.00	5.9
1138.00	5.8
1137.00	5.8
1136.00	5.8
1135.00	5.8
1134.00	5.8
1133.00	5.8
1132.00	5.9
1131.00	5.7
1130.00	5.8
1129.00	5.8
1128.00	5.8
1127.00	5.8
1126.00	5.9
1125.00	5.8
1124.00	5.8
1123.00	5.8
1122.00	5.8
1121.00	5.8
1120.00	5.8
1119.00	5.9
1118.00	5.8
1117.00	5.7
1116.00	5.8
1115.00	5.8
1114.00	5.8
1113.00	5.8
1112.00	5.8
1111.00	5.8
1110.00	5.8
1109.00	5.8
1108.00	5.8
1107.00	5.8
1106.00	5.8
1105.00	5.9
1104.00	5.8
1103.00	5.8
1102.00	5.8
1101.00	5.7
1100.00	5.8
1099.00	5.8
1098.00	5.8
1097.00	5.8
1096.00	5.8
1095.00	5.9
1094.00	5.8
1093.00	5.8
1092.00	5.8
1091.00	5.7
1090.00	5.8
1089.00	5.8
1088.00	5.8
1087.00	5.8
1086.00	5.8
1085.00	5.8
1084.00	5.8
1083.00	5.9
1082.00	5.8
1081.00	5.7
1080.00	5.8
1079.00	5.8
1078.00	5.8
1077.00	5.8
1076.00	5.8
1075.00	5.8
1074.00	5.8
1073.00	5.8
1072.00	5.8
1071.00	5.8
1070.00	5.8
1069.00	5.7
1068.00	5.7
1067.00	5.7
1066.00	5.8
1065.00	5.7
1064.00	5.8
1063.00	5.8
1062.00	5.8
1061.00	5.7
1060.00	5.7
1059.00	5.7
1058.00	5.8
1057.00	5.7
1056.00	5.8
1055.00	5.8
1054.00	5.7
1053.00	5.7
1052.00	5.8
1051.00	5.7
1050.00	5.8
1049.00	5.7
1048.00	5.8
1047.00	5.8
1046.00	5.8
1045.00	5.7
1044.00	5.8
1043.00	5.7
1042.00	5.7
1041.00	5.7
1040.00	5.6
1039.00	5.8
1038.00	5.7
1037.00	5.8
1036.00	5.7
1035.00	5.7
1034.00	5.8
1033.00	5.7
1032.00	5.7
1031.00	5.7
1030.00	5.7
1029.00	5.8
1028.00	5.7
1027.00	5.8
1026.00	5.7
1025.00	5.8
1024.00	5.7
1023.00	5.8
1022.00	5.8
1021.00	5.6
1020.00	5.8
1019.00	5.8
1018.00	5.8
1017.00	5.7
1016.00	5.8
1015.00	5.8
1014.00	5.8
1013.00	5.7
1012.00	5.8
1011.00	5.7
1010.00	5.8
1009.00	5.8
1008.00	5.8
1007.00	5.7
1006.00	5.8
1005.00	5.8
1004.00	5.8
1003.00	5.7
1002.00	5.8
1001.00	5.7
1000.00	5.8
999.00	5.8
998.00	5.7
997.00	5.9
996.00	5.8
995.00	5.7
994.00	5.7
993.00	5.7
992.00	5.7
991.00	5.7
990.00	5.7
989.00	5.7
988.00	5.7
987.00	5.8
986.00	5.8
985.00	5.7
984.00	5.7
983.00	5.8
982.00	5.8
981.00	5.7
980.00	5.8
979.00	5.8
978.00	5.8
977.00	5.8
976.00	5.7
975.00	5.7
974.00	5.7
973.00	5.7
972.00	5.7
971.00	5.7
970.00	5.7
969.00	5.8
968.00	5.7
967.00	5.9
966.00	5.7
965.00	5.7
964.00	5.7
963.00	5.7
962.00	5.8
961.00	5.7
960.00	5.8
959.00	5.8
958.00	5.7
957.00	5.6
956.00	5.7
955.00	5.7
954.00	5.8
953.00	5.8
952.00	5.8
951.00	5.8
950.00	5.7
949.00	5.7
948.00	5.7
947.00	5.7
946.00	5.8
945.00	5.7
944.00	5.7
943.00	5.8
942.00	5.8
941.00	5.7
940.00	5.8
939.00	5.8
938.00	5.8
937.00	5.7
936.00	5.7
935.00	5.7
934.00	5.7
933.00	5.7
932.00	5.8
931.00	5.7
930.00	5.7
929.00	5.7
928.00	5.8
927.00	5.6
926.00	5.7
925.00	5.7
924.00	5.7
923.00	5.7
922.00	5.8
921.00	5.7
920.00	5.6
919.00	5.7
918.00	5.6
917.00	5.6
916.00	5.7
915.00	5.7
914.00	5.7
913.00	5.8
912.00	5.8
911.00	5.7
910.00	5.7
909.00	5.7
908.00	5.7
907.00	5.8
906.00	5.7
905.00	5.7
904.00	5.7
903.00	5.7
902.00	5.8
901.00	5.8
900.00	5.7
899.00	5.8
898.00	5.7
897.00	5.8
896.00	5.8
895.00	5.9
894.00	5.7
893.00	5.9
892.00	5.9
891.00	5.8
890.00	5.8
889.00	5.8
888.00	5.6
887.00	5.8
886.00	5.8
885.00	5.8
884.00	5.7
883.00	5.8
882.00	5.6
881.00	5.8
880.00	5.8
879.00	5.9
878.00	5.7
877.00	5.8
876.00	5.7
875.00	5.4
874.00	5.7
873.00	5.8
872.00	5.8
871.00	5.8
870.00	5.6
869.00	5.7
868.00	6.1
867.00	5.7
866.00	5.8
865.00	5.7
864.00	5.6
863.00	5.6
862.00	5.7
861.00	5.7
860.00	5.7
859.00	5.5
858.00	5.6
857.00	5.7
856.00	5.7
855.00	5.7
854.00	5.7
853.00	5.9
852.00	5.5
851.00	5.8
850.00	5.7
849.00	5.3
848.00	5.5
847.00	5.3
846.00	5.3
845.00	5.3
844.00	5.3
843.00	5.5
842.00	5.3
841.00	5.4
840.00	5.3
839.00	5.3
838.00	5.3
837.00	5.4
836.00	5.2
835.00	5.3
834.00	5.4
833.00	5.3
832.00	5.4
831.00	5.4
830.00	5.4
829.00	5.4
828.00	5.4
827.00	5.4
826.00	5.4
825.00	5.4
824.00	5.3
823.00	5.3
822.00	5.4
821.00	5.3
820.00	5.3
819.00	5.3
818.00	5.2
817.00	5.3
816.00	5.4
815.00	5.3
814.00	5.3
813.00	5.3
812.00	5.3
811.00	5.4
810.00	5.4
809.00	5.4
808.00	5.3
807.00	5.5
806.00	5.3
805.00	5.3
804.00	5.3
803.00	5.3
802.00	5.3
801.00	5.3
800.00	5.4
799.00	5.2
798.00	5.3
797.00	5.3
796.00	5.3
795.00	5.4
794.00	5.3
793.00	5.4
792.00	5.3
791.00	5.3
790.00	5.3
789.00	5.3
788.00	5.3
787.00	5.3
786.00	5.3
785.00	5.3
784.00	5.3
783.00	5.2
782.00	5.3
781.00	5.3
780.00	5.3
779.00	5.3
778.00	5.3
777.00	5.3
776.00	5.3
775.00	5.4
774.00	5.3
773.00	5.2
772.00	5.4
771.00	5.2
770.00	5.3
769.00	5.2
768.00	5.3
767.00	5.3
766.00	5.3
765.00	5.3
764.00	5.3
763.00	5.3
762.00	5.3
761.00	5.3
760.00	5.3
759.00	5.4
758.00	5.3
757.00	5.2
756.00	5.3
755.00	5.4
754.00	5.3
753.00	5.3
752.00	5.3
751.00	5.4
750.00	5.3
749.00	5.3
748.00	5.3
747.00	5.3
746.00	5.3
745.00	5.3
744.00	5.3
743.00	5.3
742.00	5.3
741.00	5.3
740.00	5.3
739.00	5.3
738.00	5.3
737.00	5.3
736.00	5.3
735.00	5.3
734.00	5.4
733.00	5.3
732.00	5.3
731.00	5.3
730.00	5.3
729.00	5.3
728.00	5.3
727.00	5.3
726.00	5.3
725.00	5.4
724.00	5.4
723.00	5.3
722.00	5.3
721.00	5.3
720.00	5.4
719.00	5.3
718.00	5.3
717.00	5.3
716.00	5.3
715.00	5.3
714.00	5.4
713.00	5.3
712.00	5.3
711.00	5.4
710.00	5.3
709.00	5.3
708.00	5.3
707.00	5.3
706.00	5.4
705.00	5.3
704.00	5.3
703.00	5.3
702.00	5.3
701.00	5.3
700.00	5.3
699.00	5.3
698.00	5.3
697.00	5.3
696.00	5.3
695.00	5.3
694.00	5.3
693.00	5.4
692.00	5.3
691.00	5.3
690.00	5.4
689.00	5.4
688.00	5.3
687.00	5.3
686.00	5.3
685.00	5.3
684.00	5.3
683.00	5.3
682.00	5.3
681.00	5.4
680.00	5.3
679.00	5.3
678.00	5.3
677.00	5.4
676.00	5.3
675.00	5.4
674.00	5.3
673.00	5.3
672.00	5.4
671.00	5.3
670.00	5.3
669.00	5.4
668.00	5.3
667.00	5.4
666.00	5.3
665.00	5.3
664.00	5.3
663.00	5.4
662.00	5.3
661.00	5.3
660.00	5.3
659.00	5.3
658.00	5.3
657.00	5.3
656.00	5.3
655.00	5.3
654.00	5.3
653.00	5.3
652.00	5.3
651.00	5.3
650.00	5.3
649.00	5.3
648.00	5.3
647.00	5.3
646.00	5.3
645.00	5.3
644.00	5.3
643.00	5.3
642.00	5.3
641.00	5.3
640.00	5.3
639.00	5.3
638.00	5.3
637.00	5.3
636.00	5.3
635.00	5.3
634.00	5.3
633.00	5.3
632.00	5.3
631.00	5.3
630.00	5.3
629.00	5.3
628.00	5.3
627.00	5.3
626.00	5.3
625.00	5.3
624.00	5.3
623.00	5.3
622.00	5.3
621.00	5.3
620.00	5.3
619.00	5.3
618.00	5.3
617.00	5.3
616.00	5.3
615.00	5.3
614.00	5.3
613.00	5.3
612.00	5.3
611.00	5.3
610.00	5.3
609.00	5.3
608.00	5.3
607.00	5.3
606.00	5.3
605.00	5.3
604.00	5.3
603.00	5.3
602.00	5.3
601.00	5.3
600.00	5.3
599.00	5.3
598.00	5.3
597.00	5.3
596.00	5.3
595.00	5.3
594.00	5.3
593.00	5.3
592.00	5.3
591.00	5.2
590.00	5.3
589.00	5.3
588.00	5.3
587.00	5.3
586.00	5.3
585.00	5.3
584.00	5.3
583.00	5.3
582.00	5.3
581.00	5.3
580.00	5.4
579.00	5.3
578.00	5.3
577.00	5.3
576.00	5.3
575.00	5.3
574.00	5.3
573.00	5.3
572.00	5.3
571.00	5.3
570.00	5.3
569.00	5.3
568.00	5.3
567.00	5.3
566.00	5.3
565.00	5.3
564.00	5.3
563.00	5.3
562.00	5.3
561.00	5.3
560.00	5.3
559.00	5.3
558.00	5.3
557.00	5.3
556.00	5.3
555.00	5.4
554.00	5.3
553.00	5.4
552.00	5.3
551.00	5.3
550.00	5.3
549.00	5.3
548.00	5.3
547.00	5.3
546.00	5.3
545.00	5.3
544.00	5.3
543.00	5.4
542.00	5.3
541.00	5.3
540.00	5.4
539.00	5.4
538.00	5.4
537.00	5.3
536.00	5.4
535.00	5.4
534.00	5.4
533.00	5.4
532.00	5.4
531.00	5.3
530.00	5.4
529.00	5.4
528.00	5.3
527.00	5.4
526.00	5.3
525.00	5.4
524.00	5.3
523.00	5.3
522.00	5.4
521.00	5.4
520.00	5.3
519.00	5.4
518.00	5.4
517.00	5.4
516.00	5.4
515.00	5.4
514.00	5.4
513.00	5.4
512.00	5.4
511.00	5.3
510.00	5.3
509.00	5.4
508.00	5.4
507.00	5.3
506.00	5.4
505.00	5.4
504.00	5.4
503.00	5.4
502.00	5.4
501.00	5.4
500.00	5.4
499.00	5.4
498.00	5.4
497.00	5.4
496.00	5.4
495.00	5.4
494.00	5.4
493.00	5.4
492.00	5.4
491.00	5.4
490.00	5.4
489.00	5.4
488.00	5.4
487.00	5.4
486.00	5.4
485.00	5.5
484.00	5.4
483.00	5.4
482.00	5.4
481.00	5.4
480.00	5.4
479.00	5.4
478.00	5.4
477.00	5.4
476.00	5.4
475.00	5.5
474.00	5.4
473.00	5.4
472.00	5.4
471.00	5.4
470.00	5.4
469.00	5.4
468.00	5.4
467.00	5.4
466.00	5.4
465.00	5.4
464.00	5.4
463.00	5.4
462.00	5.4
461.00	5.4
460.00	5.4
459.00	5.5
458.00	5.5
457.00	5.5
456.00	5.4
455.00	5.4
454.00	5.4
453.00	5.5
452.00	5.5
451.00	5.4
450.00	5.5
449.00	5.5
448.00	5.5
447.00	5.5
446.00	5.5
445.00	5.5
444.00	5.5
443.00	5.5
442.00	5.5
441.00	5.5
440.00	5.5
439.00	5.5
438.00	5.5
437.00	5.5
436.00	5.5
435.00	5.5
434.00	5.5
433.00	5.5
432.00	5.5
431.00	5.4
430.00	5.6
429.00	5.5
428.00	5.6
427.00	5.5
426.00	5.5
425.00	5.6
424.00	5.6
423.00	5.6
422.00	5.6
421.00	5.5
420.00	5.6
419.00	5.6
418.00	5.6
417.00	5.6
416.00	5.6
415.00	5.6
414.00	5.6
413.00	5.6
412.00	5.6
411.00	5.6
410.00	5.6
409.00	5.7
408.00	5.6
407.00	5.6
406.00	5.6
405.00	5.7
404.00	5.7
403.00	5.6
402.00	5.7
401.00	5.7
400.00	5.7
399.00	5.6
398.00	5.7
397.00	5.8
396.00	5.7
395.00	5.7
394.00	5.8
393.00	5.8
392.00	5.7
391.00	5.7
390.00	5.7
389.00	5.8
388.00	5.8
387.00	5.8
386.00	5.8
385.00	5.8
384.00	5.9
383.00	5.8
382.00	5.8
381.00	5.8
380.00	5.9
379.00	5.8
378.00	5.8
377.00	5.9
376.00	5.8
375.00	5.9
374.00	5.9
373.00	5.9
372.00	5.8
371.00	6.0
370.00	6.0
369.00	6.0
368.00	5.9
367.00	6.0
366.00	6.0
365.00	6.0
364.00	6.0
363.00	5.9
362.00	6.0
361.00	6.0
360.00	6.0
359.00	6.1
358.00	6.1
357.00	6.0
356.00	6.1
355.00	6.1
354.00	6.2
353.00	6.0
352.00	6.0
351.00	6.1
350.00	6.2
349.00	6.1
348.00	6.2
347.00	6.1
346.00	6.1
345.00	6.1
344.00	6.3
343.00	6.3
342.00	5.9
341.00	6.2
340.00	6.3
339.00	6.1
338.00	6.1
337.00	6.3
336.00	6.3
335.00	6.2
334.00	6.3
333.00	6.3
332.00	6.3
331.00	6.4
330.00	6.2
329.00	6.3
328.00	6.5
327.00	6.6
326.00	6.5
325.00	6.3
324.00	6.3
323.00	6.6
322.00	6.4
321.00	6.3
320.00	6.4
319.00	6.8
318.00	6.4
317.00	6.8
316.00	6.6
315.00	6.9
314.00	7.0
313.00	7.0
312.00	7.1
311.00	6.7
310.00	7.0
309.00	6.6
308.00	6.9
307.00	6.8
306.00	7.1
305.00	7.1
304.00	7.1
303.00	6.9
302.00	7.2
301.00	7.3
300.00	7.4
299.00	7.2
298.00	7.2
297.00	7.3
296.00	7.6
295.00	7.5
294.00	7.7
293.00	7.7
292.00	7.8
291.00	7.9
290.00	7.9
289.00	8.4
288.00	8.3
287.00	8.2
286.00	8.2
285.00	8.3
284.00	8.5
283.00	8.9
282.00	9.0
281.00	9.2
280.00	9.0
279.00	9.0
278.00	9.3
277.00	9.6
276.00	9.6
275.00	9.9
274.00	9.8
273.00	10.3
272.00	10.1
271.00	10.1
270.00	9.9
269.00	10.6
268.00	10.6
267.00	10.5
266.00	10.4
265.00	10.6
264.00	10.8
263.00	10.9
262.00	11.0
261.00	11.1
260.00	11.3
259.00	11.3
258.00	11.3
257.00	11.3
256.00	11.4
255.00	11.7
254.00	11.8
253.00	12.1
252.00	11.9
251.00	12.1
250.00	11.9
249.00	12.0
248.00	12.0
247.00	12.2
246.00	12.1
245.00	12.3
244.00	12.3
243.00	13.0
242.00	13.5
241.00	13.8
240.00	14.7
239.00	15.3
238.00	15.7
237.00	16.8
236.00	16.8
235.00	17.9
234.00	18.0
233.00	18.4
232.00	18.7
231.00	19.6
230.00	19.7
229.00	19.8
228.00	20.7
227.00	21.9
226.00	22.2
225.00	24.0
224.00	23.8
223.00	23.7
222.00	25.6
221.00	25.0
220.00	25.9
219.00	28.1
218.00	29.3
217.00	29.4
216.00	30.2
215.00	29.7
214.00	30.7
213.00	35.6
212.00	35.5
211.00	34.9
210.00	35.9
209.00	41.9
208.00	45.8
207.00	45.9
206.00	51.2
205.00	58.8
204.00	55.7
203.00	57.2
202.00	63.5
201.00	70.4
200.00	74.5
