# Supplementary material for: Accelerating the solar-thermal energy storage via inner-light supplying with optical waveguide
Source: Nat Commun. 2023 Jun 12;14:3456. doi: 10.1038/s41467-023-39190-1 (PMC10261122; doi:10.1038/s41467-023-39190-1)
Supplement: Supplementary file 6 — Source Data [file 41467_2023_39190_MOESM6_ESM.zip › 1-original data/Fig.2/Fig.2b/R%/0.08.TXT]

Sample:	'CNTPAM
File name:	CNTPAM_20210603183234.UDS
Run Date:	'18:26:36, 06/03/2021
Operator:	UV
Comment:	'

Instrument
Model:	UH4150 Spectrophotometer(Integrating Sphere)
Serial Number:	'
ROM Version:	1J14150 04

Instrument Parameters
Measurement Type:	Wavelength Scan
Data Mode:	%R
Start Wavelength:	3000.00 nm
End Wavelength:	200.00 nm
Scan Speed:	300 nm/min
Sampling Interval:	1.00 nm
Delay:	0 s
Cycle Time:	0.0 min
Replicates:	1
Auto Zero before each run:	Off
Slit Width:	2.00 nm
PMT Voltage:	Auto1
Lamp Change Mode:	Auto
Lamp Change Wavelength:	340.00 nm
Baseline Correction:	User 1
High Resolution:	On
D2 Lamp:	On
WI Lamp:	On
R/S Reverse:	On
Attenuation:	'None
--- NIR ---
Scan Speed:	1200 nm/min
Slit:	Auto change
PbS Gain:	1
Detector change correct:	ON
Detector change Wavelength:	850.0 nm
Light control:	Fixed
--------------

Peak Detection
Integration Method:	Rectangular
Sensitivity:	1
Threshold:	0.0100

Peaks
Peak #	Start (nm)	Apex (nm)	End (nm)	Height (%R)	Valley (nm)	Valley (%R)
1	3000.00	2989.00	2977.00	-24.4	2977.00	20.7
2	2977.00	2968.00	2960.00	-8.8	2960.00	21.5
3	2960.00	2952.00	2940.00	-1.0	2940.00	23.3
4	2940.00	2933.00	2931.00	-6.6	2931.00	31.6
5	2931.00	2902.00	2901.00	-5.7	2901.00	24.6
6	2901.00	2886.00	2868.00	-18.8	2868.00	33.8
7	2868.00	2842.00	2835.00	-4.5	2835.00	13.4
8	2835.00	2830.00	2822.00	-4.0	2822.00	19.8
9	2822.00	2815.00	2803.00	-0.2	2803.00	18.8
10	2803.00	2798.00	2792.00	-7.2	2792.00	22.8
11	2792.00	2786.00	2781.00	-3.4	2781.00	22.3
12	2781.00	2763.00	2758.00	-14.6	2758.00	20.3
13	2758.00	2750.00	2737.00	-7.9	2737.00	15.0
14	2737.00	2727.00	2723.00	-4.1	2723.00	13.5
15	2723.00	2708.00	2698.00	2.2	2698.00	10.7
16	2698.00	2697.00	2692.00	2.5	2692.00	10.5
17	2692.00	2688.00	2677.00	2.4	2677.00	6.8
18	2677.00	2670.00	2668.00	0.1	2668.00	6.2
19	2668.00	2661.00	2653.00	2.7	2653.00	7.0
20	2653.00	2651.00	2643.00	1.7	2643.00	5.6
21	2643.00	2625.00	2617.00	3.7	2617.00	6.4
22	2617.00	2605.00	2595.00	2.9	2595.00	5.3
23	2595.00	2588.00	2587.00	3.6	2587.00	5.1
24	2587.00	2581.00	2573.00	3.0	2573.00	5.0
25	2573.00	2565.00	2559.00	3.2	2559.00	5.3
26	2559.00	2553.00	2550.00	3.4	2550.00	4.6
27	2550.00	2546.00	2529.00	3.9	2529.00	5.1
28	2529.00	2527.00	2521.00	3.8	2521.00	5.1
29	2521.00	2515.00	2510.00	3.7	2510.00	5.2
30	2510.00	2503.00	2499.00	4.2	2499.00	4.7
31	2499.00	2489.00	2479.00	3.9	2479.00	4.6
32	2479.00	2463.00	2453.00	3.8	2453.00	4.4
33	2453.00	2442.00	2437.00	3.3	2437.00	4.0
34	2437.00	2428.00	2423.00	3.4	2423.00	3.9
35	2423.00	2412.00	2407.00	3.4	2407.00	3.7
36	2407.00	2400.00	2377.00	3.5	2377.00	4.1
37	2377.00	2374.00	2372.00	3.4	2372.00	4.1
38	2372.00	2361.00	2354.00	3.6	2354.00	4.2
39	2354.00	2341.00	2330.00	3.8	2330.00	4.1
40	2330.00	2310.00	2205.00	3.5	2205.00	5.8
41	2205.00	2193.00	2182.00	5.5	2182.00	5.8
42	2182.00	2173.00	2169.00	5.5	2169.00	5.8
43	2169.00	2160.00	2144.00	5.6	2144.00	5.8
44	2144.00	2138.00	2126.00	5.6	2126.00	5.7
45	2126.00	2124.00	2113.00	5.6	2113.00	5.8
46	2113.00	2106.00	2104.00	5.5	2104.00	5.9
47	2104.00	2096.00	2093.00	5.6	2093.00	5.8
48	2093.00	2085.00	2078.00	5.5	2078.00	5.7
49	2078.00	2068.00	2066.00	5.5	2066.00	5.8
50	2066.00	2055.00	2042.00	5.4	2042.00	5.7
51	2042.00	2039.00	2029.00	5.6	2029.00	5.8
52	2029.00	2023.00	2018.00	5.5	2018.00	5.8
53	2018.00	2016.00	2007.00	5.5	2007.00	5.6
54	2007.00	2002.00	2000.00	5.5	2000.00	5.8
55	2000.00	1996.00	1981.00	5.4	1981.00	5.7
56	1981.00	1973.00	1951.00	5.5	1951.00	5.8
57	1951.00	1943.00	1935.00	5.6	1935.00	5.7
58	1935.00	1929.00	1911.00	5.5	1911.00	5.6
59	1911.00	1902.00	1872.00	5.5	1872.00	5.7
60	1872.00	1821.00	1817.00	5.4	1817.00	5.5
61	1817.00	1810.00	1795.00	5.4	1795.00	5.5
62	1795.00	1728.00	1648.00	4.9	1648.00	5.9
63	1648.00	1647.00	1634.00	5.8	1634.00	6.0
64	1634.00	1622.00	1597.00	5.9	1597.00	6.0
65	1597.00	1596.00	1584.00	5.9	1584.00	6.0
66	1584.00	1576.00	1571.00	5.9	1571.00	6.0
67	1571.00	1550.00	1547.00	5.9	1547.00	5.9
68	1547.00	1544.00	1537.00	5.8	1537.00	6.0
69	1537.00	1530.00	1522.00	5.9	1522.00	6.0
70	1522.00	1517.00	1506.00	5.9	1506.00	6.0
71	1506.00	1484.00	1483.00	5.8	1483.00	5.9
72	1483.00	1465.00	1452.00	5.8	1452.00	5.9
73	1452.00	1443.00	1439.00	5.8	1439.00	5.8
74	1439.00	1428.00	1425.00	5.7	1425.00	5.8
75	1425.00	1416.00	1409.00	5.6	1409.00	5.8
76	1409.00	1405.00	1373.00	5.7	1373.00	5.8
77	1373.00	1368.00	1366.00	5.8	1366.00	5.9
78	1366.00	1359.00	1350.00	5.8	1350.00	5.9
79	1350.00	1344.00	1330.00	5.7	1330.00	5.9
80	1330.00	1302.00	1300.00	5.7	1300.00	5.9
81	1300.00	1294.00	1292.00	5.8	1292.00	5.9
82	1292.00	1275.00	1274.00	5.7	1274.00	5.9
83	1274.00	1254.00	1247.00	5.7	1247.00	5.8
84	1247.00	1212.00	1153.00	5.5	1153.00	5.9
85	1153.00	1140.00	1136.00	5.7	1136.00	5.8
86	1136.00	1092.00	1082.00	5.7	1082.00	5.8
87	1082.00	1070.00	1056.00	5.7	1056.00	5.8
88	1056.00	1051.00	1044.00	5.7	1044.00	5.8
89	1044.00	1027.00	1018.00	5.7	1018.00	5.8
90	1018.00	1003.00	995.00	5.6	995.00	5.8
91	995.00	985.00	978.00	5.7	978.00	5.8
92	978.00	975.00	967.00	5.6	967.00	5.8
93	967.00	963.00	953.00	5.6	953.00	5.7
94	953.00	952.00	940.00	5.6	940.00	5.7
95	940.00	934.00	923.00	5.6	923.00	5.8
96	923.00	904.00	890.00	5.6	890.00	5.8
97	890.00	879.00	875.00	5.6	875.00	5.9
98	875.00	846.00	832.00	5.4	832.00	5.6
99	832.00	795.00	787.00	5.4	787.00	5.6
100	787.00	781.00	755.00	5.4	755.00	5.5
101	755.00	744.00	734.00	5.4	734.00	5.6
102	734.00	727.00	725.00	5.4	725.00	5.5
103	725.00	719.00	666.00	5.4	666.00	5.5
104	666.00	651.00	648.00	5.4	648.00	5.5
105	648.00	638.00	614.00	5.4	614.00	5.5
106	614.00	609.00	605.00	5.4	605.00	5.5
107	605.00	576.00	562.00	5.5	562.00	5.6
108	562.00	558.00	536.00	5.5	536.00	5.6
109	536.00	528.00	507.00	5.5	507.00	5.6
110	507.00	503.00	486.00	5.6	486.00	5.7
111	486.00	477.00	470.00	5.6	470.00	5.7
112	470.00	461.00	416.00	5.6	416.00	5.9
113	416.00	412.00	385.00	5.8	385.00	6.2
114	385.00	384.00	334.00	6.1	334.00	7.0
115	334.00	327.00	200.00	6.7	200.00	66.3

Data Points
nm	%R
3000.00	7.8
2999.00	-7.4
2998.00	7.5
2997.00	25.5
2996.00	11.9
2995.00	-0.2
2994.00	7.3
2993.00	23.0
2992.00	-17.2
2991.00	-13.9
2990.00	9.5
2989.00	-24.4
2988.00	6.5
2987.00	8.5
2986.00	10.1
2985.00	15.0
2984.00	12.1
2983.00	5.2
2982.00	0.2
2981.00	12.1
2980.00	5.0
2979.00	15.4
2978.00	5.8
2977.00	20.7
2976.00	6.1
2975.00	5.0
2974.00	-2.7
2973.00	10.1
2972.00	18.2
2971.00	16.2
2970.00	16.2
2969.00	1.2
2968.00	-8.8
2967.00	3.6
2966.00	5.0
2965.00	-1.1
2964.00	0.5
2963.00	10.3
2962.00	12.0
2961.00	6.3
2960.00	21.5
2959.00	-1.4
2958.00	3.0
2957.00	3.3
2956.00	-9.1
2955.00	9.8
2954.00	19.3
2953.00	16.6
2952.00	-1.0
2951.00	2.9
2950.00	24.4
2949.00	15.5
2948.00	12.8
2947.00	7.6
2946.00	18.2
2945.00	11.5
2944.00	25.0
2943.00	2.4
2942.00	19.9
2941.00	13.4
2940.00	23.3
2939.00	19.4
2938.00	9.8
2937.00	7.1
2936.00	15.0
2935.00	9.0
2934.00	3.4
2933.00	-6.6
2932.00	18.0
2931.00	31.6
2930.00	1.1
2929.00	15.5
2928.00	5.4
2927.00	-49.9
2926.00	12.7
2925.00	15.9
2924.00	16.0
2923.00	-4.8
2922.00	-4.5
2921.00	14.1
2920.00	9.3
2919.00	4.3
2918.00	7.1
2917.00	6.7
2916.00	-6.8
2915.00	1.8
2914.00	8.1
2913.00	24.9
2912.00	2.4
2911.00	-8.1
2910.00	19.4
2909.00	4.6
2908.00	4.7
2907.00	13.2
2906.00	1.0
2905.00	17.3
2904.00	0.1
2903.00	7.4
2902.00	-5.7
2901.00	24.6
2900.00	13.3
2899.00	1.8
2898.00	7.6
2897.00	9.5
2896.00	5.9
2895.00	-1.6
2894.00	6.8
2893.00	-1.5
2892.00	10.1
2891.00	2.0
2890.00	10.0
2889.00	-1.6
2888.00	8.9
2887.00	3.1
2886.00	-18.8
2885.00	1.2
2884.00	17.0
2883.00	8.9
2882.00	9.5
2881.00	5.6
2880.00	14.0
2879.00	12.9
2878.00	4.4
2877.00	18.1
2876.00	5.7
2875.00	9.3
2874.00	14.2
2873.00	3.6
2872.00	15.6
2871.00	11.7
2870.00	5.6
2869.00	15.5
2868.00	33.8
2867.00	9.1
2866.00	2.8
2865.00	-0.1
2864.00	2.5
2863.00	0.2
2862.00	7.2
2861.00	11.6
2860.00	0.6
2859.00	22.6
2858.00	9.8
2857.00	-8.8
2856.00	15.7
2855.00	3.9
2854.00	24.6
2853.00	-3.9
2852.00	-0.8
2851.00	11.8
2850.00	8.3
2849.00	12.9
2848.00	5.6
2847.00	1.9
2846.00	1.2
2845.00	2.2
2844.00	15.4
2843.00	11.5
2842.00	-4.5
2841.00	9.4
2840.00	4.5
2839.00	4.2
2838.00	10.8
2837.00	12.4
2836.00	-3.4
2835.00	13.4
2834.00	12.4
2833.00	11.9
2832.00	3.7
2831.00	1.8
2830.00	-4.0
2829.00	0.2
2828.00	10.0
2827.00	1.0
2826.00	16.3
2825.00	15.3
2824.00	1.8
2823.00	17.0
2822.00	19.8
2821.00	-6.7
2820.00	17.1
2819.00	10.8
2818.00	6.5
2817.00	13.2
2816.00	12.8
2815.00	-0.2
2814.00	6.7
2813.00	5.9
2812.00	15.0
2811.00	5.1
2810.00	8.7
2809.00	9.2
2808.00	21.1
2807.00	7.1
2806.00	14.5
2805.00	-1.3
2804.00	11.9
2803.00	18.8
2802.00	3.6
2801.00	18.1
2800.00	10.6
2799.00	-5.5
2798.00	-7.2
2797.00	13.4
2796.00	3.8
2795.00	29.9
2794.00	10.1
2793.00	0.3
2792.00	22.8
2791.00	-5.5
2790.00	10.5
2789.00	11.3
2788.00	6.8
2787.00	6.4
2786.00	-3.4
2785.00	2.8
2784.00	-1.5
2783.00	0.2
2782.00	-2.5
2781.00	22.3
2780.00	5.2
2779.00	6.8
2778.00	0.7
2777.00	-4.7
2776.00	5.3
2775.00	8.5
2774.00	-10.4
2773.00	5.6
2772.00	16.1
2771.00	12.6
2770.00	4.7
2769.00	8.4
2768.00	12.7
2767.00	-7.5
2766.00	1.1
2765.00	-1.1
2764.00	-5.3
2763.00	-14.6
2762.00	15.7
2761.00	1.4
2760.00	13.7
2759.00	13.7
2758.00	20.3
2757.00	11.1
2756.00	4.4
2755.00	6.3
2754.00	-12.4
2753.00	6.7
2752.00	-11.7
2751.00	18.2
2750.00	-7.9
2749.00	-5.1
2748.00	-5.3
2747.00	-1.4
2746.00	13.5
2745.00	-1.0
2744.00	12.6
2743.00	5.8
2742.00	14.9
2741.00	3.4
2740.00	7.0
2739.00	-10.1
2738.00	14.8
2737.00	15.0
2736.00	14.2
2735.00	8.6
2734.00	12.4
2733.00	2.8
2732.00	13.8
2731.00	2.8
2730.00	3.1
2729.00	1.3
2728.00	4.9
2727.00	-4.1
2726.00	7.6
2725.00	8.7
2724.00	4.8
2723.00	13.5
2722.00	11.7
2721.00	8.7
2720.00	7.8
2719.00	0.0
2718.00	0.1
2717.00	5.1
2716.00	11.9
2715.00	-0.2
2714.00	4.0
2713.00	5.8
2712.00	4.2
2711.00	4.1
2710.00	10.1
2709.00	3.6
2708.00	2.2
2707.00	12.7
2706.00	6.0
2705.00	7.5
2704.00	3.9
2703.00	3.1
2702.00	6.0
2701.00	4.8
2700.00	10.0
2699.00	1.4
2698.00	10.7
2697.00	2.5
2696.00	7.4
2695.00	4.4
2694.00	6.8
2693.00	2.6
2692.00	10.5
2691.00	3.8
2690.00	8.0
2689.00	5.5
2688.00	2.4
2687.00	8.6
2686.00	4.2
2685.00	3.4
2684.00	6.2
2683.00	8.7
2682.00	7.6
2681.00	1.2
2680.00	4.9
2679.00	5.7
2678.00	6.7
2677.00	6.8
2676.00	3.7
2675.00	3.7
2674.00	5.4
2673.00	6.2
2672.00	6.0
2671.00	3.2
2670.00	0.1
2669.00	2.9
2668.00	6.2
2667.00	5.8
2666.00	5.0
2665.00	4.0
2664.00	4.4
2663.00	5.5
2662.00	3.4
2661.00	2.7
2660.00	4.3
2659.00	3.2
2658.00	5.2
2657.00	3.8
2656.00	3.9
2655.00	5.3
2654.00	5.4
2653.00	7.0
2652.00	4.8
2651.00	1.7
2650.00	5.0
2649.00	4.3
2648.00	4.4
2647.00	4.9
2646.00	4.0
2645.00	4.8
2644.00	5.3
2643.00	5.6
2642.00	4.3
2641.00	4.3
2640.00	4.2
2639.00	4.2
2638.00	4.6
2637.00	4.3
2636.00	5.6
2635.00	3.6
2634.00	5.4
2633.00	4.6
2632.00	4.4
2631.00	4.4
2630.00	5.5
2629.00	4.8
2628.00	3.8
2627.00	3.8
2626.00	5.2
2625.00	3.7
2624.00	5.5
2623.00	4.0
2622.00	5.2
2621.00	4.9
2620.00	6.1
2619.00	3.6
2618.00	3.0
2617.00	6.4
2616.00	5.0
2615.00	5.8
2614.00	4.2
2613.00	4.2
2612.00	3.9
2611.00	4.9
2610.00	4.1
2609.00	4.5
2608.00	4.6
2607.00	4.5
2606.00	3.7
2605.00	2.9
2604.00	4.7
2603.00	3.6
2602.00	3.9
2601.00	4.4
2600.00	6.1
2599.00	3.9
2598.00	4.1
2597.00	4.6
2596.00	5.0
2595.00	5.3
2594.00	4.6
2593.00	5.1
2592.00	4.2
2591.00	4.0
2590.00	5.1
2589.00	4.9
2588.00	3.6
2587.00	5.1
2586.00	4.5
2585.00	4.7
2584.00	3.8
2583.00	5.0
2582.00	4.7
2581.00	3.0
2580.00	3.3
2579.00	3.8
2578.00	3.1
2577.00	3.9
2576.00	4.6
2575.00	4.3
2574.00	3.9
2573.00	5.0
2572.00	4.8
2571.00	3.5
2570.00	3.6
2569.00	4.3
2568.00	4.4
2567.00	4.9
2566.00	3.5
2565.00	3.2
2564.00	4.4
2563.00	4.1
2562.00	4.0
2561.00	5.2
2560.00	4.3
2559.00	5.3
2558.00	4.5
2557.00	3.9
2556.00	4.0
2555.00	4.4
2554.00	4.0
2553.00	3.4
2552.00	4.2
2551.00	4.5
2550.00	4.6
2549.00	4.0
2548.00	4.0
2547.00	4.2
2546.00	3.9
2545.00	4.1
2544.00	4.2
2543.00	4.4
2542.00	4.9
2541.00	3.6
2540.00	4.2
2539.00	4.2
2538.00	4.3
2537.00	3.7
2536.00	3.8
2535.00	4.6
2534.00	5.1
2533.00	4.1
2532.00	4.5
2531.00	5.0
2530.00	5.0
2529.00	5.1
2528.00	4.5
2527.00	3.8
2526.00	4.5
2525.00	4.0
2524.00	4.8
2523.00	4.5
2522.00	4.7
2521.00	5.1
2520.00	5.0
2519.00	4.6
2518.00	4.2
2517.00	4.7
2516.00	4.7
2515.00	3.7
2514.00	3.9
2513.00	4.1
2512.00	4.1
2511.00	4.8
2510.00	5.2
2509.00	4.8
2508.00	4.2
2507.00	4.4
2506.00	4.0
2505.00	4.2
2504.00	4.5
2503.00	4.2
2502.00	4.5
2501.00	4.4
2500.00	4.4
2499.00	4.7
2498.00	4.4
2497.00	4.3
2496.00	3.8
2495.00	4.4
2494.00	4.7
2493.00	4.2
2492.00	4.3
2491.00	3.9
2490.00	4.0
2489.00	3.9
2488.00	4.2
2487.00	4.5
2486.00	4.2
2485.00	4.1
2484.00	4.1
2483.00	4.2
2482.00	4.3
2481.00	4.3
2480.00	4.1
2479.00	4.6
2478.00	4.3
2477.00	4.3
2476.00	4.2
2475.00	4.2
2474.00	4.1
2473.00	4.0
2472.00	4.0
2471.00	4.1
2470.00	4.4
2469.00	4.0
2468.00	3.9
2467.00	4.3
2466.00	4.6
2465.00	3.7
2464.00	3.8
2463.00	3.8
2462.00	4.0
2461.00	4.1
2460.00	3.9
2459.00	3.9
2458.00	3.9
2457.00	3.7
2456.00	4.0
2455.00	4.2
2454.00	3.6
2453.00	4.4
2452.00	4.2
2451.00	3.9
2450.00	3.6
2449.00	3.7
2448.00	3.6
2447.00	4.0
2446.00	3.7
2445.00	3.7
2444.00	3.4
2443.00	3.9
2442.00	3.3
2441.00	3.8
2440.00	3.6
2439.00	3.5
2438.00	3.9
2437.00	4.0
2436.00	3.8
2435.00	3.8
2434.00	4.0
2433.00	3.5
2432.00	3.9
2431.00	3.4
2430.00	3.8
2429.00	3.6
2428.00	3.4
2427.00	3.7
2426.00	3.7
2425.00	3.4
2424.00	3.9
2423.00	3.9
2422.00	3.8
2421.00	3.6
2420.00	3.7
2419.00	4.1
2418.00	3.6
2417.00	3.5
2416.00	3.7
2415.00	3.7
2414.00	3.9
2413.00	3.6
2412.00	3.4
2411.00	3.6
2410.00	3.7
2409.00	3.5
2408.00	3.7
2407.00	3.7
2406.00	3.6
2405.00	3.6
2404.00	3.6
2403.00	3.6
2402.00	3.7
2401.00	3.6
2400.00	3.5
2399.00	3.5
2398.00	3.5
2397.00	3.7
2396.00	3.8
2395.00	3.8
2394.00	3.5
2393.00	3.6
2392.00	3.5
2391.00	3.6
2390.00	3.8
2389.00	3.8
2388.00	3.7
2387.00	3.6
2386.00	4.3
2385.00	3.7
2384.00	3.8
2383.00	3.9
2382.00	3.5
2381.00	3.7
2380.00	3.9
2379.00	4.0
2378.00	3.8
2377.00	4.1
2376.00	3.6
2375.00	3.5
2374.00	3.4
2373.00	3.7
2372.00	4.1
2371.00	3.9
2370.00	3.8
2369.00	3.6
2368.00	4.0
2367.00	3.5
2366.00	3.8
2365.00	3.9
2364.00	3.6
2363.00	3.7
2362.00	3.6
2361.00	3.6
2360.00	3.8
2359.00	4.1
2358.00	3.9
2357.00	3.7
2356.00	3.9
2355.00	4.0
2354.00	4.2
2353.00	3.7
2352.00	3.9
2351.00	4.0
2350.00	3.7
2349.00	3.8
2348.00	3.8
2347.00	3.9
2346.00	3.8
2345.00	3.9
2344.00	3.8
2343.00	3.8
2342.00	3.8
2341.00	3.8
2340.00	3.8
2339.00	3.8
2338.00	3.9
2337.00	3.8
2336.00	3.9
2335.00	4.0
2334.00	3.8
2333.00	3.9
2332.00	4.0
2331.00	3.9
2330.00	4.1
2329.00	3.8
2328.00	4.0
2327.00	4.0
2326.00	3.8
2325.00	3.6
2324.00	3.9
2323.00	4.1
2322.00	3.6
2321.00	4.0
2320.00	3.7
2319.00	3.7
2318.00	3.8
2317.00	3.6
2316.00	3.7
2315.00	3.7
2314.00	3.9
2313.00	3.9
2312.00	3.7
2311.00	3.7
2310.00	3.5
2309.00	3.7
2308.00	3.7
2307.00	3.9
2306.00	3.7
2305.00	3.8
2304.00	3.7
2303.00	3.8
2302.00	3.9
2301.00	4.0
2300.00	4.0
2299.00	3.9
2298.00	4.1
2297.00	3.8
2296.00	4.1
2295.00	4.0
2294.00	4.1
2293.00	4.3
2292.00	3.8
2291.00	4.0
2290.00	4.3
2289.00	4.3
2288.00	4.2
2287.00	4.3
2286.00	4.3
2285.00	4.3
2284.00	4.3
2283.00	4.5
2282.00	4.4
2281.00	4.5
2280.00	4.5
2279.00	4.5
2278.00	4.2
2277.00	4.6
2276.00	4.7
2275.00	4.5
2274.00	4.6
2273.00	4.5
2272.00	4.8
2271.00	4.6
2270.00	4.7
2269.00	4.8
2268.00	4.7
2267.00	4.7
2266.00	4.9
2265.00	4.9
2264.00	4.8
2263.00	4.7
2262.00	5.0
2261.00	4.9
2260.00	4.9
2259.00	4.9
2258.00	5.1
2257.00	5.0
2256.00	4.8
2255.00	5.1
2254.00	5.1
2253.00	5.0
2252.00	5.2
2251.00	5.2
2250.00	5.1
2249.00	5.6
2248.00	5.1
2247.00	5.2
2246.00	5.2
2245.00	5.1
2244.00	5.1
2243.00	5.3
2242.00	5.4
2241.00	5.4
2240.00	5.3
2239.00	5.3
2238.00	5.5
2237.00	5.2
2236.00	5.5
2235.00	5.5
2234.00	5.4
2233.00	5.4
2232.00	5.2
2231.00	5.6
2230.00	5.4
2229.00	5.3
2228.00	5.6
2227.00	5.3
2226.00	5.7
2225.00	5.6
2224.00	5.6
2223.00	5.6
2222.00	5.4
2221.00	5.5
2220.00	5.6
2219.00	5.5
2218.00	5.6
2217.00	5.5
2216.00	5.5
2215.00	5.6
2214.00	5.6
2213.00	5.4
2212.00	5.8
2211.00	5.4
2210.00	5.6
2209.00	5.6
2208.00	5.5
2207.00	5.6
2206.00	5.7
2205.00	5.8
2204.00	5.7
2203.00	5.6
2202.00	5.6
2201.00	5.6
2200.00	5.7
2199.00	5.6
2198.00	5.6
2197.00	5.6
2196.00	5.8
2195.00	5.6
2194.00	5.8
2193.00	5.5
2192.00	5.7
2191.00	5.6
2190.00	5.8
2189.00	5.6
2188.00	5.8
2187.00	5.6
2186.00	5.5
2185.00	5.7
2184.00	5.7
2183.00	5.6
2182.00	5.8
2181.00	5.7
2180.00	5.7
2179.00	5.5
2178.00	5.6
2177.00	5.6
2176.00	5.6
2175.00	5.7
2174.00	5.7
2173.00	5.5
2172.00	5.6
2171.00	5.6
2170.00	6.0
2169.00	5.8
2168.00	5.7
2167.00	5.7
2166.00	5.7
2165.00	5.8
2164.00	5.7
2163.00	5.6
2162.00	5.7
2161.00	5.6
2160.00	5.6
2159.00	5.6
2158.00	5.7
2157.00	5.7
2156.00	5.7
2155.00	5.8
2154.00	5.7
2153.00	5.7
2152.00	5.7
2151.00	5.7
2150.00	5.6
2149.00	5.6
2148.00	5.9
2147.00	5.6
2146.00	5.8
2145.00	5.7
2144.00	5.8
2143.00	5.8
2142.00	5.7
2141.00	5.5
2140.00	5.8
2139.00	5.7
2138.00	5.6
2137.00	5.7
2136.00	5.6
2135.00	5.8
2134.00	5.7
2133.00	5.6
2132.00	5.7
2131.00	5.7
2130.00	5.7
2129.00	5.7
2128.00	5.7
2127.00	5.7
2126.00	5.7
2125.00	5.6
2124.00	5.6
2123.00	5.7
2122.00	5.6
2121.00	5.7
2120.00	5.8
2119.00	5.7
2118.00	5.6
2117.00	5.7
2116.00	5.7
2115.00	5.8
2114.00	5.7
2113.00	5.8
2112.00	5.7
2111.00	5.7
2110.00	5.6
2109.00	5.7
2108.00	5.8
2107.00	5.6
2106.00	5.5
2105.00	5.7
2104.00	5.9
2103.00	5.7
2102.00	5.6
2101.00	5.7
2100.00	5.7
2099.00	5.5
2098.00	5.7
2097.00	5.7
2096.00	5.6
2095.00	5.6
2094.00	5.6
2093.00	5.8
2092.00	5.7
2091.00	5.7
2090.00	5.7
2089.00	5.6
2088.00	5.6
2087.00	5.5
2086.00	5.6
2085.00	5.5
2084.00	5.6
2083.00	5.7
2082.00	5.6
2081.00	5.7
2080.00	5.7
2079.00	5.6
2078.00	5.7
2077.00	5.5
2076.00	5.6
2075.00	5.6
2074.00	5.5
2073.00	5.7
2072.00	5.6
2071.00	5.6
2070.00	5.5
2069.00	5.5
2068.00	5.5
2067.00	5.6
2066.00	5.8
2065.00	5.6
2064.00	5.6
2063.00	5.6
2062.00	5.7
2061.00	5.7
2060.00	5.5
2059.00	5.6
2058.00	5.5
2057.00	5.6
2056.00	5.5
2055.00	5.4
2054.00	5.6
2053.00	5.5
2052.00	5.7
2051.00	5.6
2050.00	5.6
2049.00	5.6
2048.00	5.7
2047.00	5.7
2046.00	5.6
2045.00	5.7
2044.00	5.4
2043.00	5.7
2042.00	5.7
2041.00	5.6
2040.00	5.6
2039.00	5.6
2038.00	5.6
2037.00	5.7
2036.00	5.8
2035.00	5.7
2034.00	5.6
2033.00	5.7
2032.00	5.7
2031.00	5.6
2030.00	5.5
2029.00	5.8
2028.00	5.6
2027.00	5.6
2026.00	5.6
2025.00	5.6
2024.00	5.5
2023.00	5.5
2022.00	5.6
2021.00	5.6
2020.00	5.6
2019.00	5.7
2018.00	5.8
2017.00	5.7
2016.00	5.5
2015.00	5.6
2014.00	5.6
2013.00	5.6
2012.00	5.7
2011.00	5.6
2010.00	5.6
2009.00	5.6
2008.00	5.6
2007.00	5.6
2006.00	5.5
2005.00	5.5
2004.00	5.6
2003.00	5.6
2002.00	5.5
2001.00	5.6
2000.00	5.8
1999.00	5.5
1998.00	5.7
1997.00	5.7
1996.00	5.4
1995.00	5.6
1994.00	5.5
1993.00	5.6
1992.00	5.6
1991.00	5.7
1990.00	5.7
1989.00	5.8
1988.00	5.6
1987.00	5.7
1986.00	5.5
1985.00	5.7
1984.00	5.7
1983.00	5.6
1982.00	5.6
1981.00	5.7
1980.00	5.6
1979.00	5.6
1978.00	5.6
1977.00	5.5
1976.00	5.7
1975.00	5.7
1974.00	5.6
1973.00	5.5
1972.00	5.6
1971.00	5.6
1970.00	5.6
1969.00	5.6
1968.00	5.6
1967.00	5.6
1966.00	5.6
1965.00	5.5
1964.00	5.8
1963.00	5.6
1962.00	5.6
1961.00	5.6
1960.00	5.7
1959.00	5.6
1958.00	5.6
1957.00	5.6
1956.00	5.7
1955.00	5.7
1954.00	5.5
1953.00	5.7
1952.00	5.7
1951.00	5.8
1950.00	5.6
1949.00	5.7
1948.00	5.7
1947.00	5.7
1946.00	5.7
1945.00	5.7
1944.00	5.6
1943.00	5.6
1942.00	5.7
1941.00	5.6
1940.00	5.6
1939.00	5.7
1938.00	5.6
1937.00	5.6
1936.00	5.6
1935.00	5.7
1934.00	5.7
1933.00	5.6
1932.00	5.6
1931.00	5.5
1930.00	5.6
1929.00	5.5
1928.00	5.6
1927.00	5.6
1926.00	5.7
1925.00	5.7
1924.00	5.5
1923.00	5.8
1922.00	5.6
1921.00	5.6
1920.00	5.7
1919.00	5.6
1918.00	5.5
1917.00	5.5
1916.00	5.7
1915.00	5.6
1914.00	5.6
1913.00	5.6
1912.00	5.6
1911.00	5.6
1910.00	5.6
1909.00	5.6
1908.00	5.5
1907.00	5.5
1906.00	5.5
1905.00	5.7
1904.00	5.7
1903.00	5.5
1902.00	5.5
1901.00	5.6
1900.00	5.7
1899.00	5.6
1898.00	5.7
1897.00	5.6
1896.00	5.6
1895.00	5.7
1894.00	5.8
1893.00	5.6
1892.00	5.8
1891.00	5.6
1890.00	5.6
1889.00	5.6
1888.00	5.6
1887.00	5.8
1886.00	5.6
1885.00	5.7
1884.00	5.6
1883.00	5.6
1882.00	5.7
1881.00	5.6
1880.00	5.7
1879.00	5.6
1878.00	5.7
1877.00	5.7
1876.00	5.5
1875.00	5.7
1874.00	5.6
1873.00	5.7
1872.00	5.7
1871.00	5.6
1870.00	5.6
1869.00	5.6
1868.00	5.6
1867.00	5.5
1866.00	5.5
1865.00	5.6
1864.00	5.6
1863.00	5.6
1862.00	5.6
1861.00	5.6
1860.00	5.6
1859.00	5.6
1858.00	5.6
1857.00	5.5
1856.00	5.6
1855.00	5.6
1854.00	5.6
1853.00	5.5
1852.00	5.4
1851.00	5.5
1850.00	5.5
1849.00	5.6
1848.00	5.4
1847.00	5.5
1846.00	5.5
1845.00	5.5
1844.00	5.5
1843.00	5.5
1842.00	5.5
1841.00	5.5
1840.00	5.5
1839.00	5.5
1838.00	5.5
1837.00	5.5
1836.00	5.4
1835.00	5.4
1834.00	5.4
1833.00	5.4
1832.00	5.3
1831.00	5.5
1830.00	5.4
1829.00	5.4
1828.00	5.4
1827.00	5.4
1826.00	5.5
1825.00	5.4
1824.00	5.4
1823.00	5.4
1822.00	5.5
1821.00	5.4
1820.00	5.5
1819.00	5.4
1818.00	5.4
1817.00	5.5
1816.00	5.4
1815.00	5.3
1814.00	5.4
1813.00	5.4
1812.00	5.4
1811.00	5.4
1810.00	5.4
1809.00	5.4
1808.00	5.4
1807.00	5.4
1806.00	5.5
1805.00	5.4
1804.00	5.4
1803.00	5.4
1802.00	5.5
1801.00	5.4
1800.00	5.5
1799.00	5.4
1798.00	5.5
1797.00	5.4
1796.00	5.4
1795.00	5.5
1794.00	5.5
1793.00	5.3
1792.00	5.4
1791.00	5.4
1790.00	5.4
1789.00	5.4
1788.00	5.4
1787.00	5.4
1786.00	5.3
1785.00	5.4
1784.00	5.4
1783.00	5.4
1782.00	5.3
1781.00	5.3
1780.00	5.4
1779.00	5.4
1778.00	5.2
1777.00	5.3
1776.00	5.3
1775.00	5.3
1774.00	5.2
1773.00	5.3
1772.00	5.3
1771.00	5.3
1770.00	5.2
1769.00	5.3
1768.00	5.2
1767.00	5.3
1766.00	5.2
1765.00	5.2
1764.00	5.2
1763.00	5.2
1762.00	5.2
1761.00	5.2
1760.00	5.2
1759.00	5.2
1758.00	5.2
1757.00	5.2
1756.00	5.1
1755.00	5.1
1754.00	5.1
1753.00	5.1
1752.00	5.1
1751.00	5.1
1750.00	5.1
1749.00	5.1
1748.00	5.0
1747.00	5.0
1746.00	5.0
1745.00	5.0
1744.00	4.9
1743.00	5.0
1742.00	5.0
1741.00	4.9
1740.00	5.0
1739.00	5.0
1738.00	5.0
1737.00	5.0
1736.00	4.9
1735.00	4.9
1734.00	5.0
1733.00	4.9
1732.00	4.9
1731.00	4.9
1730.00	5.0
1729.00	4.9
1728.00	4.9
1727.00	4.9
1726.00	4.9
1725.00	4.9
1724.00	5.0
1723.00	5.0
1722.00	4.9
1721.00	5.0
1720.00	5.0
1719.00	5.0
1718.00	5.0
1717.00	5.0
1716.00	5.0
1715.00	5.1
1714.00	5.1
1713.00	5.2
1712.00	5.1
1711.00	5.1
1710.00	5.1
1709.00	5.2
1708.00	5.2
1707.00	5.2
1706.00	5.3
1705.00	5.3
1704.00	5.2
1703.00	5.3
1702.00	5.3
1701.00	5.4
1700.00	5.4
1699.00	5.5
1698.00	5.4
1697.00	5.4
1696.00	5.4
1695.00	5.5
1694.00	5.6
1693.00	5.6
1692.00	5.5
1691.00	5.6
1690.00	5.5
1689.00	5.6
1688.00	5.6
1687.00	5.7
1686.00	5.6
1685.00	5.6
1684.00	5.7
1683.00	5.6
1682.00	5.7
1681.00	5.7
1680.00	5.8
1679.00	5.7
1678.00	5.7
1677.00	5.7
1676.00	5.8
1675.00	5.8
1674.00	5.8
1673.00	5.9
1672.00	5.8
1671.00	5.8
1670.00	5.8
1669.00	5.8
1668.00	5.9
1667.00	5.8
1666.00	5.8
1665.00	5.8
1664.00	5.9
1663.00	5.8
1662.00	5.9
1661.00	5.8
1660.00	5.9
1659.00	5.8
1658.00	5.9
1657.00	5.9
1656.00	5.9
1655.00	5.9
1654.00	5.9
1653.00	5.9
1652.00	5.9
1651.00	5.9
1650.00	5.9
1649.00	5.9
1648.00	5.9
1647.00	5.8
1646.00	5.8
1645.00	5.9
1644.00	5.9
1643.00	5.9
1642.00	6.0
1641.00	5.9
1640.00	5.9
1639.00	5.8
1638.00	5.9
1637.00	5.9
1636.00	5.9
1635.00	5.9
1634.00	6.0
1633.00	5.9
1632.00	6.0
1631.00	6.0
1630.00	5.9
1629.00	6.0
1628.00	5.9
1627.00	5.9
1626.00	5.9
1625.00	5.9
1624.00	5.9
1623.00	5.9
1622.00	5.9
1621.00	5.9
1620.00	5.9
1619.00	6.0
1618.00	6.0
1617.00	5.9
1616.00	5.9
1615.00	6.0
1614.00	5.9
1613.00	5.9
1612.00	5.9
1611.00	5.9
1610.00	6.0
1609.00	5.9
1608.00	5.9
1607.00	6.0
1606.00	5.9
1605.00	5.9
1604.00	5.9
1603.00	6.0
1602.00	6.0
1601.00	5.9
1600.00	5.9
1599.00	6.0
1598.00	6.0
1597.00	6.0
1596.00	5.9
1595.00	5.9
1594.00	5.9
1593.00	5.9
1592.00	5.9
1591.00	5.9
1590.00	5.9
1589.00	5.9
1588.00	5.9
1587.00	5.9
1586.00	6.0
1585.00	6.0
1584.00	6.0
1583.00	6.0
1582.00	5.9
1581.00	6.0
1580.00	5.9
1579.00	5.9
1578.00	5.9
1577.00	5.9
1576.00	5.9
1575.00	5.9
1574.00	5.9
1573.00	6.0
1572.00	5.9
1571.00	6.0
1570.00	5.9
1569.00	6.0
1568.00	5.9
1567.00	5.9
1566.00	5.9
1565.00	6.0
1564.00	5.9
1563.00	5.9
1562.00	5.9
1561.00	5.9
1560.00	5.9
1559.00	5.9
1558.00	5.9
1557.00	5.9
1556.00	5.9
1555.00	5.9
1554.00	5.9
1553.00	5.9
1552.00	5.9
1551.00	5.9
1550.00	5.9
1549.00	5.9
1548.00	5.9
1547.00	5.9
1546.00	5.9
1545.00	5.9
1544.00	5.8
1543.00	5.9
1542.00	5.9
1541.00	5.9
1540.00	5.9
1539.00	5.9
1538.00	5.9
1537.00	6.0
1536.00	5.9
1535.00	5.9
1534.00	5.9
1533.00	5.9
1532.00	5.9
1531.00	5.9
1530.00	5.9
1529.00	5.9
1528.00	5.9
1527.00	5.9
1526.00	5.9
1525.00	5.9
1524.00	5.9
1523.00	5.9
1522.00	6.0
1521.00	6.0
1520.00	5.9
1519.00	5.9
1518.00	5.9
1517.00	5.9
1516.00	5.9
1515.00	5.9
1514.00	5.9
1513.00	5.9
1512.00	5.9
1511.00	5.9
1510.00	5.9
1509.00	5.9
1508.00	5.9
1507.00	5.9
1506.00	6.0
1505.00	5.8
1504.00	5.9
1503.00	5.9
1502.00	5.9
1501.00	5.9
1500.00	5.9
1499.00	5.8
1498.00	5.9
1497.00	5.9
1496.00	5.9
1495.00	5.9
1494.00	5.9
1493.00	5.9
1492.00	5.9
1491.00	5.9
1490.00	5.9
1489.00	5.9
1488.00	5.9
1487.00	5.9
1486.00	5.9
1485.00	5.9
1484.00	5.8
1483.00	5.9
1482.00	5.9
1481.00	5.9
1480.00	5.9
1479.00	5.9
1478.00	6.0
1477.00	5.8
1476.00	5.8
1475.00	5.9
1474.00	5.8
1473.00	5.8
1472.00	5.9
1471.00	5.8
1470.00	5.8
1469.00	5.8
1468.00	5.8
1467.00	5.8
1466.00	5.8
1465.00	5.8
1464.00	5.8
1463.00	5.8
1462.00	5.8
1461.00	5.8
1460.00	5.8
1459.00	5.8
1458.00	5.8
1457.00	5.8
1456.00	5.9
1455.00	5.8
1454.00	5.8
1453.00	5.8
1452.00	5.9
1451.00	5.8
1450.00	5.8
1449.00	5.9
1448.00	5.8
1447.00	5.8
1446.00	5.7
1445.00	5.8
1444.00	5.8
1443.00	5.8
1442.00	5.8
1441.00	5.8
1440.00	5.8
1439.00	5.8
1438.00	5.8
1437.00	5.8
1436.00	5.8
1435.00	5.8
1434.00	5.7
1433.00	5.8
1432.00	5.7
1431.00	5.8
1430.00	5.7
1429.00	5.7
1428.00	5.7
1427.00	5.7
1426.00	5.8
1425.00	5.8
1424.00	5.7
1423.00	5.7
1422.00	5.8
1421.00	5.8
1420.00	5.7
1419.00	5.7
1418.00	5.8
1417.00	5.7
1416.00	5.6
1415.00	5.8
1414.00	5.8
1413.00	5.8
1412.00	5.8
1411.00	5.7
1410.00	5.7
1409.00	5.8
1408.00	5.7
1407.00	5.7
1406.00	5.7
1405.00	5.7
1404.00	5.7
1403.00	5.7
1402.00	5.7
1401.00	5.8
1400.00	5.7
1399.00	5.7
1398.00	5.7
1397.00	5.8
1396.00	5.7
1395.00	5.7
1394.00	5.7
1393.00	5.7
1392.00	5.7
1391.00	5.8
1390.00	5.7
1389.00	5.8
1388.00	5.7
1387.00	5.8
1386.00	5.8
1385.00	5.8
1384.00	5.8
1383.00	5.8
1382.00	5.8
1381.00	5.7
1380.00	5.8
1379.00	5.8
1378.00	5.8
1377.00	5.7
1376.00	5.8
1375.00	5.8
1374.00	5.8
1373.00	5.8
1372.00	5.8
1371.00	5.8
1370.00	5.8
1369.00	5.8
1368.00	5.8
1367.00	5.8
1366.00	5.9
1365.00	5.8
1364.00	5.9
1363.00	5.9
1362.00	5.9
1361.00	5.9
1360.00	5.9
1359.00	5.8
1358.00	5.9
1357.00	5.9
1356.00	5.9
1355.00	5.9
1354.00	5.9
1353.00	5.9
1352.00	5.9
1351.00	5.8
1350.00	5.9
1349.00	5.8
1348.00	5.8
1347.00	5.9
1346.00	5.9
1345.00	5.8
1344.00	5.7
1343.00	5.9
1342.00	5.9
1341.00	5.8
1340.00	5.8
1339.00	5.8
1338.00	5.9
1337.00	5.9
1336.00	5.8
1335.00	5.8
1334.00	5.9
1333.00	5.9
1332.00	5.9
1331.00	5.9
1330.00	5.9
1329.00	5.9
1328.00	5.9
1327.00	5.8
1326.00	5.9
1325.00	5.9
1324.00	5.8
1323.00	5.9
1322.00	5.9
1321.00	5.8
1320.00	5.9
1319.00	5.8
1318.00	5.9
1317.00	5.8
1316.00	5.9
1315.00	5.9
1314.00	5.9
1313.00	5.9
1312.00	5.8
1311.00	5.8
1310.00	5.9
1309.00	5.8
1308.00	5.8
1307.00	5.8
1306.00	5.9
1305.00	5.8
1304.00	5.9
1303.00	5.9
1302.00	5.7
1301.00	5.9
1300.00	5.9
1299.00	5.9
1298.00	5.8
1297.00	5.8
1296.00	5.9
1295.00	5.8
1294.00	5.8
1293.00	5.9
1292.00	5.9
1291.00	5.8
1290.00	5.8
1289.00	5.8
1288.00	5.9
1287.00	5.7
1286.00	5.8
1285.00	5.8
1284.00	5.9
1283.00	5.9
1282.00	5.9
1281.00	5.8
1280.00	5.8
1279.00	5.8
1278.00	5.8
1277.00	5.8
1276.00	5.9
1275.00	5.7
1274.00	5.9
1273.00	5.8
1272.00	5.8
1271.00	5.8
1270.00	5.8
1269.00	5.8
1268.00	5.8
1267.00	5.8
1266.00	5.8
1265.00	5.9
1264.00	5.8
1263.00	5.8
1262.00	5.7
1261.00	5.9
1260.00	5.8
1259.00	5.8
1258.00	5.8
1257.00	5.7
1256.00	5.8
1255.00	5.7
1254.00	5.7
1253.00	5.8
1252.00	5.8
1251.00	5.7
1250.00	5.8
1249.00	5.8
1248.00	5.8
1247.00	5.8
1246.00	5.7
1245.00	5.7
1244.00	5.7
1243.00	5.8
1242.00	5.8
1241.00	5.7
1240.00	5.7
1239.00	5.8
1238.00	5.7
1237.00	5.7
1236.00	5.7
1235.00	5.7
1234.00	5.7
1233.00	5.7
1232.00	5.7
1231.00	5.7
1230.00	5.7
1229.00	5.6
1228.00	5.6
1227.00	5.6
1226.00	5.6
1225.00	5.6
1224.00	5.6
1223.00	5.5
1222.00	5.5
1221.00	5.6
1220.00	5.6
1219.00	5.6
1218.00	5.6
1217.00	5.5
1216.00	5.5
1215.00	5.6
1214.00	5.5
1213.00	5.5
1212.00	5.5
1211.00	5.6
1210.00	5.5
1209.00	5.5
1208.00	5.6
1207.00	5.5
1206.00	5.5
1205.00	5.6
1204.00	5.6
1203.00	5.6
1202.00	5.6
1201.00	5.6
1200.00	5.6
1199.00	5.6
1198.00	5.6
1197.00	5.6
1196.00	5.6
1195.00	5.6
1194.00	5.6
1193.00	5.6
1192.00	5.6
1191.00	5.6
1190.00	5.6
1189.00	5.7
1188.00	5.6
1187.00	5.6
1186.00	5.6
1185.00	5.7
1184.00	5.6
1183.00	5.7
1182.00	5.7
1181.00	5.7
1180.00	5.7
1179.00	5.7
1178.00	5.7
1177.00	5.7
1176.00	5.7
1175.00	5.7
1174.00	5.7
1173.00	5.7
1172.00	5.6
1171.00	5.8
1170.00	5.7
1169.00	5.7
1168.00	5.7
1167.00	5.8
1166.00	5.8
1165.00	5.7
1164.00	5.8
1163.00	5.8
1162.00	5.8
1161.00	5.7
1160.00	5.7
1159.00	5.7
1158.00	5.7
1157.00	5.8
1156.00	5.8
1155.00	5.8
1154.00	5.7
1153.00	5.9
1152.00	5.8
1151.00	5.8
1150.00	5.7
1149.00	5.8
1148.00	5.8
1147.00	5.8
1146.00	5.8
1145.00	5.8
1144.00	5.8
1143.00	5.7
1142.00	5.8
1141.00	5.8
1140.00	5.7
1139.00	5.8
1138.00	5.7
1137.00	5.8
1136.00	5.8
1135.00	5.8
1134.00	5.8
1133.00	5.8
1132.00	5.8
1131.00	5.8
1130.00	5.8
1129.00	5.7
1128.00	5.8
1127.00	5.8
1126.00	5.8
1125.00	5.8
1124.00	5.7
1123.00	5.7
1122.00	5.7
1121.00	5.8
1120.00	5.8
1119.00	5.8
1118.00	5.7
1117.00	5.7
1116.00	5.8
1115.00	5.8
1114.00	5.8
1113.00	5.8
1112.00	5.8
1111.00	5.8
1110.00	5.8
1109.00	5.8
1108.00	5.8
1107.00	5.8
1106.00	5.8
1105.00	5.8
1104.00	5.7
1103.00	5.8
1102.00	5.8
1101.00	5.7
1100.00	5.8
1099.00	5.8
1098.00	5.7
1097.00	5.8
1096.00	5.8
1095.00	5.8
1094.00	5.8
1093.00	5.8
1092.00	5.7
1091.00	5.8
1090.00	5.7
1089.00	5.7
1088.00	5.9
1087.00	5.8
1086.00	5.8
1085.00	5.8
1084.00	5.7
1083.00	5.8
1082.00	5.8
1081.00	5.8
1080.00	5.8
1079.00	5.8
1078.00	5.8
1077.00	5.7
1076.00	5.8
1075.00	5.8
1074.00	5.8
1073.00	5.8
1072.00	5.8
1071.00	5.8
1070.00	5.7
1069.00	5.8
1068.00	5.7
1067.00	5.8
1066.00	5.8
1065.00	5.8
1064.00	5.8
1063.00	5.7
1062.00	5.8
1061.00	5.7
1060.00	5.7
1059.00	5.8
1058.00	5.8
1057.00	5.7
1056.00	5.8
1055.00	5.8
1054.00	5.7
1053.00	5.8
1052.00	5.7
1051.00	5.7
1050.00	5.8
1049.00	5.8
1048.00	5.8
1047.00	5.8
1046.00	5.8
1045.00	5.7
1044.00	5.8
1043.00	5.7
1042.00	5.8
1041.00	5.7
1040.00	5.7
1039.00	5.7
1038.00	5.8
1037.00	5.7
1036.00	5.8
1035.00	5.7
1034.00	5.7
1033.00	5.7
1032.00	5.7
1031.00	5.8
1030.00	5.7
1029.00	5.8
1028.00	5.7
1027.00	5.7
1026.00	5.7
1025.00	5.8
1024.00	5.7
1023.00	5.7
1022.00	5.7
1021.00	5.7
1020.00	5.7
1019.00	5.7
1018.00	5.8
1017.00	5.7
1016.00	5.7
1015.00	5.7
1014.00	5.7
1013.00	5.7
1012.00	5.7
1011.00	5.7
1010.00	5.8
1009.00	5.7
1008.00	5.7
1007.00	5.8
1006.00	5.7
1005.00	5.7
1004.00	5.7
1003.00	5.6
1002.00	5.8
1001.00	5.8
1000.00	5.7
999.00	5.7
998.00	5.7
997.00	5.7
996.00	5.7
995.00	5.8
994.00	5.7
993.00	5.7
992.00	5.7
991.00	5.7
990.00	5.6
989.00	5.7
988.00	5.6
987.00	5.7
986.00	5.8
985.00	5.7
984.00	5.7
983.00	5.7
982.00	5.8
981.00	5.7
980.00	5.8
979.00	5.7
978.00	5.8
977.00	5.8
976.00	5.7
975.00	5.6
974.00	5.7
973.00	5.7
972.00	5.7
971.00	5.8
970.00	5.8
969.00	5.7
968.00	5.7
967.00	5.8
966.00	5.7
965.00	5.7
964.00	5.7
963.00	5.6
962.00	5.8
961.00	5.8
960.00	5.7
959.00	5.7
958.00	5.7
957.00	5.7
956.00	5.7
955.00	5.7
954.00	5.7
953.00	5.7
952.00	5.6
951.00	5.6
950.00	5.7
949.00	5.7
948.00	5.7
947.00	5.7
946.00	5.7
945.00	5.7
944.00	5.7
943.00	5.6
942.00	5.7
941.00	5.7
940.00	5.7
939.00	5.7
938.00	5.7
937.00	5.7
936.00	5.7
935.00	5.7
934.00	5.6
933.00	5.7
932.00	5.6
931.00	5.6
930.00	5.6
929.00	5.7
928.00	5.8
927.00	5.7
926.00	5.7
925.00	5.7
924.00	5.7
923.00	5.8
922.00	5.7
921.00	5.7
920.00	5.7
919.00	5.6
918.00	5.7
917.00	5.7
916.00	5.7
915.00	5.6
914.00	5.6
913.00	5.7
912.00	5.7
911.00	5.6
910.00	5.7
909.00	5.7
908.00	5.6
907.00	5.7
906.00	5.8
905.00	5.7
904.00	5.6
903.00	5.7
902.00	5.7
901.00	5.7
900.00	5.7
899.00	5.7
898.00	5.7
897.00	5.7
896.00	5.7
895.00	5.7
894.00	5.7
893.00	5.7
892.00	5.8
891.00	5.7
890.00	5.8
889.00	5.7
888.00	5.7
887.00	5.7
886.00	5.6
885.00	5.7
884.00	5.5
883.00	5.7
882.00	5.7
881.00	5.7
880.00	5.7
879.00	5.6
878.00	5.7
877.00	5.7
876.00	5.7
875.00	5.9
874.00	5.7
873.00	5.8
872.00	5.8
871.00	5.7
870.00	5.5
869.00	5.7
868.00	5.6
867.00	5.7
866.00	5.7
865.00	5.7
864.00	5.7
863.00	5.5
862.00	5.8
861.00	5.5
860.00	5.7
859.00	5.7
858.00	5.6
857.00	5.6
856.00	5.7
855.00	5.9
854.00	5.5
853.00	5.9
852.00	5.6
851.00	5.4
850.00	5.7
849.00	5.4
848.00	5.4
847.00	5.6
846.00	5.4
845.00	5.5
844.00	5.4
843.00	5.5
842.00	5.5
841.00	5.5
840.00	5.5
839.00	5.6
838.00	5.6
837.00	5.6
836.00	5.5
835.00	5.4
834.00	5.5
833.00	5.4
832.00	5.6
831.00	5.5
830.00	5.4
829.00	5.5
828.00	5.5
827.00	5.5
826.00	5.5
825.00	5.4
824.00	5.6
823.00	5.5
822.00	5.5
821.00	5.6
820.00	5.5
819.00	5.5
818.00	5.5
817.00	5.6
816.00	5.6
815.00	5.4
814.00	5.4
813.00	5.4
812.00	5.5
811.00	5.5
810.00	5.5
809.00	5.5
808.00	5.5
807.00	5.4
806.00	5.4
805.00	5.4
804.00	5.4
803.00	5.4
802.00	5.5
801.00	5.6
800.00	5.4
799.00	5.4
798.00	5.5
797.00	5.5
796.00	5.5
795.00	5.4
794.00	5.5
793.00	5.5
792.00	5.4
791.00	5.4
790.00	5.6
789.00	5.4
788.00	5.4
787.00	5.6
786.00	5.5
785.00	5.4
784.00	5.5
783.00	5.5
782.00	5.5
781.00	5.4
780.00	5.4
779.00	5.4
778.00	5.5
777.00	5.4
776.00	5.5
775.00	5.5
774.00	5.5
773.00	5.4
772.00	5.4
771.00	5.5
770.00	5.4
769.00	5.4
768.00	5.5
767.00	5.5
766.00	5.5
765.00	5.4
764.00	5.4
763.00	5.4
762.00	5.5
761.00	5.5
760.00	5.5
759.00	5.6
758.00	5.5
757.00	5.4
756.00	5.5
755.00	5.5
754.00	5.5
753.00	5.5
752.00	5.5
751.00	5.5
750.00	5.4
749.00	5.5
748.00	5.4
747.00	5.5
746.00	5.5
745.00	5.5
744.00	5.4
743.00	5.5
742.00	5.5
741.00	5.5
740.00	5.5
739.00	5.5
738.00	5.5
737.00	5.5
736.00	5.5
735.00	5.4
734.00	5.6
733.00	5.5
732.00	5.5
731.00	5.5
730.00	5.5
729.00	5.4
728.00	5.5
727.00	5.4
726.00	5.5
725.00	5.5
724.00	5.5
723.00	5.5
722.00	5.5
721.00	5.5
720.00	5.5
719.00	5.4
718.00	5.5
717.00	5.4
716.00	5.4
715.00	5.5
714.00	5.5
713.00	5.5
712.00	5.5
711.00	5.5
710.00	5.5
709.00	5.5
708.00	5.5
707.00	5.5
706.00	5.5
705.00	5.5
704.00	5.5
703.00	5.5
702.00	5.5
701.00	5.5
700.00	5.5
699.00	5.5
698.00	5.5
697.00	5.5
696.00	5.5
695.00	5.5
694.00	5.6
693.00	5.5
692.00	5.5
691.00	5.5
690.00	5.5
689.00	5.5
688.00	5.5
687.00	5.5
686.00	5.5
685.00	5.5
684.00	5.5
683.00	5.5
682.00	5.5
681.00	5.6
680.00	5.5
679.00	5.5
678.00	5.6
677.00	5.5
676.00	5.5
675.00	5.6
674.00	5.5
673.00	5.5
672.00	5.5
671.00	5.6
670.00	5.6
669.00	5.5
668.00	5.5
667.00	5.5
666.00	5.5
665.00	5.5
664.00	5.5
663.00	5.5
662.00	5.5
661.00	5.5
660.00	5.5
659.00	5.5
658.00	5.4
657.00	5.5
656.00	5.5
655.00	5.5
654.00	5.5
653.00	5.5
652.00	5.4
651.00	5.4
650.00	5.5
649.00	5.5
648.00	5.5
647.00	5.4
646.00	5.5
645.00	5.5
644.00	5.5
643.00	5.4
642.00	5.5
641.00	5.5
640.00	5.5
639.00	5.5
638.00	5.4
637.00	5.4
636.00	5.5
635.00	5.5
634.00	5.4
633.00	5.5
632.00	5.4
631.00	5.4
630.00	5.5
629.00	5.5
628.00	5.5
627.00	5.4
626.00	5.5
625.00	5.4
624.00	5.5
623.00	5.5
622.00	5.5
621.00	5.4
620.00	5.5
619.00	5.5
618.00	5.4
617.00	5.5
616.00	5.5
615.00	5.4
614.00	5.5
613.00	5.5
612.00	5.5
611.00	5.5
610.00	5.5
609.00	5.4
608.00	5.5
607.00	5.5
606.00	5.5
605.00	5.5
604.00	5.5
603.00	5.5
602.00	5.5
601.00	5.5
600.00	5.5
599.00	5.5
598.00	5.5
597.00	5.5
596.00	5.5
595.00	5.5
594.00	5.5
593.00	5.5
592.00	5.5
591.00	5.5
590.00	5.5
589.00	5.5
588.00	5.5
587.00	5.5
586.00	5.5
585.00	5.5
584.00	5.5
583.00	5.4
582.00	5.5
581.00	5.5
580.00	5.5
579.00	5.5
578.00	5.5
577.00	5.5
576.00	5.5
575.00	5.5
574.00	5.5
573.00	5.5
572.00	5.5
571.00	5.5
570.00	5.5
569.00	5.5
568.00	5.5
567.00	5.5
566.00	5.5
565.00	5.5
564.00	5.5
563.00	5.5
562.00	5.6
561.00	5.5
560.00	5.5
559.00	5.5
558.00	5.5
557.00	5.5
556.00	5.5
555.00	5.5
554.00	5.5
553.00	5.5
552.00	5.5
551.00	5.5
550.00	5.5
549.00	5.5
548.00	5.5
547.00	5.5
546.00	5.5
545.00	5.5
544.00	5.5
543.00	5.5
542.00	5.5
541.00	5.6
540.00	5.5
539.00	5.5
538.00	5.6
537.00	5.5
536.00	5.6
535.00	5.5
534.00	5.5
533.00	5.5
532.00	5.5
531.00	5.5
530.00	5.6
529.00	5.5
528.00	5.5
527.00	5.5
526.00	5.6
525.00	5.6
524.00	5.5
523.00	5.6
522.00	5.6
521.00	5.6
520.00	5.6
519.00	5.6
518.00	5.5
517.00	5.5
516.00	5.6
515.00	5.5
514.00	5.6
513.00	5.6
512.00	5.6
511.00	5.6
510.00	5.6
509.00	5.6
508.00	5.6
507.00	5.6
506.00	5.6
505.00	5.6
504.00	5.6
503.00	5.6
502.00	5.6
501.00	5.6
500.00	5.6
499.00	5.6
498.00	5.6
497.00	5.6
496.00	5.6
495.00	5.6
494.00	5.7
493.00	5.6
492.00	5.6
491.00	5.6
490.00	5.6
489.00	5.6
488.00	5.6
487.00	5.6
486.00	5.7
485.00	5.6
484.00	5.6
483.00	5.6
482.00	5.6
481.00	5.7
480.00	5.6
479.00	5.6
478.00	5.6
477.00	5.6
476.00	5.7
475.00	5.6
474.00	5.6
473.00	5.6
472.00	5.6
471.00	5.6
470.00	5.7
469.00	5.6
468.00	5.6
467.00	5.6
466.00	5.6
465.00	5.6
464.00	5.6
463.00	5.7
462.00	5.6
461.00	5.6
460.00	5.6
459.00	5.7
458.00	5.6
457.00	5.6
456.00	5.7
455.00	5.6
454.00	5.7
453.00	5.7
452.00	5.7
451.00	5.7
450.00	5.7
449.00	5.7
448.00	5.7
447.00	5.7
446.00	5.7
445.00	5.7
444.00	5.7
443.00	5.7
442.00	5.7
441.00	5.7
440.00	5.7
439.00	5.8
438.00	5.7
437.00	5.7
436.00	5.7
435.00	5.7
434.00	5.8
433.00	5.7
432.00	5.8
431.00	5.7
430.00	5.8
429.00	5.8
428.00	5.8
427.00	5.8
426.00	5.8
425.00	5.8
424.00	5.8
423.00	5.8
422.00	5.7
421.00	5.9
420.00	5.8
419.00	5.8
418.00	5.8
417.00	5.8
416.00	5.9
415.00	5.8
414.00	5.8
413.00	5.8
412.00	5.8
411.00	5.8
410.00	5.9
409.00	5.9
408.00	5.9
407.00	5.9
406.00	5.9
405.00	5.9
404.00	5.9
403.00	5.9
402.00	5.9
401.00	5.9
400.00	6.0
399.00	5.9
398.00	5.9
397.00	6.0
396.00	5.9
395.00	6.0
394.00	6.0
393.00	5.9
392.00	6.0
391.00	6.0
390.00	6.0
389.00	6.0
388.00	6.0
387.00	6.2
386.00	6.1
385.00	6.2
384.00	6.1
383.00	6.1
382.00	6.1
381.00	6.2
380.00	6.1
379.00	6.1
378.00	6.1
377.00	6.3
376.00	6.2
375.00	6.3
374.00	6.2
373.00	6.2
372.00	6.2
371.00	6.3
370.00	6.2
369.00	6.1
368.00	6.3
367.00	6.1
366.00	6.3
365.00	6.1
364.00	6.3
363.00	6.2
362.00	6.3
361.00	6.4
360.00	6.4
359.00	6.3
358.00	6.3
357.00	6.2
356.00	6.5
355.00	6.4
354.00	6.4
353.00	6.3
352.00	6.4
351.00	6.3
350.00	6.4
349.00	6.5
348.00	6.4
347.00	6.5
346.00	6.4
345.00	6.5
344.00	6.6
343.00	6.6
342.00	6.5
341.00	6.6
340.00	6.8
339.00	6.6
338.00	6.6
337.00	6.8
336.00	6.8
335.00	6.9
334.00	7.0
333.00	6.7
332.00	6.9
331.00	6.8
330.00	6.7
329.00	6.8
328.00	6.9
327.00	6.7
326.00	7.0
325.00	6.8
324.00	7.0
323.00	7.1
322.00	6.7
321.00	6.8
320.00	7.0
319.00	7.1
318.00	7.0
317.00	7.5
316.00	7.2
315.00	7.4
314.00	7.4
313.00	7.2
312.00	7.3
311.00	7.4
310.00	7.5
309.00	7.5
308.00	7.4
307.00	7.7
306.00	7.6
305.00	7.6
304.00	7.5
303.00	7.7
302.00	7.9
301.00	7.6
300.00	8.0
299.00	7.8
298.00	7.9
297.00	8.1
296.00	8.1
295.00	8.1
294.00	8.3
293.00	8.3
292.00	8.4
291.00	8.8
290.00	8.9
289.00	8.6
288.00	8.5
287.00	9.0
286.00	9.2
285.00	9.1
284.00	9.3
283.00	9.5
282.00	9.5
281.00	9.8
280.00	9.9
279.00	9.9
278.00	10.1
277.00	10.3
276.00	10.2
275.00	10.6
274.00	10.4
273.00	10.7
272.00	10.5
271.00	10.9
270.00	11.1
269.00	11.3
268.00	11.1
267.00	11.1
266.00	11.5
265.00	11.3
264.00	11.7
263.00	11.5
262.00	11.9
261.00	11.7
260.00	11.7
259.00	12.0
258.00	11.9
257.00	12.1
256.00	12.6
255.00	12.2
254.00	12.3
253.00	12.4
252.00	12.3
251.00	12.8
250.00	12.6
249.00	12.6
248.00	12.9
247.00	12.6
246.00	13.2
245.00	12.8
244.00	13.1
243.00	14.0
242.00	14.6
241.00	15.4
240.00	15.9
239.00	16.4
238.00	16.4
237.00	17.1
236.00	19.1
235.00	18.2
234.00	19.1
233.00	18.8
232.00	19.8
231.00	19.9
230.00	19.5
229.00	20.2
228.00	20.9
227.00	22.0
226.00	22.0
225.00	21.8
224.00	23.4
223.00	24.0
222.00	24.8
221.00	24.2
220.00	26.0
219.00	26.7
218.00	28.8
217.00	28.9
216.00	30.1
215.00	29.7
214.00	30.6
213.00	34.5
212.00	34.6
211.00	35.9
210.00	41.2
209.00	43.3
208.00	43.7
207.00	47.9
206.00	55.6
205.00	54.8
204.00	57.1
203.00	56.2
202.00	66.3
201.00	65.1
200.00	66.3
