# Supplementary material for: Accelerating the solar-thermal energy storage via inner-light supplying with optical waveguide
Source: Nat Commun. 2023 Jun 12;14:3456. doi: 10.1038/s41467-023-39190-1 (PMC10261122; doi:10.1038/s41467-023-39190-1)
Supplement: Supplementary file 6 — Source Data [file 41467_2023_39190_MOESM6_ESM.zip › 1-original data/Fig.2/Fig.2b/R%/0.1.TXT]

Sample:	'CNTPAM
File name:	CNTPAM_20210603184013.UDS
Run Date:	'18:34:15, 06/03/2021
Operator:	UV
Comment:	'

Instrument
Model:	UH4150 Spectrophotometer(Integrating Sphere)
Serial Number:	'
ROM Version:	1J14150 04

Instrument Parameters
Measurement Type:	Wavelength Scan
Data Mode:	%R
Start Wavelength:	3000.00 nm
End Wavelength:	200.00 nm
Scan Speed:	300 nm/min
Sampling Interval:	1.00 nm
Delay:	0 s
Cycle Time:	0.0 min
Replicates:	1
Auto Zero before each run:	Off
Slit Width:	2.00 nm
PMT Voltage:	Auto1
Lamp Change Mode:	Auto
Lamp Change Wavelength:	340.00 nm
Baseline Correction:	User 1
High Resolution:	On
D2 Lamp:	On
WI Lamp:	On
R/S Reverse:	On
Attenuation:	'None
--- NIR ---
Scan Speed:	1200 nm/min
Slit:	Auto change
PbS Gain:	1
Detector change correct:	ON
Detector change Wavelength:	850.0 nm
Light control:	Fixed
--------------

Peak Detection
Integration Method:	Rectangular
Sensitivity:	1
Threshold:	0.0100

Peaks
Peak #	Start (nm)	Apex (nm)	End (nm)	Height (%R)	Valley (nm)	Valley (%R)
1	3000.00	2987.00	2976.00	-122.0	2976.00	33.5
2	2976.00	2969.00	2957.00	-30.8	2957.00	25.2
3	2957.00	2953.00	2946.00	-13.8	2946.00	22.7
4	2946.00	2942.00	2937.00	-11.2	2937.00	32.1
5	2937.00	2931.00	2927.00	-5.4	2927.00	16.1
6	2927.00	2909.00	2902.00	-5.1	2902.00	22.4
7	2902.00	2901.00	2886.00	-18.6	2886.00	11.9
8	2886.00	2883.00	2869.00	-6.6	2869.00	22.9
9	2869.00	2865.00	2862.00	-4.1	2862.00	18.3
10	2862.00	2854.00	2834.00	-10.3	2834.00	17.9
11	2834.00	2827.00	2807.00	-2.5	2807.00	24.9
12	2807.00	2796.00	2763.00	-1.5	2763.00	17.7
13	2763.00	2751.00	2744.00	-7.0	2744.00	8.7
14	2744.00	2742.00	2740.00	-3.7	2740.00	20.4
15	2740.00	2729.00	2719.00	-3.8	2719.00	11.7
16	2719.00	2711.00	2703.00	-1.7	2703.00	9.0
17	2703.00	2698.00	2691.00	0.6	2691.00	8.7
18	2691.00	2690.00	2674.00	0.0	2674.00	8.8
19	2674.00	2645.00	2636.00	3.9	2636.00	5.7
20	2636.00	2629.00	2625.00	3.9	2625.00	6.5
21	2625.00	2617.00	2603.00	1.1	2603.00	6.1
22	2603.00	2598.00	2590.00	2.3	2590.00	5.4
23	2590.00	2583.00	2577.00	3.3	2577.00	6.4
24	2577.00	2574.00	2542.00	3.0	2542.00	4.8
25	2542.00	2537.00	2523.00	4.2	2523.00	5.1
26	2523.00	2498.00	2492.00	4.1	2492.00	4.9
27	2492.00	2488.00	2482.00	3.8	2482.00	4.5
28	2482.00	2472.00	2463.00	4.0	2463.00	4.3
29	2463.00	2455.00	2452.00	3.3	2452.00	4.3
30	2452.00	2423.00	2421.00	3.4	2421.00	4.0
31	2421.00	2409.00	2398.00	3.5	2398.00	4.2
32	2398.00	2387.00	2381.00	3.4	2381.00	4.0
33	2381.00	2377.00	2366.00	3.3	2366.00	4.1
34	2366.00	2354.00	2338.00	3.6	2338.00	4.4
35	2338.00	2332.00	2329.00	3.5	2329.00	4.1
36	2329.00	2316.00	2291.00	3.5	2291.00	4.5
37	2291.00	2288.00	2260.00	3.9	2260.00	5.0
38	2260.00	2259.00	2222.00	4.7	2222.00	5.4
39	2222.00	2216.00	2213.00	5.1	2213.00	5.4
40	2213.00	2209.00	2201.00	5.2	2201.00	5.5
41	2201.00	2180.00	2174.00	5.3	2174.00	5.4
42	2174.00	2165.00	2162.00	5.2	2162.00	5.6
43	2162.00	2153.00	2145.00	5.1	2145.00	5.6
44	2145.00	2141.00	2137.00	5.1	2137.00	5.4
45	2137.00	2132.00	2125.00	5.3	2125.00	5.4
46	2125.00	2111.00	2104.00	5.1	2104.00	5.5
47	2104.00	2097.00	2092.00	5.2	2092.00	5.5
48	2092.00	2063.00	2061.00	5.1	2061.00	5.5
49	2061.00	2051.00	2045.00	5.1	2045.00	5.4
50	2045.00	2037.00	2021.00	5.1	2021.00	5.4
51	2021.00	2011.00	2008.00	5.2	2008.00	5.4
52	2008.00	2004.00	1984.00	5.2	1984.00	5.4
53	1984.00	1958.00	1955.00	5.2	1955.00	5.4
54	1955.00	1947.00	1934.00	5.2	1934.00	5.5
55	1934.00	1926.00	1913.00	5.2	1913.00	5.4
56	1913.00	1912.00	1902.00	5.2	1902.00	5.5
57	1902.00	1890.00	1887.00	5.2	1887.00	5.5
58	1887.00	1878.00	1872.00	5.2	1872.00	5.5
59	1872.00	1868.00	1862.00	5.2	1862.00	5.4
60	1862.00	1835.00	1832.00	5.2	1832.00	5.3
61	1832.00	1822.00	1815.00	5.1	1815.00	5.3
62	1815.00	1807.00	1801.00	5.1	1801.00	5.2
63	1801.00	1778.00	1769.00	5.0	1769.00	5.1
64	1769.00	1737.00	1735.00	4.7	1735.00	4.8
65	1735.00	1728.00	1664.00	4.7	1664.00	5.5
66	1664.00	1657.00	1656.00	5.4	1656.00	5.6
67	1656.00	1647.00	1639.00	5.3	1639.00	5.5
68	1639.00	1638.00	1633.00	5.4	1633.00	5.6
69	1633.00	1623.00	1613.00	5.4	1613.00	5.5
70	1613.00	1610.00	1600.00	5.4	1600.00	5.5
71	1600.00	1585.00	1579.00	5.4	1579.00	5.5
72	1579.00	1560.00	1549.00	5.4	1549.00	5.5
73	1549.00	1538.00	1536.00	5.4	1536.00	5.5
74	1536.00	1526.00	1519.00	5.4	1519.00	5.5
75	1519.00	1514.00	1508.00	5.4	1508.00	5.5
76	1508.00	1489.00	1486.00	5.4	1486.00	5.5
77	1486.00	1475.00	1469.00	5.3	1469.00	5.4
78	1469.00	1453.00	1448.00	5.3	1448.00	5.4
79	1448.00	1440.00	1431.00	5.3	1431.00	5.4
80	1431.00	1430.00	1427.00	5.3	1427.00	5.4
81	1427.00	1415.00	1405.00	5.2	1405.00	5.4
82	1405.00	1401.00	1398.00	5.3	1398.00	5.4
83	1398.00	1385.00	1363.00	5.3	1363.00	5.4
84	1363.00	1358.00	1350.00	5.3	1350.00	5.4
85	1350.00	1345.00	1326.00	5.3	1326.00	5.4
86	1326.00	1296.00	1289.00	5.3	1289.00	5.4
87	1289.00	1274.00	1264.00	5.3	1264.00	5.4
88	1264.00	1253.00	1247.00	5.2	1247.00	5.3
89	1247.00	1215.00	1155.00	5.1	1155.00	5.3
90	1155.00	1151.00	1144.00	5.2	1144.00	5.3
91	1144.00	1139.00	1129.00	5.2	1129.00	5.3
92	1129.00	1104.00	1098.00	5.2	1098.00	5.3
93	1098.00	1070.00	1060.00	5.2	1060.00	5.3
94	1060.00	1033.00	1029.00	5.1	1029.00	5.2
95	1029.00	1018.00	1004.00	5.2	1004.00	5.3
96	1004.00	993.00	979.00	5.1	979.00	5.2
97	979.00	967.00	950.00	5.1	950.00	5.3
98	950.00	947.00	938.00	5.1	938.00	5.2
99	938.00	927.00	921.00	5.0	921.00	5.2
100	921.00	919.00	884.00	5.1	884.00	5.3
101	884.00	866.00	851.00	5.1	851.00	5.3
102	851.00	849.00	843.00	4.8	843.00	5.0
103	843.00	828.00	824.00	4.7	824.00	4.9
104	824.00	817.00	807.00	4.7	807.00	4.8
105	807.00	799.00	783.00	4.7	783.00	4.9
106	783.00	776.00	773.00	4.7	773.00	4.8
107	773.00	760.00	761.00	4.7	761.00	4.8
108	761.00	752.00	737.00	4.7	737.00	4.8
109	737.00	729.00	713.00	4.7	713.00	4.8
110	713.00	712.00	694.00	4.7	694.00	4.8
111	694.00	689.00	675.00	4.7	675.00	4.8
112	675.00	652.00	638.00	4.7	638.00	4.8
113	638.00	628.00	614.00	4.7	614.00	4.8
114	614.00	602.00	595.00	4.7	595.00	4.8
115	595.00	587.00	579.00	4.7	579.00	4.8
116	579.00	573.00	530.00	4.7	530.00	4.8
117	530.00	529.00	505.00	4.8	505.00	4.8
118	505.00	502.00	482.00	4.8	482.00	4.9
119	482.00	477.00	476.00	4.8	476.00	4.9
120	476.00	468.00	351.00	4.8	351.00	5.6
121	351.00	349.00	200.00	5.4	200.00	65.3

Data Points
nm	%R
3000.00	5.6
2999.00	-5.9
2998.00	4.3
2997.00	-11.0
2996.00	-4.8
2995.00	12.0
2994.00	4.3
2993.00	32.7
2992.00	21.3
2991.00	4.0
2990.00	-11.3
2989.00	15.1
2988.00	-7.0
2987.00	-122.0
2986.00	6.2
2985.00	-10.3
2984.00	6.9
2983.00	16.3
2982.00	11.7
2981.00	12.0
2980.00	8.5
2979.00	36.5
2978.00	14.0
2977.00	10.5
2976.00	33.5
2975.00	-14.3
2974.00	14.7
2973.00	11.1
2972.00	-1.9
2971.00	19.7
2970.00	6.7
2969.00	-30.8
2968.00	-1.1
2967.00	-3.8
2966.00	-10.1
2965.00	12.1
2964.00	30.7
2963.00	10.1
2962.00	12.0
2961.00	10.1
2960.00	-6.9
2959.00	3.9
2958.00	17.8
2957.00	25.2
2956.00	1.8
2955.00	12.7
2954.00	-10.2
2953.00	-13.8
2952.00	2.1
2951.00	13.5
2950.00	19.1
2949.00	11.9
2948.00	-4.5
2947.00	1.0
2946.00	22.7
2945.00	18.7
2944.00	6.3
2943.00	3.4
2942.00	-11.2
2941.00	8.1
2940.00	21.4
2939.00	-3.2
2938.00	12.9
2937.00	32.1
2936.00	6.4
2935.00	4.6
2934.00	7.1
2933.00	17.3
2932.00	5.7
2931.00	-5.4
2930.00	8.4
2929.00	21.8
2928.00	1.6
2927.00	16.1
2926.00	7.3
2925.00	15.3
2924.00	9.9
2923.00	15.7
2922.00	9.9
2921.00	5.3
2920.00	-2.8
2919.00	12.2
2918.00	4.3
2917.00	9.7
2916.00	11.4
2915.00	0.5
2914.00	11.1
2913.00	3.4
2912.00	-10.4
2911.00	0.8
2910.00	17.4
2909.00	-5.1
2908.00	11.6
2907.00	0.0
2906.00	10.5
2905.00	17.5
2904.00	5.6
2903.00	1.7
2902.00	22.4
2901.00	-18.6
2900.00	0.4
2899.00	-6.5
2898.00	6.6
2897.00	7.3
2896.00	19.5
2895.00	9.9
2894.00	10.7
2893.00	-9.7
2892.00	8.4
2891.00	-3.9
2890.00	6.2
2889.00	10.6
2888.00	6.1
2887.00	7.6
2886.00	11.9
2885.00	5.5
2884.00	5.8
2883.00	-6.6
2882.00	1.7
2881.00	1.7
2880.00	6.1
2879.00	8.9
2878.00	-5.6
2877.00	17.1
2876.00	10.1
2875.00	4.5
2874.00	8.2
2873.00	0.6
2872.00	4.6
2871.00	12.7
2870.00	6.9
2869.00	22.9
2868.00	-8.0
2867.00	6.7
2866.00	18.5
2865.00	-4.1
2864.00	-1.5
2863.00	13.4
2862.00	18.3
2861.00	6.9
2860.00	-1.0
2859.00	14.5
2858.00	7.0
2857.00	-3.6
2856.00	0.7
2855.00	-1.7
2854.00	-10.3
2853.00	6.6
2852.00	0.3
2851.00	0.7
2850.00	2.0
2849.00	1.8
2848.00	17.3
2847.00	1.2
2846.00	3.8
2845.00	7.2
2844.00	2.8
2843.00	4.5
2842.00	7.1
2841.00	8.6
2840.00	-3.2
2839.00	6.1
2838.00	5.1
2837.00	9.9
2836.00	7.0
2835.00	-6.1
2834.00	17.9
2833.00	16.5
2832.00	10.5
2831.00	4.7
2830.00	16.8
2829.00	4.8
2828.00	2.3
2827.00	-2.5
2826.00	8.2
2825.00	-1.3
2824.00	5.3
2823.00	3.4
2822.00	7.2
2821.00	12.7
2820.00	7.6
2819.00	0.3
2818.00	20.3
2817.00	-5.5
2816.00	19.1
2815.00	0.2
2814.00	3.5
2813.00	10.2
2812.00	1.4
2811.00	15.2
2810.00	2.2
2809.00	18.7
2808.00	-9.7
2807.00	24.9
2806.00	8.5
2805.00	6.8
2804.00	5.0
2803.00	14.4
2802.00	1.9
2801.00	7.1
2800.00	2.8
2799.00	6.3
2798.00	10.8
2797.00	13.2
2796.00	-1.5
2795.00	9.2
2794.00	-1.2
2793.00	11.2
2792.00	-0.6
2791.00	2.0
2790.00	-0.1
2789.00	12.7
2788.00	4.2
2787.00	-6.0
2786.00	-7.3
2785.00	5.6
2784.00	13.2
2783.00	-9.2
2782.00	7.0
2781.00	-15.9
2780.00	1.3
2779.00	7.7
2778.00	-1.8
2777.00	5.3
2776.00	2.9
2775.00	12.4
2774.00	0.7
2773.00	-1.8
2772.00	6.2
2771.00	6.3
2770.00	-0.8
2769.00	1.7
2768.00	16.2
2767.00	8.5
2766.00	1.1
2765.00	4.1
2764.00	10.4
2763.00	17.7
2762.00	8.9
2761.00	-0.9
2760.00	10.1
2759.00	4.8
2758.00	3.5
2757.00	15.1
2756.00	3.6
2755.00	13.9
2754.00	20.4
2753.00	-6.2
2752.00	-4.2
2751.00	-7.0
2750.00	-0.8
2749.00	3.6
2748.00	7.9
2747.00	8.2
2746.00	-1.5
2745.00	4.1
2744.00	8.7
2743.00	2.1
2742.00	-3.7
2741.00	7.1
2740.00	20.4
2739.00	0.9
2738.00	13.9
2737.00	5.3
2736.00	14.1
2735.00	4.2
2734.00	-0.3
2733.00	0.9
2732.00	4.0
2731.00	-0.3
2730.00	3.4
2729.00	-3.8
2728.00	3.4
2727.00	0.8
2726.00	1.2
2725.00	2.8
2724.00	6.3
2723.00	16.9
2722.00	4.4
2721.00	15.1
2720.00	-1.0
2719.00	11.7
2718.00	11.7
2717.00	10.8
2716.00	7.3
2715.00	0.3
2714.00	5.5
2713.00	6.3
2712.00	10.9
2711.00	-1.7
2710.00	7.2
2709.00	0.8
2708.00	7.2
2707.00	8.1
2706.00	3.7
2705.00	7.2
2704.00	5.3
2703.00	9.0
2702.00	6.6
2701.00	1.3
2700.00	3.4
2699.00	3.2
2698.00	0.6
2697.00	5.6
2696.00	6.2
2695.00	6.5
2694.00	6.3
2693.00	7.9
2692.00	3.5
2691.00	8.7
2690.00	0.0
2689.00	3.7
2688.00	3.7
2687.00	6.4
2686.00	4.4
2685.00	3.5
2684.00	7.5
2683.00	5.1
2682.00	7.2
2681.00	7.4
2680.00	1.7
2679.00	4.4
2678.00	6.2
2677.00	6.8
2676.00	6.1
2675.00	2.3
2674.00	8.8
2673.00	7.1
2672.00	4.5
2671.00	5.1
2670.00	5.5
2669.00	3.3
2668.00	5.1
2667.00	4.5
2666.00	2.0
2665.00	2.9
2664.00	6.1
2663.00	5.6
2662.00	4.2
2661.00	6.4
2660.00	1.9
2659.00	4.5
2658.00	5.1
2657.00	3.5
2656.00	4.3
2655.00	4.6
2654.00	4.7
2653.00	5.1
2652.00	3.8
2651.00	3.0
2650.00	5.0
2649.00	3.5
2648.00	4.9
2647.00	4.9
2646.00	4.1
2645.00	3.9
2644.00	4.7
2643.00	6.1
2642.00	3.9
2641.00	4.5
2640.00	4.6
2639.00	5.1
2638.00	5.1
2637.00	5.4
2636.00	5.7
2635.00	4.1
2634.00	4.5
2633.00	4.9
2632.00	5.1
2631.00	5.6
2630.00	4.3
2629.00	3.9
2628.00	4.5
2627.00	5.1
2626.00	4.7
2625.00	6.5
2624.00	4.9
2623.00	4.6
2622.00	3.0
2621.00	5.2
2620.00	3.4
2619.00	4.7
2618.00	3.7
2617.00	1.1
2616.00	4.8
2615.00	4.3
2614.00	4.8
2613.00	4.9
2612.00	4.5
2611.00	4.2
2610.00	3.4
2609.00	6.6
2608.00	6.0
2607.00	4.0
2606.00	5.6
2605.00	3.8
2604.00	4.7
2603.00	6.1
2602.00	3.0
2601.00	4.4
2600.00	3.3
2599.00	5.8
2598.00	2.3
2597.00	3.6
2596.00	4.3
2595.00	4.5
2594.00	3.9
2593.00	4.3
2592.00	4.1
2591.00	5.0
2590.00	5.4
2589.00	4.8
2588.00	5.0
2587.00	3.6
2586.00	4.7
2585.00	4.3
2584.00	5.2
2583.00	3.3
2582.00	4.7
2581.00	4.5
2580.00	4.5
2579.00	5.4
2578.00	5.5
2577.00	6.4
2576.00	4.4
2575.00	4.9
2574.00	3.0
2573.00	3.9
2572.00	5.3
2571.00	3.8
2570.00	3.4
2569.00	5.0
2568.00	4.3
2567.00	5.1
2566.00	4.0
2565.00	4.4
2564.00	5.1
2563.00	3.8
2562.00	5.4
2561.00	4.2
2560.00	4.1
2559.00	4.6
2558.00	4.6
2557.00	4.2
2556.00	4.5
2555.00	4.4
2554.00	4.6
2553.00	5.4
2552.00	3.3
2551.00	3.8
2550.00	4.5
2549.00	4.8
2548.00	4.4
2547.00	3.5
2546.00	4.5
2545.00	4.5
2544.00	3.8
2543.00	4.3
2542.00	4.8
2541.00	4.6
2540.00	3.8
2539.00	4.6
2538.00	4.7
2537.00	4.2
2536.00	4.4
2535.00	4.4
2534.00	4.2
2533.00	4.3
2532.00	4.5
2531.00	4.2
2530.00	4.8
2529.00	4.6
2528.00	3.9
2527.00	4.7
2526.00	4.7
2525.00	3.8
2524.00	4.1
2523.00	5.1
2522.00	4.2
2521.00	3.8
2520.00	4.6
2519.00	4.5
2518.00	4.0
2517.00	4.2
2516.00	4.5
2515.00	4.8
2514.00	4.0
2513.00	4.3
2512.00	4.6
2511.00	4.5
2510.00	4.4
2509.00	4.2
2508.00	4.8
2507.00	4.3
2506.00	4.4
2505.00	4.8
2504.00	4.4
2503.00	4.3
2502.00	4.1
2501.00	4.9
2500.00	4.2
2499.00	4.2
2498.00	4.1
2497.00	4.3
2496.00	4.5
2495.00	4.1
2494.00	4.3
2493.00	4.5
2492.00	4.9
2491.00	4.4
2490.00	4.3
2489.00	4.2
2488.00	3.8
2487.00	4.0
2486.00	4.2
2485.00	5.0
2484.00	4.4
2483.00	3.8
2482.00	4.5
2481.00	4.1
2480.00	4.4
2479.00	4.3
2478.00	3.7
2477.00	4.6
2476.00	4.0
2475.00	4.1
2474.00	4.1
2473.00	4.3
2472.00	4.0
2471.00	4.2
2470.00	4.4
2469.00	4.3
2468.00	4.0
2467.00	4.6
2466.00	4.0
2465.00	4.1
2464.00	3.9
2463.00	4.3
2462.00	4.2
2461.00	3.5
2460.00	3.7
2459.00	4.1
2458.00	4.1
2457.00	3.9
2456.00	3.9
2455.00	3.3
2454.00	3.6
2453.00	3.7
2452.00	4.3
2451.00	3.8
2450.00	3.9
2449.00	3.9
2448.00	4.1
2447.00	4.0
2446.00	3.7
2445.00	3.7
2444.00	3.8
2443.00	3.6
2442.00	3.7
2441.00	3.7
2440.00	4.1
2439.00	3.5
2438.00	3.8
2437.00	3.6
2436.00	3.8
2435.00	3.8
2434.00	3.3
2433.00	3.5
2432.00	3.8
2431.00	3.8
2430.00	3.4
2429.00	3.5
2428.00	3.6
2427.00	4.0
2426.00	3.6
2425.00	3.6
2424.00	3.5
2423.00	3.4
2422.00	3.5
2421.00	4.0
2420.00	3.9
2419.00	3.9
2418.00	3.1
2417.00	3.8
2416.00	3.7
2415.00	3.6
2414.00	3.8
2413.00	3.8
2412.00	3.7
2411.00	3.6
2410.00	3.6
2409.00	3.5
2408.00	3.6
2407.00	3.5
2406.00	3.6
2405.00	4.0
2404.00	3.7
2403.00	4.1
2402.00	3.8
2401.00	3.8
2400.00	3.7
2399.00	3.7
2398.00	4.2
2397.00	3.7
2396.00	3.8
2395.00	3.6
2394.00	3.5
2393.00	3.9
2392.00	3.8
2391.00	3.8
2390.00	3.7
2389.00	3.8
2388.00	3.5
2387.00	3.4
2386.00	3.6
2385.00	3.6
2384.00	3.6
2383.00	3.5
2382.00	3.7
2381.00	4.0
2380.00	3.7
2379.00	3.6
2378.00	3.8
2377.00	3.3
2376.00	3.6
2375.00	3.6
2374.00	3.7
2373.00	3.6
2372.00	3.9
2371.00	3.7
2370.00	4.0
2369.00	3.7
2368.00	3.3
2367.00	3.6
2366.00	4.1
2365.00	3.9
2364.00	3.8
2363.00	4.0
2362.00	3.3
2361.00	3.6
2360.00	3.7
2359.00	3.8
2358.00	3.2
2357.00	3.9
2356.00	3.7
2355.00	3.9
2354.00	3.6
2353.00	3.7
2352.00	4.1
2351.00	3.9
2350.00	3.6
2349.00	4.1
2348.00	3.6
2347.00	3.4
2346.00	3.8
2345.00	3.9
2344.00	3.8
2343.00	3.9
2342.00	4.0
2341.00	3.6
2340.00	4.0
2339.00	3.9
2338.00	4.4
2337.00	3.7
2336.00	3.7
2335.00	3.9
2334.00	4.0
2333.00	3.8
2332.00	3.5
2331.00	4.0
2330.00	4.0
2329.00	4.1
2328.00	3.9
2327.00	3.7
2326.00	3.9
2325.00	3.6
2324.00	3.9
2323.00	3.8
2322.00	3.8
2321.00	3.6
2320.00	3.7
2319.00	3.7
2318.00	3.8
2317.00	3.6
2316.00	3.5
2315.00	3.7
2314.00	3.8
2313.00	3.8
2312.00	3.6
2311.00	3.7
2310.00	3.8
2309.00	3.9
2308.00	3.4
2307.00	3.6
2306.00	3.7
2305.00	3.6
2304.00	4.1
2303.00	3.6
2302.00	3.8
2301.00	3.9
2300.00	4.0
2299.00	4.0
2298.00	3.8
2297.00	3.9
2296.00	3.9
2295.00	4.1
2294.00	3.8
2293.00	4.1
2292.00	4.3
2291.00	4.5
2290.00	4.2
2289.00	4.2
2288.00	3.9
2287.00	4.0
2286.00	4.0
2285.00	4.2
2284.00	4.3
2283.00	4.4
2282.00	4.4
2281.00	4.4
2280.00	4.4
2279.00	4.4
2278.00	4.7
2277.00	4.5
2276.00	4.5
2275.00	4.5
2274.00	4.6
2273.00	4.6
2272.00	4.5
2271.00	4.6
2270.00	4.7
2269.00	4.8
2268.00	4.8
2267.00	4.6
2266.00	4.6
2265.00	4.9
2264.00	4.9
2263.00	4.9
2262.00	4.9
2261.00	4.9
2260.00	5.0
2259.00	4.7
2258.00	4.7
2257.00	4.9
2256.00	4.9
2255.00	4.9
2254.00	5.0
2253.00	4.9
2252.00	4.8
2251.00	5.1
2250.00	5.0
2249.00	4.9
2248.00	4.8
2247.00	4.9
2246.00	4.9
2245.00	5.3
2244.00	5.1
2243.00	5.1
2242.00	5.2
2241.00	5.3
2240.00	5.1
2239.00	5.1
2238.00	5.0
2237.00	5.1
2236.00	5.2
2235.00	5.1
2234.00	5.2
2233.00	5.3
2232.00	5.3
2231.00	5.3
2230.00	5.1
2229.00	5.3
2228.00	5.3
2227.00	5.1
2226.00	5.3
2225.00	5.4
2224.00	5.1
2223.00	5.3
2222.00	5.4
2221.00	5.2
2220.00	5.2
2219.00	5.1
2218.00	5.2
2217.00	5.2
2216.00	5.1
2215.00	5.2
2214.00	5.3
2213.00	5.4
2212.00	5.3
2211.00	5.4
2210.00	5.3
2209.00	5.2
2208.00	5.4
2207.00	5.3
2206.00	5.3
2205.00	5.3
2204.00	5.4
2203.00	5.5
2202.00	5.4
2201.00	5.5
2200.00	5.5
2199.00	5.4
2198.00	5.3
2197.00	5.4
2196.00	5.3
2195.00	5.2
2194.00	5.2
2193.00	5.4
2192.00	5.5
2191.00	5.3
2190.00	5.3
2189.00	5.6
2188.00	5.4
2187.00	5.3
2186.00	5.5
2185.00	5.4
2184.00	5.3
2183.00	5.3
2182.00	5.4
2181.00	5.4
2180.00	5.3
2179.00	5.4
2178.00	5.3
2177.00	5.4
2176.00	5.5
2175.00	5.3
2174.00	5.4
2173.00	5.2
2172.00	5.4
2171.00	5.3
2170.00	5.3
2169.00	5.4
2168.00	5.3
2167.00	5.5
2166.00	5.3
2165.00	5.2
2164.00	5.3
2163.00	5.5
2162.00	5.6
2161.00	5.5
2160.00	5.4
2159.00	5.4
2158.00	5.4
2157.00	5.4
2156.00	5.2
2155.00	5.2
2154.00	5.3
2153.00	5.1
2152.00	5.4
2151.00	5.4
2150.00	5.4
2149.00	5.4
2148.00	5.4
2147.00	5.4
2146.00	5.4
2145.00	5.6
2144.00	5.3
2143.00	5.5
2142.00	5.3
2141.00	5.1
2140.00	5.3
2139.00	5.2
2138.00	5.3
2137.00	5.4
2136.00	5.4
2135.00	5.2
2134.00	5.4
2133.00	5.4
2132.00	5.3
2131.00	5.4
2130.00	5.3
2129.00	5.4
2128.00	5.3
2127.00	5.4
2126.00	5.4
2125.00	5.4
2124.00	5.4
2123.00	5.3
2122.00	5.4
2121.00	5.4
2120.00	5.3
2119.00	5.4
2118.00	5.4
2117.00	5.3
2116.00	5.2
2115.00	5.4
2114.00	5.3
2113.00	5.2
2112.00	5.4
2111.00	5.1
2110.00	5.3
2109.00	5.5
2108.00	5.3
2107.00	5.4
2106.00	5.5
2105.00	5.3
2104.00	5.5
2103.00	5.4
2102.00	5.3
2101.00	5.3
2100.00	5.3
2099.00	5.4
2098.00	5.4
2097.00	5.2
2096.00	5.4
2095.00	5.3
2094.00	5.3
2093.00	5.4
2092.00	5.5
2091.00	5.3
2090.00	5.3
2089.00	5.2
2088.00	5.4
2087.00	5.3
2086.00	5.3
2085.00	5.3
2084.00	5.2
2083.00	5.4
2082.00	5.3
2081.00	5.4
2080.00	5.3
2079.00	5.3
2078.00	5.4
2077.00	5.1
2076.00	5.3
2075.00	5.3
2074.00	5.2
2073.00	5.4
2072.00	5.4
2071.00	5.3
2070.00	5.3
2069.00	5.1
2068.00	5.3
2067.00	5.3
2066.00	5.3
2065.00	5.3
2064.00	5.2
2063.00	5.1
2062.00	5.3
2061.00	5.5
2060.00	5.4
2059.00	5.4
2058.00	5.0
2057.00	5.3
2056.00	5.3
2055.00	5.3
2054.00	5.3
2053.00	5.3
2052.00	5.3
2051.00	5.1
2050.00	5.3
2049.00	5.2
2048.00	5.4
2047.00	5.3
2046.00	5.4
2045.00	5.4
2044.00	5.3
2043.00	5.3
2042.00	5.3
2041.00	5.3
2040.00	5.3
2039.00	5.5
2038.00	5.2
2037.00	5.1
2036.00	5.2
2035.00	5.3
2034.00	5.3
2033.00	5.2
2032.00	5.2
2031.00	5.2
2030.00	5.3
2029.00	5.3
2028.00	5.4
2027.00	5.3
2026.00	5.3
2025.00	5.2
2024.00	5.4
2023.00	5.2
2022.00	5.3
2021.00	5.4
2020.00	5.4
2019.00	5.3
2018.00	5.3
2017.00	5.2
2016.00	5.3
2015.00	5.3
2014.00	5.2
2013.00	5.3
2012.00	5.4
2011.00	5.2
2010.00	5.2
2009.00	5.2
2008.00	5.4
2007.00	5.4
2006.00	5.3
2005.00	5.3
2004.00	5.2
2003.00	5.3
2002.00	5.2
2001.00	5.3
2000.00	5.3
1999.00	5.3
1998.00	5.4
1997.00	5.4
1996.00	5.3
1995.00	5.3
1994.00	5.4
1993.00	5.3
1992.00	5.5
1991.00	5.3
1990.00	5.3
1989.00	5.3
1988.00	5.4
1987.00	5.1
1986.00	5.4
1985.00	5.3
1984.00	5.4
1983.00	5.2
1982.00	5.4
1981.00	5.4
1980.00	5.3
1979.00	5.2
1978.00	5.2
1977.00	5.4
1976.00	5.3
1975.00	5.3
1974.00	5.2
1973.00	5.4
1972.00	5.3
1971.00	5.3
1970.00	5.2
1969.00	5.2
1968.00	5.3
1967.00	5.3
1966.00	5.2
1965.00	5.1
1964.00	5.4
1963.00	5.2
1962.00	5.3
1961.00	5.2
1960.00	5.2
1959.00	5.4
1958.00	5.2
1957.00	5.3
1956.00	5.2
1955.00	5.4
1954.00	5.3
1953.00	5.2
1952.00	5.3
1951.00	5.2
1950.00	5.3
1949.00	5.3
1948.00	5.3
1947.00	5.2
1946.00	5.3
1945.00	5.5
1944.00	5.3
1943.00	5.4
1942.00	5.3
1941.00	5.3
1940.00	5.4
1939.00	5.3
1938.00	5.4
1937.00	5.3
1936.00	5.3
1935.00	5.2
1934.00	5.5
1933.00	5.3
1932.00	5.2
1931.00	5.4
1930.00	5.3
1929.00	5.4
1928.00	5.3
1927.00	5.2
1926.00	5.2
1925.00	5.3
1924.00	5.3
1923.00	5.2
1922.00	5.4
1921.00	5.3
1920.00	5.2
1919.00	5.3
1918.00	5.4
1917.00	5.3
1916.00	5.2
1915.00	5.3
1914.00	5.3
1913.00	5.4
1912.00	5.2
1911.00	5.2
1910.00	5.3
1909.00	5.3
1908.00	5.3
1907.00	5.2
1906.00	5.4
1905.00	5.3
1904.00	5.4
1903.00	5.5
1902.00	5.5
1901.00	5.4
1900.00	5.3
1899.00	5.3
1898.00	5.3
1897.00	5.4
1896.00	5.2
1895.00	5.3
1894.00	5.4
1893.00	5.3
1892.00	5.2
1891.00	5.4
1890.00	5.2
1889.00	5.3
1888.00	5.3
1887.00	5.5
1886.00	5.3
1885.00	5.3
1884.00	5.2
1883.00	5.3
1882.00	5.3
1881.00	5.3
1880.00	5.4
1879.00	5.3
1878.00	5.2
1877.00	5.2
1876.00	5.3
1875.00	5.3
1874.00	5.3
1873.00	5.3
1872.00	5.5
1871.00	5.3
1870.00	5.3
1869.00	5.3
1868.00	5.2
1867.00	5.3
1866.00	5.3
1865.00	5.3
1864.00	5.3
1863.00	5.3
1862.00	5.4
1861.00	5.3
1860.00	5.4
1859.00	5.3
1858.00	5.3
1857.00	5.3
1856.00	5.2
1855.00	5.3
1854.00	5.3
1853.00	5.2
1852.00	5.3
1851.00	5.2
1850.00	5.2
1849.00	5.1
1848.00	5.3
1847.00	5.2
1846.00	5.3
1845.00	5.2
1844.00	5.3
1843.00	5.2
1842.00	5.3
1841.00	5.2
1840.00	5.2
1839.00	5.2
1838.00	5.2
1837.00	5.2
1836.00	5.2
1835.00	5.2
1834.00	5.2
1833.00	5.2
1832.00	5.3
1831.00	5.3
1830.00	5.2
1829.00	5.2
1828.00	5.3
1827.00	5.2
1826.00	5.2
1825.00	5.2
1824.00	5.3
1823.00	5.1
1822.00	5.1
1821.00	5.2
1820.00	5.2
1819.00	5.2
1818.00	5.2
1817.00	5.2
1816.00	5.2
1815.00	5.3
1814.00	5.2
1813.00	5.2
1812.00	5.1
1811.00	5.1
1810.00	5.2
1809.00	5.2
1808.00	5.2
1807.00	5.1
1806.00	5.2
1805.00	5.2
1804.00	5.2
1803.00	5.2
1802.00	5.1
1801.00	5.2
1800.00	5.2
1799.00	5.2
1798.00	5.1
1797.00	5.1
1796.00	5.2
1795.00	5.2
1794.00	5.1
1793.00	5.1
1792.00	5.2
1791.00	5.1
1790.00	5.2
1789.00	5.1
1788.00	5.2
1787.00	5.2
1786.00	5.1
1785.00	5.1
1784.00	5.1
1783.00	5.1
1782.00	5.1
1781.00	5.1
1780.00	5.0
1779.00	5.1
1778.00	5.0
1777.00	5.1
1776.00	5.1
1775.00	5.1
1774.00	5.0
1773.00	5.1
1772.00	5.0
1771.00	5.0
1770.00	5.1
1769.00	5.1
1768.00	5.1
1767.00	5.0
1766.00	5.1
1765.00	5.0
1764.00	5.0
1763.00	5.0
1762.00	5.0
1761.00	5.1
1760.00	5.0
1759.00	5.0
1758.00	5.0
1757.00	5.0
1756.00	5.0
1755.00	4.9
1754.00	4.9
1753.00	5.0
1752.00	4.9
1751.00	5.0
1750.00	4.9
1749.00	5.0
1748.00	4.9
1747.00	4.9
1746.00	4.8
1745.00	4.9
1744.00	4.9
1743.00	4.8
1742.00	4.8
1741.00	4.8
1740.00	4.8
1739.00	4.9
1738.00	4.8
1737.00	4.7
1736.00	4.8
1735.00	4.8
1734.00	4.8
1733.00	4.8
1732.00	4.8
1731.00	4.8
1730.00	4.7
1729.00	4.8
1728.00	4.7
1727.00	4.8
1726.00	4.8
1725.00	4.8
1724.00	4.8
1723.00	4.8
1722.00	4.9
1721.00	4.8
1720.00	4.8
1719.00	4.8
1718.00	5.0
1717.00	4.9
1716.00	4.9
1715.00	4.9
1714.00	4.9
1713.00	4.9
1712.00	5.0
1711.00	5.0
1710.00	4.9
1709.00	5.0
1708.00	5.0
1707.00	5.1
1706.00	5.1
1705.00	5.2
1704.00	5.1
1703.00	5.1
1702.00	5.1
1701.00	5.1
1700.00	5.1
1699.00	5.2
1698.00	5.2
1697.00	5.2
1696.00	5.3
1695.00	5.3
1694.00	5.2
1693.00	5.3
1692.00	5.3
1691.00	5.3
1690.00	5.3
1689.00	5.2
1688.00	5.3
1687.00	5.4
1686.00	5.3
1685.00	5.4
1684.00	5.3
1683.00	5.4
1682.00	5.3
1681.00	5.5
1680.00	5.4
1679.00	5.4
1678.00	5.4
1677.00	5.3
1676.00	5.4
1675.00	5.4
1674.00	5.4
1673.00	5.4
1672.00	5.4
1671.00	5.3
1670.00	5.4
1669.00	5.4
1668.00	5.4
1667.00	5.5
1666.00	5.4
1665.00	5.4
1664.00	5.5
1663.00	5.4
1662.00	5.5
1661.00	5.4
1660.00	5.4
1659.00	5.4
1658.00	5.5
1657.00	5.4
1656.00	5.6
1655.00	5.5
1654.00	5.4
1653.00	5.5
1652.00	5.5
1651.00	5.4
1650.00	5.5
1649.00	5.4
1648.00	5.5
1647.00	5.3
1646.00	5.4
1645.00	5.4
1644.00	5.5
1643.00	5.5
1642.00	5.4
1641.00	5.5
1640.00	5.5
1639.00	5.5
1638.00	5.4
1637.00	5.4
1636.00	5.5
1635.00	5.5
1634.00	5.5
1633.00	5.6
1632.00	5.5
1631.00	5.5
1630.00	5.5
1629.00	5.5
1628.00	5.5
1627.00	5.5
1626.00	5.4
1625.00	5.5
1624.00	5.5
1623.00	5.4
1622.00	5.5
1621.00	5.5
1620.00	5.5
1619.00	5.5
1618.00	5.4
1617.00	5.6
1616.00	5.5
1615.00	5.5
1614.00	5.5
1613.00	5.5
1612.00	5.5
1611.00	5.5
1610.00	5.4
1609.00	5.5
1608.00	5.4
1607.00	5.5
1606.00	5.5
1605.00	5.5
1604.00	5.5
1603.00	5.5
1602.00	5.5
1601.00	5.5
1600.00	5.5
1599.00	5.5
1598.00	5.5
1597.00	5.4
1596.00	5.5
1595.00	5.5
1594.00	5.5
1593.00	5.5
1592.00	5.5
1591.00	5.4
1590.00	5.5
1589.00	5.5
1588.00	5.5
1587.00	5.5
1586.00	5.4
1585.00	5.4
1584.00	5.5
1583.00	5.4
1582.00	5.5
1581.00	5.5
1580.00	5.5
1579.00	5.5
1578.00	5.5
1577.00	5.5
1576.00	5.5
1575.00	5.4
1574.00	5.5
1573.00	5.5
1572.00	5.5
1571.00	5.4
1570.00	5.5
1569.00	5.5
1568.00	5.4
1567.00	5.5
1566.00	5.5
1565.00	5.4
1564.00	5.5
1563.00	5.4
1562.00	5.5
1561.00	5.4
1560.00	5.4
1559.00	5.5
1558.00	5.4
1557.00	5.4
1556.00	5.4
1555.00	5.5
1554.00	5.4
1553.00	5.5
1552.00	5.5
1551.00	5.5
1550.00	5.5
1549.00	5.5
1548.00	5.4
1547.00	5.5
1546.00	5.4
1545.00	5.5
1544.00	5.4
1543.00	5.5
1542.00	5.4
1541.00	5.5
1540.00	5.4
1539.00	5.5
1538.00	5.4
1537.00	5.4
1536.00	5.5
1535.00	5.5
1534.00	5.5
1533.00	5.4
1532.00	5.4
1531.00	5.5
1530.00	5.4
1529.00	5.5
1528.00	5.4
1527.00	5.5
1526.00	5.4
1525.00	5.4
1524.00	5.5
1523.00	5.5
1522.00	5.5
1521.00	5.4
1520.00	5.4
1519.00	5.5
1518.00	5.5
1517.00	5.4
1516.00	5.4
1515.00	5.5
1514.00	5.4
1513.00	5.5
1512.00	5.5
1511.00	5.5
1510.00	5.4
1509.00	5.4
1508.00	5.5
1507.00	5.5
1506.00	5.5
1505.00	5.4
1504.00	5.4
1503.00	5.5
1502.00	5.4
1501.00	5.4
1500.00	5.5
1499.00	5.4
1498.00	5.5
1497.00	5.4
1496.00	5.5
1495.00	5.4
1494.00	5.4
1493.00	5.4
1492.00	5.4
1491.00	5.4
1490.00	5.5
1489.00	5.4
1488.00	5.5
1487.00	5.4
1486.00	5.5
1485.00	5.5
1484.00	5.4
1483.00	5.4
1482.00	5.4
1481.00	5.4
1480.00	5.5
1479.00	5.4
1478.00	5.4
1477.00	5.4
1476.00	5.4
1475.00	5.3
1474.00	5.4
1473.00	5.4
1472.00	5.4
1471.00	5.4
1470.00	5.4
1469.00	5.4
1468.00	5.4
1467.00	5.4
1466.00	5.4
1465.00	5.3
1464.00	5.4
1463.00	5.4
1462.00	5.4
1461.00	5.4
1460.00	5.4
1459.00	5.4
1458.00	5.3
1457.00	5.4
1456.00	5.4
1455.00	5.4
1454.00	5.4
1453.00	5.3
1452.00	5.4
1451.00	5.4
1450.00	5.3
1449.00	5.4
1448.00	5.4
1447.00	5.4
1446.00	5.4
1445.00	5.4
1444.00	5.4
1443.00	5.4
1442.00	5.3
1441.00	5.4
1440.00	5.3
1439.00	5.3
1438.00	5.3
1437.00	5.4
1436.00	5.3
1435.00	5.4
1434.00	5.3
1433.00	5.3
1432.00	5.4
1431.00	5.4
1430.00	5.3
1429.00	5.3
1428.00	5.3
1427.00	5.4
1426.00	5.3
1425.00	5.3
1424.00	5.3
1423.00	5.3
1422.00	5.3
1421.00	5.3
1420.00	5.3
1419.00	5.3
1418.00	5.3
1417.00	5.3
1416.00	5.3
1415.00	5.2
1414.00	5.3
1413.00	5.3
1412.00	5.3
1411.00	5.3
1410.00	5.3
1409.00	5.3
1408.00	5.3
1407.00	5.3
1406.00	5.3
1405.00	5.4
1404.00	5.3
1403.00	5.3
1402.00	5.3
1401.00	5.3
1400.00	5.4
1399.00	5.4
1398.00	5.4
1397.00	5.3
1396.00	5.3
1395.00	5.3
1394.00	5.3
1393.00	5.3
1392.00	5.5
1391.00	5.3
1390.00	5.2
1389.00	5.3
1388.00	5.4
1387.00	5.3
1386.00	5.3
1385.00	5.3
1384.00	5.3
1383.00	5.4
1382.00	5.3
1381.00	5.3
1380.00	5.4
1379.00	5.4
1378.00	5.4
1377.00	5.4
1376.00	5.3
1375.00	5.4
1374.00	5.3
1373.00	5.3
1372.00	5.4
1371.00	5.4
1370.00	5.3
1369.00	5.4
1368.00	5.4
1367.00	5.3
1366.00	5.3
1365.00	5.4
1364.00	5.3
1363.00	5.4
1362.00	5.3
1361.00	5.4
1360.00	5.3
1359.00	5.4
1358.00	5.3
1357.00	5.4
1356.00	5.3
1355.00	5.4
1354.00	5.3
1353.00	5.4
1352.00	5.4
1351.00	5.4
1350.00	5.4
1349.00	5.3
1348.00	5.3
1347.00	5.4
1346.00	5.3
1345.00	5.3
1344.00	5.4
1343.00	5.3
1342.00	5.4
1341.00	5.4
1340.00	5.4
1339.00	5.3
1338.00	5.4
1337.00	5.3
1336.00	5.4
1335.00	5.4
1334.00	5.3
1333.00	5.4
1332.00	5.4
1331.00	5.4
1330.00	5.3
1329.00	5.4
1328.00	5.4
1327.00	5.4
1326.00	5.4
1325.00	5.4
1324.00	5.4
1323.00	5.3
1322.00	5.4
1321.00	5.4
1320.00	5.2
1319.00	5.4
1318.00	5.3
1317.00	5.4
1316.00	5.4
1315.00	5.3
1314.00	5.3
1313.00	5.4
1312.00	5.4
1311.00	5.4
1310.00	5.4
1309.00	5.4
1308.00	5.3
1307.00	5.4
1306.00	5.4
1305.00	5.4
1304.00	5.3
1303.00	5.4
1302.00	5.4
1301.00	5.3
1300.00	5.4
1299.00	5.3
1298.00	5.4
1297.00	5.3
1296.00	5.3
1295.00	5.4
1294.00	5.3
1293.00	5.3
1292.00	5.3
1291.00	5.3
1290.00	5.3
1289.00	5.4
1288.00	5.3
1287.00	5.3
1286.00	5.3
1285.00	5.3
1284.00	5.3
1283.00	5.4
1282.00	5.3
1281.00	5.3
1280.00	5.3
1279.00	5.4
1278.00	5.3
1277.00	5.3
1276.00	5.4
1275.00	5.3
1274.00	5.3
1273.00	5.3
1272.00	5.3
1271.00	5.3
1270.00	5.3
1269.00	5.3
1268.00	5.3
1267.00	5.3
1266.00	5.3
1265.00	5.3
1264.00	5.4
1263.00	5.4
1262.00	5.3
1261.00	5.3
1260.00	5.3
1259.00	5.2
1258.00	5.3
1257.00	5.3
1256.00	5.3
1255.00	5.2
1254.00	5.3
1253.00	5.2
1252.00	5.2
1251.00	5.2
1250.00	5.3
1249.00	5.2
1248.00	5.3
1247.00	5.3
1246.00	5.3
1245.00	5.3
1244.00	5.2
1243.00	5.3
1242.00	5.3
1241.00	5.3
1240.00	5.2
1239.00	5.3
1238.00	5.3
1237.00	5.2
1236.00	5.2
1235.00	5.2
1234.00	5.2
1233.00	5.2
1232.00	5.2
1231.00	5.2
1230.00	5.2
1229.00	5.2
1228.00	5.2
1227.00	5.2
1226.00	5.2
1225.00	5.2
1224.00	5.1
1223.00	5.1
1222.00	5.2
1221.00	5.1
1220.00	5.2
1219.00	5.2
1218.00	5.1
1217.00	5.2
1216.00	5.1
1215.00	5.1
1214.00	5.2
1213.00	5.1
1212.00	5.1
1211.00	5.2
1210.00	5.1
1209.00	5.1
1208.00	5.1
1207.00	5.1
1206.00	5.1
1205.00	5.1
1204.00	5.1
1203.00	5.1
1202.00	5.1
1201.00	5.2
1200.00	5.2
1199.00	5.2
1198.00	5.2
1197.00	5.1
1196.00	5.1
1195.00	5.1
1194.00	5.2
1193.00	5.2
1192.00	5.2
1191.00	5.2
1190.00	5.1
1189.00	5.2
1188.00	5.1
1187.00	5.2
1186.00	5.2
1185.00	5.1
1184.00	5.2
1183.00	5.2
1182.00	5.2
1181.00	5.2
1180.00	5.2
1179.00	5.2
1178.00	5.2
1177.00	5.3
1176.00	5.2
1175.00	5.3
1174.00	5.2
1173.00	5.1
1172.00	5.2
1171.00	5.2
1170.00	5.3
1169.00	5.2
1168.00	5.2
1167.00	5.3
1166.00	5.2
1165.00	5.2
1164.00	5.3
1163.00	5.2
1162.00	5.2
1161.00	5.1
1160.00	5.2
1159.00	5.2
1158.00	5.2
1157.00	5.2
1156.00	5.2
1155.00	5.3
1154.00	5.3
1153.00	5.2
1152.00	5.2
1151.00	5.2
1150.00	5.2
1149.00	5.3
1148.00	5.2
1147.00	5.2
1146.00	5.2
1145.00	5.3
1144.00	5.3
1143.00	5.3
1142.00	5.2
1141.00	5.2
1140.00	5.3
1139.00	5.2
1138.00	5.2
1137.00	5.3
1136.00	5.3
1135.00	5.3
1134.00	5.3
1133.00	5.3
1132.00	5.3
1131.00	5.3
1130.00	5.2
1129.00	5.3
1128.00	5.3
1127.00	5.3
1126.00	5.2
1125.00	5.2
1124.00	5.3
1123.00	5.2
1122.00	5.2
1121.00	5.3
1120.00	5.2
1119.00	5.2
1118.00	5.2
1117.00	5.2
1116.00	5.2
1115.00	5.2
1114.00	5.2
1113.00	5.2
1112.00	5.2
1111.00	5.2
1110.00	5.2
1109.00	5.2
1108.00	5.3
1107.00	5.2
1106.00	5.3
1105.00	5.3
1104.00	5.2
1103.00	5.3
1102.00	5.2
1101.00	5.3
1100.00	5.3
1099.00	5.3
1098.00	5.3
1097.00	5.2
1096.00	5.3
1095.00	5.2
1094.00	5.3
1093.00	5.3
1092.00	5.2
1091.00	5.2
1090.00	5.2
1089.00	5.2
1088.00	5.3
1087.00	5.2
1086.00	5.2
1085.00	5.2
1084.00	5.2
1083.00	5.2
1082.00	5.3
1081.00	5.3
1080.00	5.2
1079.00	5.3
1078.00	5.2
1077.00	5.2
1076.00	5.2
1075.00	5.2
1074.00	5.2
1073.00	5.2
1072.00	5.2
1071.00	5.2
1070.00	5.2
1069.00	5.2
1068.00	5.2
1067.00	5.3
1066.00	5.2
1065.00	5.2
1064.00	5.2
1063.00	5.3
1062.00	5.2
1061.00	5.2
1060.00	5.3
1059.00	5.3
1058.00	5.2
1057.00	5.2
1056.00	5.2
1055.00	5.2
1054.00	5.3
1053.00	5.2
1052.00	5.3
1051.00	5.2
1050.00	5.3
1049.00	5.2
1048.00	5.2
1047.00	5.2
1046.00	5.2
1045.00	5.2
1044.00	5.2
1043.00	5.3
1042.00	5.2
1041.00	5.2
1040.00	5.2
1039.00	5.2
1038.00	5.2
1037.00	5.2
1036.00	5.2
1035.00	5.2
1034.00	5.2
1033.00	5.1
1032.00	5.2
1031.00	5.2
1030.00	5.2
1029.00	5.2
1028.00	5.2
1027.00	5.2
1026.00	5.2
1025.00	5.2
1024.00	5.2
1023.00	5.2
1022.00	5.2
1021.00	5.2
1020.00	5.2
1019.00	5.2
1018.00	5.2
1017.00	5.2
1016.00	5.2
1015.00	5.2
1014.00	5.2
1013.00	5.2
1012.00	5.2
1011.00	5.2
1010.00	5.2
1009.00	5.2
1008.00	5.2
1007.00	5.2
1006.00	5.2
1005.00	5.2
1004.00	5.3
1003.00	5.3
1002.00	5.2
1001.00	5.2
1000.00	5.2
999.00	5.2
998.00	5.2
997.00	5.2
996.00	5.1
995.00	5.2
994.00	5.2
993.00	5.1
992.00	5.2
991.00	5.1
990.00	5.1
989.00	5.1
988.00	5.2
987.00	5.2
986.00	5.2
985.00	5.2
984.00	5.2
983.00	5.2
982.00	5.2
981.00	5.2
980.00	5.2
979.00	5.2
978.00	5.2
977.00	5.2
976.00	5.2
975.00	5.2
974.00	5.2
973.00	5.2
972.00	5.2
971.00	5.1
970.00	5.2
969.00	5.2
968.00	5.2
967.00	5.1
966.00	5.1
965.00	5.2
964.00	5.2
963.00	5.1
962.00	5.2
961.00	5.2
960.00	5.2
959.00	5.1
958.00	5.2
957.00	5.2
956.00	5.2
955.00	5.2
954.00	5.2
953.00	5.2
952.00	5.2
951.00	5.2
950.00	5.3
949.00	5.1
948.00	5.2
947.00	5.1
946.00	5.2
945.00	5.1
944.00	5.2
943.00	5.2
942.00	5.2
941.00	5.2
940.00	5.2
939.00	5.2
938.00	5.2
937.00	5.2
936.00	5.2
935.00	5.1
934.00	5.2
933.00	5.1
932.00	5.2
931.00	5.1
930.00	5.2
929.00	5.1
928.00	5.1
927.00	5.0
926.00	5.2
925.00	5.2
924.00	5.2
923.00	5.2
922.00	5.2
921.00	5.2
920.00	5.1
919.00	5.1
918.00	5.1
917.00	5.2
916.00	5.2
915.00	5.2
914.00	5.2
913.00	5.2
912.00	5.2
911.00	5.2
910.00	5.2
909.00	5.3
908.00	5.2
907.00	5.2
906.00	5.2
905.00	5.1
904.00	5.2
903.00	5.2
902.00	5.2
901.00	5.2
900.00	5.2
899.00	5.1
898.00	5.3
897.00	5.1
896.00	5.2
895.00	5.3
894.00	5.1
893.00	5.3
892.00	5.2
891.00	5.2
890.00	5.2
889.00	5.2
888.00	5.2
887.00	5.3
886.00	5.3
885.00	5.2
884.00	5.3
883.00	5.2
882.00	5.1
881.00	5.2
880.00	5.2
879.00	5.2
878.00	5.3
877.00	5.1
876.00	5.2
875.00	5.0
874.00	5.3
873.00	5.2
872.00	5.1
871.00	5.0
870.00	5.2
869.00	5.3
868.00	5.1
867.00	5.2
866.00	5.1
865.00	5.3
864.00	5.2
863.00	5.1
862.00	5.3
861.00	5.2
860.00	5.2
859.00	5.0
858.00	5.2
857.00	5.2
856.00	5.2
855.00	5.3
854.00	5.0
853.00	5.0
852.00	5.3
851.00	5.3
850.00	5.0
849.00	4.8
848.00	4.8
847.00	4.8
846.00	4.9
845.00	4.9
844.00	4.8
843.00	5.0
842.00	4.9
841.00	4.8
840.00	4.8
839.00	4.8
838.00	4.7
837.00	4.8
836.00	4.9
835.00	4.7
834.00	4.7
833.00	4.8
832.00	4.8
831.00	4.7
830.00	4.8
829.00	4.8
828.00	4.7
827.00	4.8
826.00	4.8
825.00	4.8
824.00	4.9
823.00	4.8
822.00	4.8
821.00	4.8
820.00	4.8
819.00	4.8
818.00	4.7
817.00	4.7
816.00	4.8
815.00	4.7
814.00	4.7
813.00	4.8
812.00	4.8
811.00	4.8
810.00	4.8
809.00	4.8
808.00	4.8
807.00	4.8
806.00	4.7
805.00	4.7
804.00	4.8
803.00	4.8
802.00	4.8
801.00	4.8
800.00	4.9
799.00	4.7
798.00	4.8
797.00	4.8
796.00	4.8
795.00	4.7
794.00	4.7
793.00	4.8
792.00	4.8
791.00	4.8
790.00	4.7
789.00	4.8
788.00	4.8
787.00	4.8
786.00	4.9
785.00	4.9
784.00	4.7
783.00	4.9
782.00	4.8
781.00	4.8
780.00	4.8
779.00	4.7
778.00	4.8
777.00	4.8
776.00	4.7
775.00	4.8
774.00	4.8
773.00	4.8
772.00	4.8
771.00	4.8
770.00	4.7
769.00	4.8
768.00	4.8
767.00	4.7
766.00	4.8
765.00	4.7
764.00	4.8
763.00	4.7
762.00	4.8
761.00	4.8
760.00	4.7
759.00	4.8
758.00	4.8
757.00	4.8
756.00	4.7
755.00	4.8
754.00	4.7
753.00	4.7
752.00	4.7
751.00	4.8
750.00	4.8
749.00	4.7
748.00	4.8
747.00	4.8
746.00	4.7
745.00	4.7
744.00	4.7
743.00	4.7
742.00	4.7
741.00	4.8
740.00	4.7
739.00	4.8
738.00	4.7
737.00	4.8
736.00	4.8
735.00	4.8
734.00	4.7
733.00	4.8
732.00	4.8
731.00	4.7
730.00	4.7
729.00	4.7
728.00	4.8
727.00	4.7
726.00	4.8
725.00	4.7
724.00	4.8
723.00	4.8
722.00	4.8
721.00	4.8
720.00	4.7
719.00	4.8
718.00	4.7
717.00	4.8
716.00	4.8
715.00	4.7
714.00	4.8
713.00	4.8
712.00	4.7
711.00	4.7
710.00	4.7
709.00	4.8
708.00	4.8
707.00	4.8
706.00	4.8
705.00	4.7
704.00	4.7
703.00	4.8
702.00	4.8
701.00	4.7
700.00	4.8
699.00	4.7
698.00	4.8
697.00	4.8
696.00	4.8
695.00	4.8
694.00	4.8
693.00	4.7
692.00	4.8
691.00	4.7
690.00	4.8
689.00	4.7
688.00	4.8
687.00	4.8
686.00	4.7
685.00	4.8
684.00	4.7
683.00	4.7
682.00	4.8
681.00	4.8
680.00	4.8
679.00	4.8
678.00	4.8
677.00	4.8
676.00	4.8
675.00	4.8
674.00	4.8
673.00	4.8
672.00	4.8
671.00	4.8
670.00	4.8
669.00	4.8
668.00	4.8
667.00	4.8
666.00	4.8
665.00	4.8
664.00	4.8
663.00	4.8
662.00	4.8
661.00	4.8
660.00	4.8
659.00	4.7
658.00	4.8
657.00	4.8
656.00	4.7
655.00	4.7
654.00	4.7
653.00	4.8
652.00	4.7
651.00	4.8
650.00	4.7
649.00	4.7
648.00	4.7
647.00	4.7
646.00	4.8
645.00	4.8
644.00	4.7
643.00	4.8
642.00	4.7
641.00	4.8
640.00	4.8
639.00	4.7
638.00	4.8
637.00	4.8
636.00	4.8
635.00	4.7
634.00	4.7
633.00	4.7
632.00	4.8
631.00	4.7
630.00	4.7
629.00	4.7
628.00	4.7
627.00	4.7
626.00	4.7
625.00	4.7
624.00	4.7
623.00	4.7
622.00	4.7
621.00	4.7
620.00	4.8
619.00	4.7
618.00	4.8
617.00	4.8
616.00	4.7
615.00	4.8
614.00	4.8
613.00	4.7
612.00	4.8
611.00	4.7
610.00	4.7
609.00	4.7
608.00	4.8
607.00	4.8
606.00	4.7
605.00	4.7
604.00	4.7
603.00	4.8
602.00	4.7
601.00	4.8
600.00	4.7
599.00	4.8
598.00	4.7
597.00	4.7
596.00	4.7
595.00	4.8
594.00	4.7
593.00	4.8
592.00	4.8
591.00	4.7
590.00	4.7
589.00	4.7
588.00	4.7
587.00	4.7
586.00	4.8
585.00	4.7
584.00	4.7
583.00	4.7
582.00	4.7
581.00	4.7
580.00	4.7
579.00	4.8
578.00	4.8
577.00	4.7
576.00	4.7
575.00	4.7
574.00	4.7
573.00	4.7
572.00	4.7
571.00	4.7
570.00	4.7
569.00	4.7
568.00	4.8
567.00	4.7
566.00	4.8
565.00	4.7
564.00	4.8
563.00	4.7
562.00	4.7
561.00	4.8
560.00	4.7
559.00	4.8
558.00	4.8
557.00	4.7
556.00	4.8
555.00	4.8
554.00	4.8
553.00	4.8
552.00	4.8
551.00	4.7
550.00	4.8
549.00	4.7
548.00	4.8
547.00	4.8
546.00	4.7
545.00	4.7
544.00	4.8
543.00	4.8
542.00	4.7
541.00	4.8
540.00	4.8
539.00	4.8
538.00	4.7
537.00	4.8
536.00	4.8
535.00	4.8
534.00	4.8
533.00	4.8
532.00	4.8
531.00	4.8
530.00	4.8
529.00	4.8
528.00	4.8
527.00	4.8
526.00	4.8
525.00	4.8
524.00	4.8
523.00	4.8
522.00	4.8
521.00	4.8
520.00	4.8
519.00	4.8
518.00	4.8
517.00	4.8
516.00	4.8
515.00	4.8
514.00	4.8
513.00	4.8
512.00	4.8
511.00	4.8
510.00	4.8
509.00	4.8
508.00	4.8
507.00	4.8
506.00	4.8
505.00	4.8
504.00	4.8
503.00	4.8
502.00	4.8
501.00	4.8
500.00	4.8
499.00	4.8
498.00	4.8
497.00	4.8
496.00	4.8
495.00	4.8
494.00	4.8
493.00	4.8
492.00	4.8
491.00	4.8
490.00	4.8
489.00	4.9
488.00	4.8
487.00	4.8
486.00	4.9
485.00	4.8
484.00	4.8
483.00	4.8
482.00	4.9
481.00	4.8
480.00	4.8
479.00	4.8
478.00	4.8
477.00	4.8
476.00	4.9
475.00	4.9
474.00	4.9
473.00	4.8
472.00	4.8
471.00	4.8
470.00	4.8
469.00	4.8
468.00	4.8
467.00	4.9
466.00	4.8
465.00	4.8
464.00	4.9
463.00	4.9
462.00	4.9
461.00	4.8
460.00	4.9
459.00	4.9
458.00	4.9
457.00	4.9
456.00	4.9
455.00	4.8
454.00	4.8
453.00	4.9
452.00	4.9
451.00	4.9
450.00	4.9
449.00	4.9
448.00	4.9
447.00	4.9
446.00	4.9
445.00	4.9
444.00	5.0
443.00	4.9
442.00	5.0
441.00	4.9
440.00	4.9
439.00	5.0
438.00	4.9
437.00	4.9
436.00	4.9
435.00	4.9
434.00	4.9
433.00	4.9
432.00	4.9
431.00	4.9
430.00	5.0
429.00	4.9
428.00	5.0
427.00	5.0
426.00	5.0
425.00	5.0
424.00	5.0
423.00	5.0
422.00	5.0
421.00	5.0
420.00	5.0
419.00	5.1
418.00	5.0
417.00	5.0
416.00	5.0
415.00	5.0
414.00	5.0
413.00	5.0
412.00	5.0
411.00	5.0
410.00	5.0
409.00	5.0
408.00	5.0
407.00	5.1
406.00	5.0
405.00	5.0
404.00	5.1
403.00	5.0
402.00	5.1
401.00	5.0
400.00	5.1
399.00	5.1
398.00	5.0
397.00	5.1
396.00	5.1
395.00	5.1
394.00	5.1
393.00	5.1
392.00	5.2
391.00	5.2
390.00	5.1
389.00	5.1
388.00	5.2
387.00	5.2
386.00	5.2
385.00	5.3
384.00	5.3
383.00	5.2
382.00	5.2
381.00	5.2
380.00	5.1
379.00	5.3
378.00	5.3
377.00	5.2
376.00	5.2
375.00	5.2
374.00	5.3
373.00	5.3
372.00	5.3
371.00	5.4
370.00	5.4
369.00	5.3
368.00	5.5
367.00	5.4
366.00	5.4
365.00	5.3
364.00	5.4
363.00	5.3
362.00	5.4
361.00	5.4
360.00	5.5
359.00	5.5
358.00	5.3
357.00	5.4
356.00	5.5
355.00	5.5
354.00	5.5
353.00	5.5
352.00	5.5
351.00	5.6
350.00	5.4
349.00	5.4
348.00	5.5
347.00	5.5
346.00	5.5
345.00	5.8
344.00	5.6
343.00	5.6
342.00	5.6
341.00	5.6
340.00	5.7
339.00	5.7
338.00	5.7
337.00	5.8
336.00	5.7
335.00	5.9
334.00	5.7
333.00	5.6
332.00	5.8
331.00	6.0
330.00	6.0
329.00	6.2
328.00	6.0
327.00	6.0
326.00	6.1
325.00	6.2
324.00	6.0
323.00	6.3
322.00	6.0
321.00	6.2
320.00	6.1
319.00	6.2
318.00	6.3
317.00	6.2
316.00	6.2
315.00	6.5
314.00	6.4
313.00	6.3
312.00	6.4
311.00	6.5
310.00	6.7
309.00	6.7
308.00	6.4
307.00	6.5
306.00	6.6
305.00	6.8
304.00	6.6
303.00	6.7
302.00	7.1
301.00	6.9
300.00	7.1
299.00	6.8
298.00	7.2
297.00	7.2
296.00	7.0
295.00	7.2
294.00	7.3
293.00	7.4
292.00	7.6
291.00	7.7
290.00	7.9
289.00	7.9
288.00	8.0
287.00	7.9
286.00	8.0
285.00	8.1
284.00	8.2
283.00	8.2
282.00	8.6
281.00	8.6
280.00	8.9
279.00	8.9
278.00	9.3
277.00	9.4
276.00	9.5
275.00	9.7
274.00	9.8
273.00	9.9
272.00	10.0
271.00	10.0
270.00	9.9
269.00	10.8
268.00	10.3
267.00	10.4
266.00	10.7
265.00	10.9
264.00	11.0
263.00	11.0
262.00	11.2
261.00	11.4
260.00	11.4
259.00	11.3
258.00	12.0
257.00	11.6
256.00	11.9
255.00	12.2
254.00	11.8
253.00	12.2
252.00	12.6
251.00	12.5
250.00	12.3
249.00	12.6
248.00	12.6
247.00	12.8
246.00	13.1
245.00	13.5
244.00	13.5
243.00	14.4
242.00	15.0
241.00	15.7
240.00	16.0
239.00	16.9
238.00	18.3
237.00	18.2
236.00	18.4
235.00	19.4
234.00	19.1
233.00	19.3
232.00	19.5
231.00	19.3
230.00	20.2
229.00	20.9
228.00	21.3
227.00	21.1
226.00	21.8
225.00	22.8
224.00	23.2
223.00	23.5
222.00	24.2
221.00	24.6
220.00	26.5
219.00	26.8
218.00	29.6
217.00	29.8
216.00	30.2
215.00	30.8
214.00	32.0
213.00	33.3
212.00	36.1
211.00	39.0
210.00	40.4
209.00	43.1
208.00	48.9
207.00	51.5
206.00	56.9
205.00	62.4
204.00	60.4
203.00	60.9
202.00	65.1
201.00	80.0
200.00	65.3
