# Supplementary material for: Accelerating the solar-thermal energy storage via inner-light supplying with optical waveguide
Source: Nat Commun. 2023 Jun 12;14:3456. doi: 10.1038/s41467-023-39190-1 (PMC10261122; doi:10.1038/s41467-023-39190-1)
Supplement: Supplementary file 6 — Source Data [file 41467_2023_39190_MOESM6_ESM.zip › 1-original data/Fig.2/Fig.2b/R%/0.2.TXT]

Sample:	'CNTPAM
File name:	CNTPAM_20210603184732.UDS
Run Date:	'18:41:34, 06/03/2021
Operator:	UV
Comment:	'

Instrument
Model:	UH4150 Spectrophotometer(Integrating Sphere)
Serial Number:	'
ROM Version:	1J14150 04

Instrument Parameters
Measurement Type:	Wavelength Scan
Data Mode:	%R
Start Wavelength:	3000.00 nm
End Wavelength:	200.00 nm
Scan Speed:	300 nm/min
Sampling Interval:	1.00 nm
Delay:	0 s
Cycle Time:	0.0 min
Replicates:	1
Auto Zero before each run:	Off
Slit Width:	2.00 nm
PMT Voltage:	Auto1
Lamp Change Mode:	Auto
Lamp Change Wavelength:	340.00 nm
Baseline Correction:	User 1
High Resolution:	On
D2 Lamp:	On
WI Lamp:	On
R/S Reverse:	On
Attenuation:	'None
--- NIR ---
Scan Speed:	1200 nm/min
Slit:	Auto change
PbS Gain:	1
Detector change correct:	ON
Detector change Wavelength:	850.0 nm
Light control:	Fixed
--------------

Peak Detection
Integration Method:	Rectangular
Sensitivity:	1
Threshold:	0.0100

Peaks
Peak #	Start (nm)	Apex (nm)	End (nm)	Height (%R)	Valley (nm)	Valley (%R)
1	3000.00	2998.00	2987.00	-31.5	2987.00	27.7
2	2987.00	2976.00	2967.00	-11.7	2967.00	22.4
3	2967.00	2944.00	2937.00	-15.2	2937.00	27.2
4	2937.00	2935.00	2925.00	-11.5	2925.00	15.5
5	2925.00	2917.00	2899.00	-5.2	2899.00	20.9
6	2899.00	2892.00	2869.00	-5.7	2869.00	18.1
7	2869.00	2854.00	2845.00	-11.0	2845.00	18.0
8	2845.00	2840.00	2836.00	0.9	2836.00	18.1
9	2836.00	2825.00	2820.00	5.3	2820.00	18.6
10	2820.00	2816.00	2807.00	-12.3	2807.00	17.8
11	2807.00	2790.00	2784.00	-4.4	2784.00	19.3
12	2784.00	2749.00	2735.00	-19.2	2735.00	18.9
13	2735.00	2729.00	2726.00	-5.5	2726.00	15.4
14	2726.00	2717.00	2698.00	-4.6	2698.00	12.3
15	2698.00	2686.00	2678.00	3.7	2678.00	7.8
16	2678.00	2667.00	2660.00	1.1	2660.00	7.0
17	2660.00	2654.00	2634.00	3.5	2634.00	6.3
18	2634.00	2620.00	2607.00	3.6	2607.00	6.2
19	2607.00	2597.00	2566.00	3.1	2566.00	5.9
20	2566.00	2538.00	2533.00	4.2	2533.00	5.3
21	2533.00	2529.00	2515.00	4.3	2515.00	5.5
22	2515.00	2487.00	2473.00	4.2	2473.00	5.1
23	2473.00	2470.00	2462.00	4.3	2462.00	4.8
24	2462.00	2457.00	2452.00	3.8	2452.00	4.8
25	2452.00	2441.00	2436.00	3.6	2436.00	4.5
26	2436.00	2433.00	2422.00	3.7	2422.00	4.5
27	2422.00	2412.00	2405.00	3.9	2405.00	4.3
28	2405.00	2403.00	2394.00	3.8	2394.00	4.3
29	2394.00	2385.00	2370.00	3.8	2370.00	4.5
30	2370.00	2361.00	2349.00	3.9	2349.00	4.5
31	2349.00	2346.00	2324.00	4.2	2324.00	4.5
32	2324.00	2313.00	2233.00	3.8	2233.00	5.6
33	2233.00	2226.00	2219.00	5.3	2219.00	5.7
34	2219.00	2213.00	2205.00	5.4	2205.00	5.8
35	2205.00	2201.00	2192.00	5.5	2192.00	5.6
36	2192.00	2165.00	2162.00	5.5	2162.00	5.7
37	2162.00	2150.00	2139.00	5.4	2139.00	5.8
38	2139.00	2131.00	2128.00	5.4	2128.00	5.7
39	2128.00	2116.00	2108.00	5.5	2108.00	5.7
40	2108.00	2102.00	2083.00	5.5	2083.00	5.6
41	2083.00	2059.00	2058.00	5.4	2058.00	5.6
42	2058.00	2055.00	2048.00	5.4	2048.00	5.7
43	2048.00	2034.00	2018.00	5.4	2018.00	5.7
44	2018.00	2014.00	1994.00	5.4	1994.00	5.6
45	1994.00	1973.00	1966.00	5.4	1966.00	5.7
46	1966.00	1960.00	1944.00	5.3	1944.00	5.6
47	1944.00	1936.00	1927.00	5.4	1927.00	5.7
48	1927.00	1920.00	1915.00	5.4	1915.00	5.7
49	1915.00	1907.00	1887.00	5.4	1887.00	5.7
50	1887.00	1866.00	1859.00	5.4	1859.00	5.6
51	1859.00	1852.00	1848.00	5.4	1848.00	5.5
52	1848.00	1842.00	1838.00	5.3	1838.00	5.6
53	1838.00	1825.00	1808.00	5.3	1808.00	5.4
54	1808.00	1783.00	1778.00	5.3	1778.00	5.4
55	1778.00	1732.00	1670.00	5.0	1670.00	5.6
56	1670.00	1664.00	1659.00	5.5	1659.00	5.6
57	1659.00	1657.00	1650.00	5.5	1650.00	5.6
58	1650.00	1644.00	1634.00	5.5	1634.00	5.6
59	1634.00	1629.00	1624.00	5.5	1624.00	5.6
60	1624.00	1619.00	1615.00	5.5	1615.00	5.7
61	1615.00	1601.00	1592.00	5.5	1592.00	5.6
62	1592.00	1588.00	1584.00	5.6	1584.00	5.7
63	1584.00	1578.00	1557.00	5.5	1557.00	5.6
64	1557.00	1550.00	1530.00	5.5	1530.00	5.6
65	1530.00	1525.00	1523.00	5.5	1523.00	5.6
66	1523.00	1519.00	1513.00	5.5	1513.00	5.6
67	1513.00	1501.00	1496.00	5.5	1496.00	5.6
68	1496.00	1491.00	1477.00	5.5	1477.00	5.6
69	1477.00	1473.00	1467.00	5.5	1467.00	5.6
70	1467.00	1452.00	1447.00	5.5	1447.00	5.6
71	1447.00	1441.00	1440.00	5.4	1440.00	5.5
72	1440.00	1431.00	1425.00	5.4	1425.00	5.5
73	1425.00	1423.00	1416.00	5.4	1416.00	5.5
74	1416.00	1410.00	1406.00	5.4	1406.00	5.5
75	1406.00	1395.00	1384.00	5.4	1384.00	5.5
76	1384.00	1382.00	1377.00	5.4	1377.00	5.5
77	1377.00	1375.00	1363.00	5.4	1363.00	5.5
78	1363.00	1359.00	1355.00	5.4	1355.00	5.5
79	1355.00	1344.00	1337.00	5.4	1337.00	5.5
80	1337.00	1311.00	1304.00	5.4	1304.00	5.5
81	1304.00	1301.00	1298.00	5.4	1298.00	5.5
82	1298.00	1278.00	1276.00	5.4	1276.00	5.5
83	1276.00	1257.00	1247.00	5.3	1247.00	5.4
84	1247.00	1210.00	1179.00	5.2	1179.00	5.4
85	1179.00	1167.00	1159.00	5.3	1159.00	5.4
86	1159.00	1151.00	1141.00	5.3	1141.00	5.4
87	1141.00	1136.00	1127.00	5.3	1127.00	5.4
88	1127.00	1118.00	1108.00	5.3	1108.00	5.4
89	1108.00	1076.00	1067.00	5.2	1067.00	5.4
90	1067.00	1061.00	1044.00	5.2	1044.00	5.4
91	1044.00	1031.00	1028.00	5.2	1028.00	5.3
92	1028.00	1005.00	997.00	5.2	997.00	5.4
93	997.00	975.00	967.00	5.1	967.00	5.3
94	967.00	916.00	914.00	5.1	914.00	5.3
95	914.00	912.00	905.00	5.1	905.00	5.3
96	905.00	836.00	829.00	4.8	829.00	4.9
97	829.00	827.00	814.00	4.7	814.00	4.9
98	814.00	811.00	791.00	4.7	791.00	5.0
99	791.00	787.00	784.00	4.8	784.00	4.9
100	784.00	779.00	725.00	4.8	725.00	4.9
101	725.00	699.00	676.00	4.8	676.00	4.9
102	676.00	672.00	665.00	4.8	665.00	4.9
103	665.00	649.00	644.00	4.7	644.00	4.8
104	644.00	626.00	617.00	4.7	617.00	4.8
105	617.00	610.00	594.00	4.8	594.00	4.8
106	594.00	585.00	563.00	4.7	563.00	4.8
107	563.00	559.00	549.00	4.7	549.00	4.8
108	549.00	547.00	538.00	4.8	538.00	4.8
109	538.00	533.00	522.00	4.8	522.00	4.9
110	522.00	516.00	487.00	4.8	487.00	4.9
111	487.00	480.00	475.00	4.8	475.00	4.9
112	475.00	468.00	433.00	4.9	433.00	5.0
113	433.00	431.00	348.00	4.9	348.00	5.7
114	348.00	349.00	200.00	5.4	200.00	56.0

Data Points
nm	%R
3000.00	12.1
2999.00	16.6
2998.00	-31.5
2997.00	-13.1
2996.00	-13.1
2995.00	-2.9
2994.00	22.1
2993.00	17.5
2992.00	15.7
2991.00	-24.3
2990.00	15.2
2989.00	15.7
2988.00	-11.9
2987.00	27.7
2986.00	17.9
2985.00	12.6
2984.00	-1.7
2983.00	-24.3
2982.00	1.3
2981.00	19.6
2980.00	-0.6
2979.00	0.8
2978.00	-4.3
2977.00	5.5
2976.00	-11.7
2975.00	22.6
2974.00	32.9
2973.00	-10.0
2972.00	-1.7
2971.00	13.9
2970.00	22.2
2969.00	12.9
2968.00	20.7
2967.00	22.4
2966.00	11.9
2965.00	16.1
2964.00	-6.3
2963.00	18.2
2962.00	-9.3
2961.00	6.5
2960.00	-6.2
2959.00	15.2
2958.00	-38.1
2957.00	13.6
2956.00	9.4
2955.00	6.3
2954.00	-13.0
2953.00	24.7
2952.00	7.0
2951.00	2.0
2950.00	-6.7
2949.00	14.6
2948.00	-1.4
2947.00	7.9
2946.00	5.0
2945.00	-4.7
2944.00	-15.2
2943.00	-13.8
2942.00	17.7
2941.00	11.9
2940.00	4.1
2939.00	8.7
2938.00	8.7
2937.00	27.2
2936.00	-6.6
2935.00	-11.5
2934.00	-1.5
2933.00	18.3
2932.00	22.0
2931.00	14.8
2930.00	8.4
2929.00	-7.7
2928.00	1.9
2927.00	22.8
2926.00	12.8
2925.00	15.5
2924.00	7.8
2923.00	14.5
2922.00	6.8
2921.00	10.9
2920.00	-1.7
2919.00	18.6
2918.00	0.8
2917.00	-5.2
2916.00	16.9
2915.00	-5.2
2914.00	2.4
2913.00	17.2
2912.00	4.9
2911.00	4.1
2910.00	21.0
2909.00	7.0
2908.00	7.1
2907.00	3.9
2906.00	2.0
2905.00	19.6
2904.00	27.7
2903.00	4.9
2902.00	6.1
2901.00	15.9
2900.00	2.9
2899.00	20.9
2898.00	15.0
2897.00	10.1
2896.00	3.1
2895.00	7.7
2894.00	4.3
2893.00	5.1
2892.00	-5.7
2891.00	16.1
2890.00	1.7
2889.00	11.8
2888.00	5.7
2887.00	7.8
2886.00	16.5
2885.00	8.4
2884.00	22.4
2883.00	14.8
2882.00	5.5
2881.00	8.8
2880.00	8.3
2879.00	11.5
2878.00	10.9
2877.00	-5.1
2876.00	17.1
2875.00	14.4
2874.00	11.4
2873.00	17.8
2872.00	14.9
2871.00	2.3
2870.00	12.2
2869.00	18.1
2868.00	-1.9
2867.00	12.0
2866.00	9.6
2865.00	-3.8
2864.00	-3.8
2863.00	4.9
2862.00	3.1
2861.00	-3.4
2860.00	7.1
2859.00	15.9
2858.00	0.2
2857.00	1.7
2856.00	1.1
2855.00	13.2
2854.00	-11.0
2853.00	-6.5
2852.00	16.1
2851.00	16.3
2850.00	8.4
2849.00	4.2
2848.00	4.8
2847.00	-1.9
2846.00	8.7
2845.00	18.0
2844.00	8.0
2843.00	-0.1
2842.00	15.4
2841.00	14.4
2840.00	0.9
2839.00	6.3
2838.00	7.7
2837.00	15.0
2836.00	18.1
2835.00	9.6
2834.00	1.6
2833.00	11.8
2832.00	5.1
2831.00	7.0
2830.00	6.3
2829.00	8.7
2828.00	10.2
2827.00	7.1
2826.00	9.4
2825.00	5.3
2824.00	14.1
2823.00	10.1
2822.00	10.6
2821.00	-2.0
2820.00	18.6
2819.00	3.7
2818.00	8.7
2817.00	-8.1
2816.00	-12.3
2815.00	-4.1
2814.00	-4.8
2813.00	13.8
2812.00	3.9
2811.00	3.2
2810.00	6.0
2809.00	8.9
2808.00	4.2
2807.00	17.8
2806.00	5.9
2805.00	2.7
2804.00	-13.6
2803.00	8.2
2802.00	5.9
2801.00	8.2
2800.00	0.5
2799.00	14.0
2798.00	15.1
2797.00	0.7
2796.00	9.1
2795.00	4.0
2794.00	8.1
2793.00	6.2
2792.00	11.4
2791.00	20.9
2790.00	-4.4
2789.00	5.0
2788.00	4.4
2787.00	11.0
2786.00	0.9
2785.00	2.5
2784.00	19.3
2783.00	12.3
2782.00	16.5
2781.00	-6.9
2780.00	14.5
2779.00	-2.9
2778.00	11.7
2777.00	5.0
2776.00	14.9
2775.00	12.8
2774.00	-2.6
2773.00	-11.9
2772.00	-3.0
2771.00	13.2
2770.00	6.3
2769.00	-2.9
2768.00	-8.5
2767.00	11.6
2766.00	17.4
2765.00	2.1
2764.00	-7.6
2763.00	13.7
2762.00	14.7
2761.00	-4.9
2760.00	7.1
2759.00	-7.2
2758.00	16.7
2757.00	-3.5
2756.00	0.5
2755.00	3.1
2754.00	6.8
2753.00	14.5
2752.00	13.7
2751.00	12.3
2750.00	-1.0
2749.00	-19.2
2748.00	15.1
2747.00	0.3
2746.00	3.9
2745.00	2.8
2744.00	17.9
2743.00	-1.4
2742.00	-2.1
2741.00	10.5
2740.00	10.7
2739.00	4.8
2738.00	2.3
2737.00	9.4
2736.00	10.4
2735.00	18.9
2734.00	5.3
2733.00	-1.3
2732.00	-0.7
2731.00	3.5
2730.00	-5.0
2729.00	-5.5
2728.00	5.6
2727.00	14.6
2726.00	15.4
2725.00	-1.0
2724.00	1.8
2723.00	-1.5
2722.00	0.1
2721.00	10.1
2720.00	3.5
2719.00	-2.9
2718.00	7.5
2717.00	-4.6
2716.00	0.1
2715.00	8.0
2714.00	-2.5
2713.00	9.9
2712.00	12.8
2711.00	9.6
2710.00	5.9
2709.00	0.3
2708.00	2.9
2707.00	10.5
2706.00	1.2
2705.00	7.7
2704.00	6.5
2703.00	11.1
2702.00	2.2
2701.00	5.7
2700.00	10.0
2699.00	3.1
2698.00	12.3
2697.00	5.7
2696.00	9.1
2695.00	0.9
2694.00	4.9
2693.00	7.6
2692.00	9.1
2691.00	6.0
2690.00	5.4
2689.00	4.9
2688.00	4.9
2687.00	9.5
2686.00	3.7
2685.00	5.2
2684.00	6.5
2683.00	6.2
2682.00	5.9
2681.00	5.6
2680.00	3.8
2679.00	6.0
2678.00	7.8
2677.00	1.0
2676.00	6.1
2675.00	6.7
2674.00	5.2
2673.00	5.8
2672.00	1.6
2671.00	1.2
2670.00	4.5
2669.00	2.3
2668.00	5.4
2667.00	1.1
2666.00	7.9
2665.00	4.1
2664.00	4.1
2663.00	6.3
2662.00	3.1
2661.00	4.5
2660.00	7.0
2659.00	5.8
2658.00	6.9
2657.00	6.4
2656.00	4.6
2655.00	3.6
2654.00	3.5
2653.00	5.8
2652.00	5.0
2651.00	6.0
2650.00	4.9
2649.00	4.3
2648.00	4.9
2647.00	4.4
2646.00	5.6
2645.00	4.3
2644.00	4.7
2643.00	5.8
2642.00	5.6
2641.00	4.3
2640.00	5.6
2639.00	6.0
2638.00	5.8
2637.00	5.0
2636.00	4.7
2635.00	4.4
2634.00	6.3
2633.00	4.5
2632.00	4.6
2631.00	4.2
2630.00	4.6
2629.00	5.9
2628.00	5.5
2627.00	4.3
2626.00	4.7
2625.00	5.2
2624.00	3.7
2623.00	3.6
2622.00	4.7
2621.00	6.3
2620.00	3.6
2619.00	4.0
2618.00	5.3
2617.00	5.3
2616.00	4.8
2615.00	4.4
2614.00	5.6
2613.00	3.5
2612.00	4.1
2611.00	6.1
2610.00	4.9
2609.00	5.8
2608.00	4.6
2607.00	6.2
2606.00	4.3
2605.00	4.8
2604.00	4.9
2603.00	4.8
2602.00	3.4
2601.00	4.5
2600.00	5.3
2599.00	6.0
2598.00	3.7
2597.00	3.1
2596.00	6.0
2595.00	5.3
2594.00	4.3
2593.00	4.9
2592.00	4.7
2591.00	5.0
2590.00	6.7
2589.00	5.5
2588.00	4.9
2587.00	4.6
2586.00	5.5
2585.00	5.9
2584.00	5.0
2583.00	6.1
2582.00	4.4
2581.00	5.3
2580.00	4.0
2579.00	6.0
2578.00	5.6
2577.00	5.0
2576.00	5.1
2575.00	3.1
2574.00	4.7
2573.00	4.9
2572.00	4.3
2571.00	5.8
2570.00	5.0
2569.00	4.8
2568.00	4.8
2567.00	5.7
2566.00	5.9
2565.00	4.6
2564.00	4.5
2563.00	5.8
2562.00	4.9
2561.00	4.9
2560.00	5.1
2559.00	5.4
2558.00	4.1
2557.00	3.6
2556.00	5.5
2555.00	5.7
2554.00	4.8
2553.00	5.3
2552.00	4.3
2551.00	4.6
2550.00	5.0
2549.00	5.1
2548.00	6.1
2547.00	4.8
2546.00	5.3
2545.00	4.1
2544.00	5.4
2543.00	5.3
2542.00	4.0
2541.00	5.0
2540.00	4.9
2539.00	4.6
2538.00	4.2
2537.00	5.1
2536.00	4.6
2535.00	5.0
2534.00	5.1
2533.00	5.3
2532.00	5.0
2531.00	5.1
2530.00	5.2
2529.00	4.3
2528.00	4.8
2527.00	5.0
2526.00	5.0
2525.00	4.8
2524.00	5.5
2523.00	4.9
2522.00	5.0
2521.00	4.7
2520.00	5.3
2519.00	4.6
2518.00	5.2
2517.00	5.1
2516.00	4.4
2515.00	5.5
2514.00	4.7
2513.00	5.4
2512.00	4.8
2511.00	4.9
2510.00	5.1
2509.00	4.9
2508.00	5.0
2507.00	4.8
2506.00	4.7
2505.00	4.8
2504.00	5.3
2503.00	5.1
2502.00	4.2
2501.00	4.8
2500.00	4.5
2499.00	5.1
2498.00	4.8
2497.00	4.7
2496.00	4.9
2495.00	4.8
2494.00	4.9
2493.00	4.8
2492.00	4.6
2491.00	5.0
2490.00	4.6
2489.00	4.6
2488.00	5.0
2487.00	4.2
2486.00	4.8
2485.00	5.0
2484.00	4.5
2483.00	4.9
2482.00	4.4
2481.00	4.3
2480.00	5.0
2479.00	4.7
2478.00	4.6
2477.00	4.7
2476.00	4.6
2475.00	4.5
2474.00	4.3
2473.00	5.1
2472.00	4.6
2471.00	4.6
2470.00	4.3
2469.00	4.3
2468.00	4.4
2467.00	4.6
2466.00	4.7
2465.00	4.6
2464.00	4.3
2463.00	4.6
2462.00	4.8
2461.00	3.8
2460.00	4.4
2459.00	4.4
2458.00	4.2
2457.00	3.8
2456.00	4.2
2455.00	4.3
2454.00	4.5
2453.00	4.2
2452.00	4.8
2451.00	4.0
2450.00	4.4
2449.00	4.4
2448.00	4.0
2447.00	3.8
2446.00	4.1
2445.00	4.3
2444.00	4.1
2443.00	4.5
2442.00	4.5
2441.00	3.6
2440.00	4.4
2439.00	4.0
2438.00	4.5
2437.00	4.3
2436.00	4.5
2435.00	4.1
2434.00	4.3
2433.00	3.7
2432.00	3.9
2431.00	3.9
2430.00	4.3
2429.00	4.2
2428.00	4.2
2427.00	3.9
2426.00	4.0
2425.00	4.1
2424.00	4.0
2423.00	4.0
2422.00	4.5
2421.00	4.1
2420.00	4.2
2419.00	4.0
2418.00	4.2
2417.00	4.0
2416.00	4.3
2415.00	4.0
2414.00	4.1
2413.00	4.0
2412.00	3.9
2411.00	4.0
2410.00	4.2
2409.00	4.0
2408.00	4.3
2407.00	3.9
2406.00	4.0
2405.00	4.3
2404.00	4.1
2403.00	3.8
2402.00	3.8
2401.00	4.2
2400.00	4.2
2399.00	4.1
2398.00	3.9
2397.00	4.2
2396.00	4.0
2395.00	4.3
2394.00	4.3
2393.00	4.0
2392.00	4.2
2391.00	3.9
2390.00	4.0
2389.00	4.0
2388.00	4.6
2387.00	4.0
2386.00	4.0
2385.00	3.8
2384.00	3.9
2383.00	4.0
2382.00	4.2
2381.00	4.0
2380.00	3.8
2379.00	4.0
2378.00	4.1
2377.00	4.4
2376.00	4.4
2375.00	4.4
2374.00	4.1
2373.00	4.0
2372.00	4.1
2371.00	4.5
2370.00	4.5
2369.00	4.4
2368.00	4.1
2367.00	4.1
2366.00	4.0
2365.00	4.1
2364.00	4.3
2363.00	4.1
2362.00	3.9
2361.00	3.9
2360.00	4.4
2359.00	4.4
2358.00	4.3
2357.00	4.0
2356.00	4.1
2355.00	4.0
2354.00	4.4
2353.00	4.3
2352.00	4.3
2351.00	4.2
2350.00	4.1
2349.00	4.5
2348.00	4.1
2347.00	4.3
2346.00	4.2
2345.00	4.5
2344.00	4.4
2343.00	4.3
2342.00	4.4
2341.00	4.2
2340.00	4.5
2339.00	4.3
2338.00	4.5
2337.00	4.4
2336.00	4.3
2335.00	4.2
2334.00	4.3
2333.00	4.3
2332.00	4.0
2331.00	4.2
2330.00	4.4
2329.00	4.2
2328.00	4.3
2327.00	4.5
2326.00	4.0
2325.00	4.2
2324.00	4.5
2323.00	4.1
2322.00	3.9
2321.00	4.4
2320.00	4.1
2319.00	3.9
2318.00	4.2
2317.00	4.3
2316.00	4.1
2315.00	4.1
2314.00	3.9
2313.00	3.8
2312.00	4.0
2311.00	4.0
2310.00	4.2
2309.00	3.8
2308.00	4.1
2307.00	4.4
2306.00	4.2
2305.00	4.5
2304.00	4.2
2303.00	4.1
2302.00	4.2
2301.00	4.3
2300.00	4.5
2299.00	4.3
2298.00	4.4
2297.00	4.4
2296.00	4.1
2295.00	4.4
2294.00	4.4
2293.00	4.6
2292.00	4.7
2291.00	4.3
2290.00	4.3
2289.00	4.4
2288.00	4.5
2287.00	4.5
2286.00	4.5
2285.00	4.7
2284.00	4.7
2283.00	4.8
2282.00	4.4
2281.00	4.6
2280.00	4.7
2279.00	4.9
2278.00	5.1
2277.00	5.0
2276.00	4.9
2275.00	5.0
2274.00	5.1
2273.00	5.2
2272.00	5.0
2271.00	4.9
2270.00	5.1
2269.00	5.4
2268.00	5.1
2267.00	5.1
2266.00	5.3
2265.00	5.0
2264.00	5.3
2263.00	5.0
2262.00	5.0
2261.00	5.2
2260.00	5.2
2259.00	5.4
2258.00	5.5
2257.00	5.4
2256.00	5.1
2255.00	5.2
2254.00	5.2
2253.00	5.4
2252.00	5.3
2251.00	5.3
2250.00	5.4
2249.00	5.3
2248.00	5.4
2247.00	5.3
2246.00	5.2
2245.00	5.4
2244.00	5.3
2243.00	5.4
2242.00	5.6
2241.00	5.4
2240.00	5.4
2239.00	5.4
2238.00	5.5
2237.00	5.6
2236.00	5.5
2235.00	5.5
2234.00	5.4
2233.00	5.6
2232.00	5.5
2231.00	5.5
2230.00	5.6
2229.00	5.4
2228.00	5.6
2227.00	5.4
2226.00	5.3
2225.00	5.6
2224.00	5.4
2223.00	5.4
2222.00	5.4
2221.00	5.6
2220.00	5.6
2219.00	5.7
2218.00	5.4
2217.00	5.7
2216.00	5.5
2215.00	5.6
2214.00	5.5
2213.00	5.4
2212.00	5.5
2211.00	5.5
2210.00	5.8
2209.00	5.5
2208.00	5.6
2207.00	5.5
2206.00	5.6
2205.00	5.8
2204.00	5.4
2203.00	5.6
2202.00	5.6
2201.00	5.5
2200.00	5.6
2199.00	5.5
2198.00	5.6
2197.00	5.6
2196.00	5.5
2195.00	5.5
2194.00	5.6
2193.00	5.6
2192.00	5.6
2191.00	5.6
2190.00	5.5
2189.00	5.4
2188.00	5.6
2187.00	5.7
2186.00	5.7
2185.00	5.5
2184.00	5.7
2183.00	5.4
2182.00	5.5
2181.00	5.7
2180.00	5.5
2179.00	5.6
2178.00	5.5
2177.00	5.7
2176.00	5.6
2175.00	5.6
2174.00	5.6
2173.00	5.5
2172.00	5.5
2171.00	5.7
2170.00	5.4
2169.00	5.6
2168.00	5.5
2167.00	5.7
2166.00	5.6
2165.00	5.5
2164.00	5.7
2163.00	5.6
2162.00	5.7
2161.00	5.5
2160.00	5.7
2159.00	5.6
2158.00	5.6
2157.00	5.6
2156.00	5.5
2155.00	5.4
2154.00	5.5
2153.00	5.7
2152.00	5.6
2151.00	5.7
2150.00	5.4
2149.00	5.5
2148.00	5.6
2147.00	5.5
2146.00	5.6
2145.00	5.7
2144.00	5.6
2143.00	5.6
2142.00	5.7
2141.00	5.7
2140.00	5.6
2139.00	5.8
2138.00	5.5
2137.00	5.6
2136.00	5.7
2135.00	5.7
2134.00	5.4
2133.00	5.5
2132.00	5.5
2131.00	5.4
2130.00	5.5
2129.00	5.6
2128.00	5.7
2127.00	5.6
2126.00	5.5
2125.00	5.5
2124.00	5.6
2123.00	5.5
2122.00	5.5
2121.00	5.4
2120.00	5.8
2119.00	5.5
2118.00	5.5
2117.00	5.5
2116.00	5.5
2115.00	5.6
2114.00	5.5
2113.00	5.6
2112.00	5.5
2111.00	5.6
2110.00	5.6
2109.00	5.5
2108.00	5.7
2107.00	5.7
2106.00	5.6
2105.00	5.5
2104.00	5.5
2103.00	5.6
2102.00	5.5
2101.00	5.6
2100.00	5.5
2099.00	5.5
2098.00	5.7
2097.00	5.6
2096.00	5.6
2095.00	5.6
2094.00	5.7
2093.00	5.6
2092.00	5.6
2091.00	5.7
2090.00	5.5
2089.00	5.6
2088.00	5.6
2087.00	5.6
2086.00	5.6
2085.00	5.6
2084.00	5.5
2083.00	5.6
2082.00	5.4
2081.00	5.6
2080.00	5.5
2079.00	5.8
2078.00	5.5
2077.00	5.6
2076.00	5.5
2075.00	5.6
2074.00	5.6
2073.00	5.7
2072.00	5.6
2071.00	5.5
2070.00	5.5
2069.00	5.5
2068.00	5.6
2067.00	5.6
2066.00	5.6
2065.00	5.6
2064.00	5.4
2063.00	5.5
2062.00	5.5
2061.00	5.6
2060.00	5.6
2059.00	5.4
2058.00	5.6
2057.00	5.6
2056.00	5.5
2055.00	5.4
2054.00	5.5
2053.00	5.5
2052.00	5.6
2051.00	5.5
2050.00	5.7
2049.00	5.7
2048.00	5.7
2047.00	5.6
2046.00	5.4
2045.00	5.6
2044.00	5.5
2043.00	5.6
2042.00	5.4
2041.00	5.6
2040.00	5.6
2039.00	5.5
2038.00	5.5
2037.00	5.5
2036.00	5.5
2035.00	5.5
2034.00	5.4
2033.00	5.5
2032.00	5.5
2031.00	5.4
2030.00	5.5
2029.00	5.6
2028.00	5.6
2027.00	5.5
2026.00	5.5
2025.00	5.6
2024.00	5.6
2023.00	5.5
2022.00	5.4
2021.00	5.5
2020.00	5.6
2019.00	5.6
2018.00	5.7
2017.00	5.5
2016.00	5.5
2015.00	5.5
2014.00	5.4
2013.00	5.6
2012.00	5.5
2011.00	5.6
2010.00	5.5
2009.00	5.5
2008.00	5.5
2007.00	5.6
2006.00	5.6
2005.00	5.6
2004.00	5.5
2003.00	5.6
2002.00	5.5
2001.00	5.6
2000.00	5.5
1999.00	5.7
1998.00	5.5
1997.00	5.5
1996.00	5.6
1995.00	5.5
1994.00	5.6
1993.00	5.6
1992.00	5.5
1991.00	5.6
1990.00	5.5
1989.00	5.5
1988.00	5.6
1987.00	5.4
1986.00	5.4
1985.00	5.6
1984.00	5.5
1983.00	5.3
1982.00	5.4
1981.00	5.6
1980.00	5.4
1979.00	5.6
1978.00	5.5
1977.00	5.3
1976.00	5.5
1975.00	5.5
1974.00	5.6
1973.00	5.4
1972.00	5.5
1971.00	5.5
1970.00	5.6
1969.00	5.5
1968.00	5.6
1967.00	5.6
1966.00	5.7
1965.00	5.6
1964.00	5.6
1963.00	5.5
1962.00	5.4
1961.00	5.5
1960.00	5.3
1959.00	5.5
1958.00	5.5
1957.00	5.5
1956.00	5.5
1955.00	5.5
1954.00	5.4
1953.00	5.5
1952.00	5.6
1951.00	5.5
1950.00	5.5
1949.00	5.5
1948.00	5.4
1947.00	5.6
1946.00	5.6
1945.00	5.5
1944.00	5.6
1943.00	5.5
1942.00	5.6
1941.00	5.5
1940.00	5.6
1939.00	5.7
1938.00	5.5
1937.00	5.4
1936.00	5.4
1935.00	5.4
1934.00	5.6
1933.00	5.5
1932.00	5.6
1931.00	5.6
1930.00	5.6
1929.00	5.3
1928.00	5.6
1927.00	5.7
1926.00	5.5
1925.00	5.6
1924.00	5.4
1923.00	5.5
1922.00	5.6
1921.00	5.5
1920.00	5.4
1919.00	5.5
1918.00	5.5
1917.00	5.5
1916.00	5.4
1915.00	5.7
1914.00	5.5
1913.00	5.7
1912.00	5.5
1911.00	5.7
1910.00	5.6
1909.00	5.5
1908.00	5.5
1907.00	5.4
1906.00	5.5
1905.00	5.5
1904.00	5.5
1903.00	5.6
1902.00	5.6
1901.00	5.5
1900.00	5.5
1899.00	5.6
1898.00	5.7
1897.00	5.5
1896.00	5.5
1895.00	5.5
1894.00	5.5
1893.00	5.6
1892.00	5.7
1891.00	5.6
1890.00	5.6
1889.00	5.5
1888.00	5.5
1887.00	5.7
1886.00	5.5
1885.00	5.6
1884.00	5.5
1883.00	5.5
1882.00	5.6
1881.00	5.6
1880.00	5.5
1879.00	5.5
1878.00	5.5
1877.00	5.5
1876.00	5.6
1875.00	5.5
1874.00	5.6
1873.00	5.4
1872.00	5.5
1871.00	5.4
1870.00	5.5
1869.00	5.5
1868.00	5.5
1867.00	5.5
1866.00	5.4
1865.00	5.5
1864.00	5.4
1863.00	5.5
1862.00	5.5
1861.00	5.5
1860.00	5.5
1859.00	5.6
1858.00	5.4
1857.00	5.4
1856.00	5.5
1855.00	5.4
1854.00	5.4
1853.00	5.4
1852.00	5.4
1851.00	5.5
1850.00	5.4
1849.00	5.4
1848.00	5.5
1847.00	5.5
1846.00	5.4
1845.00	5.5
1844.00	5.4
1843.00	5.3
1842.00	5.3
1841.00	5.3
1840.00	5.4
1839.00	5.6
1838.00	5.6
1837.00	5.4
1836.00	5.4
1835.00	5.4
1834.00	5.5
1833.00	5.4
1832.00	5.4
1831.00	5.4
1830.00	5.4
1829.00	5.3
1828.00	5.4
1827.00	5.4
1826.00	5.4
1825.00	5.3
1824.00	5.4
1823.00	5.4
1822.00	5.3
1821.00	5.3
1820.00	5.4
1819.00	5.4
1818.00	5.4
1817.00	5.4
1816.00	5.3
1815.00	5.4
1814.00	5.3
1813.00	5.4
1812.00	5.4
1811.00	5.4
1810.00	5.4
1809.00	5.4
1808.00	5.4
1807.00	5.4
1806.00	5.3
1805.00	5.3
1804.00	5.4
1803.00	5.4
1802.00	5.4
1801.00	5.4
1800.00	5.5
1799.00	5.3
1798.00	5.4
1797.00	5.3
1796.00	5.4
1795.00	5.3
1794.00	5.4
1793.00	5.4
1792.00	5.4
1791.00	5.4
1790.00	5.3
1789.00	5.4
1788.00	5.3
1787.00	5.3
1786.00	5.4
1785.00	5.3
1784.00	5.4
1783.00	5.3
1782.00	5.3
1781.00	5.3
1780.00	5.4
1779.00	5.3
1778.00	5.4
1777.00	5.3
1776.00	5.3
1775.00	5.3
1774.00	5.3
1773.00	5.3
1772.00	5.3
1771.00	5.3
1770.00	5.3
1769.00	5.3
1768.00	5.3
1767.00	5.2
1766.00	5.2
1765.00	5.2
1764.00	5.3
1763.00	5.2
1762.00	5.2
1761.00	5.3
1760.00	5.3
1759.00	5.2
1758.00	5.3
1757.00	5.2
1756.00	5.2
1755.00	5.2
1754.00	5.2
1753.00	5.2
1752.00	5.2
1751.00	5.2
1750.00	5.3
1749.00	5.1
1748.00	5.2
1747.00	5.2
1746.00	5.1
1745.00	5.2
1744.00	5.1
1743.00	5.1
1742.00	5.2
1741.00	5.1
1740.00	5.1
1739.00	5.1
1738.00	5.1
1737.00	5.1
1736.00	5.1
1735.00	5.1
1734.00	5.1
1733.00	5.1
1732.00	5.0
1731.00	5.1
1730.00	5.1
1729.00	5.0
1728.00	5.1
1727.00	5.1
1726.00	5.0
1725.00	5.1
1724.00	5.1
1723.00	5.1
1722.00	5.2
1721.00	5.1
1720.00	5.1
1719.00	5.1
1718.00	5.1
1717.00	5.1
1716.00	5.2
1715.00	5.1
1714.00	5.3
1713.00	5.2
1712.00	5.2
1711.00	5.2
1710.00	5.2
1709.00	5.3
1708.00	5.3
1707.00	5.2
1706.00	5.3
1705.00	5.3
1704.00	5.3
1703.00	5.3
1702.00	5.3
1701.00	5.3
1700.00	5.3
1699.00	5.4
1698.00	5.4
1697.00	5.4
1696.00	5.4
1695.00	5.5
1694.00	5.4
1693.00	5.4
1692.00	5.4
1691.00	5.5
1690.00	5.4
1689.00	5.5
1688.00	5.4
1687.00	5.4
1686.00	5.5
1685.00	5.5
1684.00	5.5
1683.00	5.5
1682.00	5.5
1681.00	5.5
1680.00	5.6
1679.00	5.5
1678.00	5.5
1677.00	5.6
1676.00	5.6
1675.00	5.5
1674.00	5.6
1673.00	5.5
1672.00	5.6
1671.00	5.5
1670.00	5.6
1669.00	5.6
1668.00	5.5
1667.00	5.5
1666.00	5.6
1665.00	5.5
1664.00	5.5
1663.00	5.5
1662.00	5.6
1661.00	5.6
1660.00	5.5
1659.00	5.6
1658.00	5.6
1657.00	5.5
1656.00	5.6
1655.00	5.6
1654.00	5.5
1653.00	5.6
1652.00	5.6
1651.00	5.5
1650.00	5.6
1649.00	5.6
1648.00	5.6
1647.00	5.5
1646.00	5.6
1645.00	5.6
1644.00	5.5
1643.00	5.6
1642.00	5.6
1641.00	5.6
1640.00	5.6
1639.00	5.6
1638.00	5.6
1637.00	5.6
1636.00	5.6
1635.00	5.5
1634.00	5.6
1633.00	5.6
1632.00	5.6
1631.00	5.5
1630.00	5.5
1629.00	5.5
1628.00	5.5
1627.00	5.5
1626.00	5.6
1625.00	5.6
1624.00	5.6
1623.00	5.6
1622.00	5.6
1621.00	5.6
1620.00	5.5
1619.00	5.5
1618.00	5.6
1617.00	5.5
1616.00	5.6
1615.00	5.7
1614.00	5.6
1613.00	5.6
1612.00	5.6
1611.00	5.6
1610.00	5.6
1609.00	5.5
1608.00	5.6
1607.00	5.6
1606.00	5.5
1605.00	5.6
1604.00	5.6
1603.00	5.6
1602.00	5.5
1601.00	5.5
1600.00	5.5
1599.00	5.6
1598.00	5.6
1597.00	5.5
1596.00	5.6
1595.00	5.6
1594.00	5.6
1593.00	5.5
1592.00	5.6
1591.00	5.5
1590.00	5.6
1589.00	5.6
1588.00	5.6
1587.00	5.6
1586.00	5.6
1585.00	5.6
1584.00	5.7
1583.00	5.6
1582.00	5.6
1581.00	5.6
1580.00	5.5
1579.00	5.6
1578.00	5.5
1577.00	5.6
1576.00	5.5
1575.00	5.6
1574.00	5.6
1573.00	5.5
1572.00	5.6
1571.00	5.6
1570.00	5.6
1569.00	5.6
1568.00	5.6
1567.00	5.5
1566.00	5.5
1565.00	5.6
1564.00	5.6
1563.00	5.5
1562.00	5.6
1561.00	5.6
1560.00	5.6
1559.00	5.6
1558.00	5.6
1557.00	5.6
1556.00	5.6
1555.00	5.5
1554.00	5.5
1553.00	5.5
1552.00	5.6
1551.00	5.6
1550.00	5.5
1549.00	5.5
1548.00	5.6
1547.00	5.5
1546.00	5.6
1545.00	5.6
1544.00	5.5
1543.00	5.5
1542.00	5.5
1541.00	5.6
1540.00	5.6
1539.00	5.5
1538.00	5.5
1537.00	5.5
1536.00	5.6
1535.00	5.6
1534.00	5.6
1533.00	5.6
1532.00	5.6
1531.00	5.5
1530.00	5.6
1529.00	5.5
1528.00	5.6
1527.00	5.5
1526.00	5.6
1525.00	5.5
1524.00	5.5
1523.00	5.6
1522.00	5.6
1521.00	5.6
1520.00	5.6
1519.00	5.5
1518.00	5.6
1517.00	5.5
1516.00	5.5
1515.00	5.5
1514.00	5.6
1513.00	5.6
1512.00	5.5
1511.00	5.5
1510.00	5.5
1509.00	5.6
1508.00	5.5
1507.00	5.6
1506.00	5.5
1505.00	5.6
1504.00	5.5
1503.00	5.5
1502.00	5.5
1501.00	5.5
1500.00	5.5
1499.00	5.5
1498.00	5.6
1497.00	5.5
1496.00	5.6
1495.00	5.5
1494.00	5.5
1493.00	5.5
1492.00	5.6
1491.00	5.5
1490.00	5.5
1489.00	5.5
1488.00	5.5
1487.00	5.5
1486.00	5.6
1485.00	5.5
1484.00	5.5
1483.00	5.5
1482.00	5.6
1481.00	5.5
1480.00	5.6
1479.00	5.5
1478.00	5.5
1477.00	5.6
1476.00	5.5
1475.00	5.5
1474.00	5.5
1473.00	5.5
1472.00	5.5
1471.00	5.5
1470.00	5.5
1469.00	5.5
1468.00	5.5
1467.00	5.6
1466.00	5.6
1465.00	5.5
1464.00	5.5
1463.00	5.5
1462.00	5.5
1461.00	5.5
1460.00	5.5
1459.00	5.5
1458.00	5.5
1457.00	5.5
1456.00	5.5
1455.00	5.5
1454.00	5.5
1453.00	5.5
1452.00	5.5
1451.00	5.5
1450.00	5.6
1449.00	5.5
1448.00	5.5
1447.00	5.6
1446.00	5.5
1445.00	5.5
1444.00	5.4
1443.00	5.5
1442.00	5.4
1441.00	5.4
1440.00	5.5
1439.00	5.5
1438.00	5.5
1437.00	5.5
1436.00	5.5
1435.00	5.5
1434.00	5.5
1433.00	5.4
1432.00	5.4
1431.00	5.4
1430.00	5.4
1429.00	5.5
1428.00	5.5
1427.00	5.5
1426.00	5.4
1425.00	5.5
1424.00	5.4
1423.00	5.4
1422.00	5.5
1421.00	5.4
1420.00	5.5
1419.00	5.5
1418.00	5.5
1417.00	5.5
1416.00	5.5
1415.00	5.5
1414.00	5.5
1413.00	5.5
1412.00	5.5
1411.00	5.4
1410.00	5.4
1409.00	5.5
1408.00	5.5
1407.00	5.4
1406.00	5.5
1405.00	5.5
1404.00	5.5
1403.00	5.4
1402.00	5.4
1401.00	5.5
1400.00	5.5
1399.00	5.5
1398.00	5.4
1397.00	5.4
1396.00	5.5
1395.00	5.4
1394.00	5.4
1393.00	5.4
1392.00	5.4
1391.00	5.4
1390.00	5.5
1389.00	5.5
1388.00	5.4
1387.00	5.4
1386.00	5.4
1385.00	5.4
1384.00	5.5
1383.00	5.4
1382.00	5.4
1381.00	5.4
1380.00	5.4
1379.00	5.5
1378.00	5.4
1377.00	5.5
1376.00	5.5
1375.00	5.4
1374.00	5.4
1373.00	5.5
1372.00	5.4
1371.00	5.5
1370.00	5.5
1369.00	5.5
1368.00	5.5
1367.00	5.4
1366.00	5.5
1365.00	5.4
1364.00	5.4
1363.00	5.5
1362.00	5.5
1361.00	5.5
1360.00	5.4
1359.00	5.4
1358.00	5.5
1357.00	5.5
1356.00	5.4
1355.00	5.5
1354.00	5.5
1353.00	5.5
1352.00	5.5
1351.00	5.4
1350.00	5.4
1349.00	5.4
1348.00	5.5
1347.00	5.4
1346.00	5.4
1345.00	5.5
1344.00	5.4
1343.00	5.5
1342.00	5.5
1341.00	5.5
1340.00	5.5
1339.00	5.4
1338.00	5.5
1337.00	5.5
1336.00	5.4
1335.00	5.5
1334.00	5.5
1333.00	5.4
1332.00	5.4
1331.00	5.5
1330.00	5.4
1329.00	5.5
1328.00	5.5
1327.00	5.4
1326.00	5.5
1325.00	5.5
1324.00	5.4
1323.00	5.5
1322.00	5.4
1321.00	5.5
1320.00	5.5
1319.00	5.4
1318.00	5.5
1317.00	5.4
1316.00	5.5
1315.00	5.4
1314.00	5.4
1313.00	5.5
1312.00	5.4
1311.00	5.4
1310.00	5.5
1309.00	5.4
1308.00	5.4
1307.00	5.4
1306.00	5.4
1305.00	5.4
1304.00	5.5
1303.00	5.4
1302.00	5.4
1301.00	5.4
1300.00	5.4
1299.00	5.4
1298.00	5.5
1297.00	5.5
1296.00	5.4
1295.00	5.4
1294.00	5.4
1293.00	5.4
1292.00	5.5
1291.00	5.4
1290.00	5.4
1289.00	5.4
1288.00	5.4
1287.00	5.4
1286.00	5.5
1285.00	5.4
1284.00	5.4
1283.00	5.4
1282.00	5.5
1281.00	5.4
1280.00	5.4
1279.00	5.4
1278.00	5.4
1277.00	5.5
1276.00	5.5
1275.00	5.4
1274.00	5.4
1273.00	5.4
1272.00	5.4
1271.00	5.5
1270.00	5.5
1269.00	5.4
1268.00	5.4
1267.00	5.4
1266.00	5.5
1265.00	5.4
1264.00	5.5
1263.00	5.4
1262.00	5.4
1261.00	5.4
1260.00	5.4
1259.00	5.4
1258.00	5.4
1257.00	5.3
1256.00	5.3
1255.00	5.4
1254.00	5.4
1253.00	5.4
1252.00	5.4
1251.00	5.4
1250.00	5.4
1249.00	5.4
1248.00	5.4
1247.00	5.4
1246.00	5.4
1245.00	5.4
1244.00	5.3
1243.00	5.4
1242.00	5.4
1241.00	5.3
1240.00	5.4
1239.00	5.3
1238.00	5.4
1237.00	5.3
1236.00	5.3
1235.00	5.3
1234.00	5.3
1233.00	5.4
1232.00	5.3
1231.00	5.4
1230.00	5.4
1229.00	5.3
1228.00	5.3
1227.00	5.3
1226.00	5.3
1225.00	5.3
1224.00	5.3
1223.00	5.3
1222.00	5.3
1221.00	5.3
1220.00	5.3
1219.00	5.3
1218.00	5.3
1217.00	5.3
1216.00	5.3
1215.00	5.3
1214.00	5.2
1213.00	5.3
1212.00	5.3
1211.00	5.3
1210.00	5.2
1209.00	5.3
1208.00	5.3
1207.00	5.3
1206.00	5.2
1205.00	5.3
1204.00	5.4
1203.00	5.3
1202.00	5.3
1201.00	5.3
1200.00	5.3
1199.00	5.3
1198.00	5.4
1197.00	5.3
1196.00	5.2
1195.00	5.3
1194.00	5.3
1193.00	5.3
1192.00	5.3
1191.00	5.3
1190.00	5.4
1189.00	5.2
1188.00	5.3
1187.00	5.3
1186.00	5.4
1185.00	5.3
1184.00	5.3
1183.00	5.4
1182.00	5.4
1181.00	5.3
1180.00	5.4
1179.00	5.4
1178.00	5.3
1177.00	5.3
1176.00	5.4
1175.00	5.4
1174.00	5.3
1173.00	5.4
1172.00	5.3
1171.00	5.3
1170.00	5.4
1169.00	5.4
1168.00	5.3
1167.00	5.3
1166.00	5.3
1165.00	5.4
1164.00	5.3
1163.00	5.3
1162.00	5.4
1161.00	5.3
1160.00	5.4
1159.00	5.4
1158.00	5.3
1157.00	5.4
1156.00	5.4
1155.00	5.3
1154.00	5.4
1153.00	5.4
1152.00	5.3
1151.00	5.3
1150.00	5.3
1149.00	5.3
1148.00	5.3
1147.00	5.3
1146.00	5.3
1145.00	5.3
1144.00	5.4
1143.00	5.3
1142.00	5.3
1141.00	5.4
1140.00	5.4
1139.00	5.3
1138.00	5.4
1137.00	5.3
1136.00	5.3
1135.00	5.3
1134.00	5.3
1133.00	5.4
1132.00	5.4
1131.00	5.3
1130.00	5.4
1129.00	5.4
1128.00	5.4
1127.00	5.4
1126.00	5.2
1125.00	5.4
1124.00	5.4
1123.00	5.3
1122.00	5.3
1121.00	5.4
1120.00	5.3
1119.00	5.3
1118.00	5.3
1117.00	5.4
1116.00	5.3
1115.00	5.4
1114.00	5.3
1113.00	5.3
1112.00	5.3
1111.00	5.3
1110.00	5.4
1109.00	5.3
1108.00	5.4
1107.00	5.3
1106.00	5.3
1105.00	5.3
1104.00	5.3
1103.00	5.3
1102.00	5.3
1101.00	5.3
1100.00	5.3
1099.00	5.3
1098.00	5.3
1097.00	5.3
1096.00	5.3
1095.00	5.3
1094.00	5.3
1093.00	5.3
1092.00	5.3
1091.00	5.3
1090.00	5.3
1089.00	5.3
1088.00	5.4
1087.00	5.3
1086.00	5.3
1085.00	5.3
1084.00	5.3
1083.00	5.3
1082.00	5.3
1081.00	5.3
1080.00	5.3
1079.00	5.3
1078.00	5.2
1077.00	5.3
1076.00	5.2
1075.00	5.4
1074.00	5.3
1073.00	5.3
1072.00	5.3
1071.00	5.3
1070.00	5.3
1069.00	5.4
1068.00	5.3
1067.00	5.4
1066.00	5.3
1065.00	5.2
1064.00	5.3
1063.00	5.3
1062.00	5.3
1061.00	5.2
1060.00	5.3
1059.00	5.3
1058.00	5.3
1057.00	5.3
1056.00	5.3
1055.00	5.3
1054.00	5.3
1053.00	5.3
1052.00	5.2
1051.00	5.3
1050.00	5.3
1049.00	5.3
1048.00	5.2
1047.00	5.4
1046.00	5.3
1045.00	5.3
1044.00	5.4
1043.00	5.2
1042.00	5.2
1041.00	5.3
1040.00	5.3
1039.00	5.2
1038.00	5.3
1037.00	5.3
1036.00	5.3
1035.00	5.2
1034.00	5.2
1033.00	5.2
1032.00	5.3
1031.00	5.2
1030.00	5.3
1029.00	5.3
1028.00	5.3
1027.00	5.2
1026.00	5.3
1025.00	5.3
1024.00	5.3
1023.00	5.2
1022.00	5.3
1021.00	5.3
1020.00	5.2
1019.00	5.3
1018.00	5.3
1017.00	5.3
1016.00	5.3
1015.00	5.3
1014.00	5.3
1013.00	5.2
1012.00	5.3
1011.00	5.2
1010.00	5.3
1009.00	5.2
1008.00	5.2
1007.00	5.3
1006.00	5.3
1005.00	5.2
1004.00	5.2
1003.00	5.3
1002.00	5.2
1001.00	5.3
1000.00	5.2
999.00	5.3
998.00	5.2
997.00	5.4
996.00	5.2
995.00	5.2
994.00	5.3
993.00	5.2
992.00	5.2
991.00	5.2
990.00	5.3
989.00	5.2
988.00	5.3
987.00	5.2
986.00	5.2
985.00	5.2
984.00	5.3
983.00	5.3
982.00	5.2
981.00	5.2
980.00	5.3
979.00	5.3
978.00	5.2
977.00	5.2
976.00	5.2
975.00	5.1
974.00	5.2
973.00	5.3
972.00	5.3
971.00	5.2
970.00	5.2
969.00	5.2
968.00	5.3
967.00	5.3
966.00	5.2
965.00	5.3
964.00	5.3
963.00	5.2
962.00	5.2
961.00	5.3
960.00	5.2
959.00	5.2
958.00	5.2
957.00	5.2
956.00	5.3
955.00	5.1
954.00	5.2
953.00	5.2
952.00	5.3
951.00	5.2
950.00	5.3
949.00	5.2
948.00	5.2
947.00	5.2
946.00	5.3
945.00	5.3
944.00	5.2
943.00	5.2
942.00	5.2
941.00	5.2
940.00	5.2
939.00	5.2
938.00	5.2
937.00	5.3
936.00	5.1
935.00	5.1
934.00	5.2
933.00	5.2
932.00	5.2
931.00	5.3
930.00	5.3
929.00	5.2
928.00	5.1
927.00	5.2
926.00	5.2
925.00	5.2
924.00	5.1
923.00	5.3
922.00	5.2
921.00	5.2
920.00	5.2
919.00	5.2
918.00	5.1
917.00	5.2
916.00	5.1
915.00	5.2
914.00	5.3
913.00	5.3
912.00	5.1
911.00	5.3
910.00	5.2
909.00	5.1
908.00	5.3
907.00	5.2
906.00	5.2
905.00	5.3
904.00	5.2
903.00	5.3
902.00	5.2
901.00	5.1
900.00	5.2
899.00	5.2
898.00	5.3
897.00	5.2
896.00	5.2
895.00	5.2
894.00	5.2
893.00	5.1
892.00	5.2
891.00	5.1
890.00	5.2
889.00	5.1
888.00	5.3
887.00	5.2
886.00	5.2
885.00	5.2
884.00	5.2
883.00	5.3
882.00	5.3
881.00	5.1
880.00	5.1
879.00	5.0
878.00	5.2
877.00	5.1
876.00	5.0
875.00	5.0
874.00	5.2
873.00	5.0
872.00	5.0
871.00	5.1
870.00	5.1
869.00	5.1
868.00	5.1
867.00	5.0
866.00	5.0
865.00	5.0
864.00	4.9
863.00	5.0
862.00	4.9
861.00	4.9
860.00	4.9
859.00	5.0
858.00	4.9
857.00	4.9
856.00	4.9
855.00	4.9
854.00	4.9
853.00	4.9
852.00	4.8
851.00	4.8
850.00	4.8
849.00	4.8
848.00	5.0
847.00	5.0
846.00	4.7
845.00	4.8
844.00	4.9
843.00	4.9
842.00	4.8
841.00	4.8
840.00	4.9
839.00	5.0
838.00	4.8
837.00	4.8
836.00	4.8
835.00	4.8
834.00	4.9
833.00	4.8
832.00	4.9
831.00	4.9
830.00	4.8
829.00	4.9
828.00	4.8
827.00	4.7
826.00	4.9
825.00	4.9
824.00	4.9
823.00	4.9
822.00	4.8
821.00	4.9
820.00	4.9
819.00	4.9
818.00	4.7
817.00	4.9
816.00	4.8
815.00	4.7
814.00	4.9
813.00	4.9
812.00	4.8
811.00	4.7
810.00	4.8
809.00	5.0
808.00	4.9
807.00	4.8
806.00	4.8
805.00	4.7
804.00	4.8
803.00	4.8
802.00	4.9
801.00	4.9
800.00	4.8
799.00	4.8
798.00	4.8
797.00	4.8
796.00	4.8
795.00	4.7
794.00	4.9
793.00	4.9
792.00	4.8
791.00	5.0
790.00	4.8
789.00	4.8
788.00	4.8
787.00	4.8
786.00	4.8
785.00	4.8
784.00	4.9
783.00	4.9
782.00	4.8
781.00	4.8
780.00	4.8
779.00	4.8
778.00	4.8
777.00	4.8
776.00	4.8
775.00	4.9
774.00	4.9
773.00	4.8
772.00	4.8
771.00	4.8
770.00	4.8
769.00	4.9
768.00	4.8
767.00	4.8
766.00	4.8
765.00	4.8
764.00	4.8
763.00	4.8
762.00	4.9
761.00	4.8
760.00	4.8
759.00	4.9
758.00	4.7
757.00	4.8
756.00	4.8
755.00	4.9
754.00	4.8
753.00	4.9
752.00	4.8
751.00	4.9
750.00	4.8
749.00	4.8
748.00	4.8
747.00	4.9
746.00	4.8
745.00	4.8
744.00	4.9
743.00	4.8
742.00	4.8
741.00	4.8
740.00	4.8
739.00	4.9
738.00	4.8
737.00	4.9
736.00	4.8
735.00	4.8
734.00	4.8
733.00	4.8
732.00	4.8
731.00	4.8
730.00	4.9
729.00	4.8
728.00	4.8
727.00	4.8
726.00	4.9
725.00	4.9
724.00	4.8
723.00	4.8
722.00	4.9
721.00	4.8
720.00	4.8
719.00	4.8
718.00	4.8
717.00	4.9
716.00	4.8
715.00	4.9
714.00	4.8
713.00	4.8
712.00	4.8
711.00	4.8
710.00	4.8
709.00	4.9
708.00	4.8
707.00	4.8
706.00	4.8
705.00	4.8
704.00	4.8
703.00	4.8
702.00	4.8
701.00	4.8
700.00	4.8
699.00	4.8
698.00	4.8
697.00	4.8
696.00	4.8
695.00	4.8
694.00	4.8
693.00	4.8
692.00	4.8
691.00	4.8
690.00	4.8
689.00	4.8
688.00	4.9
687.00	4.8
686.00	4.8
685.00	4.8
684.00	4.8
683.00	4.8
682.00	4.8
681.00	4.9
680.00	4.9
679.00	4.8
678.00	4.9
677.00	4.8
676.00	4.9
675.00	4.9
674.00	4.8
673.00	4.8
672.00	4.8
671.00	4.8
670.00	4.8
669.00	4.8
668.00	4.8
667.00	4.8
666.00	4.8
665.00	4.9
664.00	4.8
663.00	4.8
662.00	4.8
661.00	4.8
660.00	4.8
659.00	4.8
658.00	4.8
657.00	4.8
656.00	4.8
655.00	4.8
654.00	4.8
653.00	4.8
652.00	4.8
651.00	4.8
650.00	4.8
649.00	4.7
648.00	4.8
647.00	4.8
646.00	4.8
645.00	4.8
644.00	4.8
643.00	4.8
642.00	4.8
641.00	4.8
640.00	4.8
639.00	4.8
638.00	4.8
637.00	4.8
636.00	4.8
635.00	4.8
634.00	4.8
633.00	4.8
632.00	4.8
631.00	4.8
630.00	4.8
629.00	4.8
628.00	4.8
627.00	4.7
626.00	4.7
625.00	4.8
624.00	4.8
623.00	4.8
622.00	4.8
621.00	4.8
620.00	4.8
619.00	4.8
618.00	4.8
617.00	4.8
616.00	4.8
615.00	4.8
614.00	4.8
613.00	4.8
612.00	4.8
611.00	4.8
610.00	4.8
609.00	4.8
608.00	4.8
607.00	4.8
606.00	4.8
605.00	4.8
604.00	4.8
603.00	4.8
602.00	4.8
601.00	4.8
600.00	4.8
599.00	4.8
598.00	4.8
597.00	4.8
596.00	4.8
595.00	4.8
594.00	4.8
593.00	4.8
592.00	4.7
591.00	4.8
590.00	4.8
589.00	4.8
588.00	4.8
587.00	4.8
586.00	4.8
585.00	4.7
584.00	4.8
583.00	4.8
582.00	4.8
581.00	4.8
580.00	4.8
579.00	4.8
578.00	4.8
577.00	4.8
576.00	4.8
575.00	4.8
574.00	4.8
573.00	4.8
572.00	4.8
571.00	4.8
570.00	4.8
569.00	4.8
568.00	4.8
567.00	4.8
566.00	4.8
565.00	4.8
564.00	4.8
563.00	4.8
562.00	4.8
561.00	4.8
560.00	4.8
559.00	4.7
558.00	4.8
557.00	4.8
556.00	4.8
555.00	4.8
554.00	4.8
553.00	4.8
552.00	4.8
551.00	4.8
550.00	4.8
549.00	4.8
548.00	4.8
547.00	4.8
546.00	4.8
545.00	4.8
544.00	4.8
543.00	4.8
542.00	4.8
541.00	4.8
540.00	4.8
539.00	4.8
538.00	4.8
537.00	4.8
536.00	4.8
535.00	4.8
534.00	4.8
533.00	4.8
532.00	4.8
531.00	4.8
530.00	4.8
529.00	4.8
528.00	4.8
527.00	4.8
526.00	4.8
525.00	4.8
524.00	4.8
523.00	4.8
522.00	4.9
521.00	4.8
520.00	4.9
519.00	4.9
518.00	4.8
517.00	4.8
516.00	4.8
515.00	4.8
514.00	4.9
513.00	4.8
512.00	4.8
511.00	4.8
510.00	4.9
509.00	4.8
508.00	4.9
507.00	4.9
506.00	4.9
505.00	4.8
504.00	4.8
503.00	4.8
502.00	4.9
501.00	4.8
500.00	4.9
499.00	4.9
498.00	4.9
497.00	4.8
496.00	4.9
495.00	4.8
494.00	4.9
493.00	4.9
492.00	4.9
491.00	4.8
490.00	4.8
489.00	4.9
488.00	4.9
487.00	4.9
486.00	4.9
485.00	4.9
484.00	4.9
483.00	4.9
482.00	4.9
481.00	4.9
480.00	4.8
479.00	4.9
478.00	4.9
477.00	4.9
476.00	4.9
475.00	4.9
474.00	4.9
473.00	4.9
472.00	4.8
471.00	4.9
470.00	4.9
469.00	4.9
468.00	4.9
467.00	4.9
466.00	4.9
465.00	4.9
464.00	4.9
463.00	4.8
462.00	5.0
461.00	4.9
460.00	4.9
459.00	4.9
458.00	4.9
457.00	4.9
456.00	4.9
455.00	5.0
454.00	4.9
453.00	4.9
452.00	4.9
451.00	4.9
450.00	4.9
449.00	4.9
448.00	5.0
447.00	4.9
446.00	4.9
445.00	5.0
444.00	4.9
443.00	5.0
442.00	5.0
441.00	5.0
440.00	5.0
439.00	4.9
438.00	4.9
437.00	5.0
436.00	4.9
435.00	5.0
434.00	5.0
433.00	5.0
432.00	5.0
431.00	4.9
430.00	4.9
429.00	5.0
428.00	5.0
427.00	5.0
426.00	5.0
425.00	5.0
424.00	5.0
423.00	5.1
422.00	5.1
421.00	5.0
420.00	5.0
419.00	5.0
418.00	5.0
417.00	5.0
416.00	5.1
415.00	5.1
414.00	5.0
413.00	5.0
412.00	5.1
411.00	5.1
410.00	5.0
409.00	5.1
408.00	5.1
407.00	5.0
406.00	5.1
405.00	5.0
404.00	5.1
403.00	5.1
402.00	5.0
401.00	5.1
400.00	5.2
399.00	5.1
398.00	5.1
397.00	5.2
396.00	5.2
395.00	5.1
394.00	5.2
393.00	5.2
392.00	5.2
391.00	5.2
390.00	5.2
389.00	5.3
388.00	5.2
387.00	5.4
386.00	5.2
385.00	5.3
384.00	5.2
383.00	5.2
382.00	5.2
381.00	5.3
380.00	5.3
379.00	5.4
378.00	5.3
377.00	5.3
376.00	5.3
375.00	5.4
374.00	5.3
373.00	5.4
372.00	5.2
371.00	5.4
370.00	5.3
369.00	5.5
368.00	5.4
367.00	5.4
366.00	5.3
365.00	5.4
364.00	5.4
363.00	5.5
362.00	5.5
361.00	5.4
360.00	5.5
359.00	5.6
358.00	5.6
357.00	5.5
356.00	5.4
355.00	5.5
354.00	5.6
353.00	5.5
352.00	5.6
351.00	5.6
350.00	5.4
349.00	5.4
348.00	5.7
347.00	5.5
346.00	5.5
345.00	5.5
344.00	5.8
343.00	5.5
342.00	5.7
341.00	5.7
340.00	5.7
339.00	5.7
338.00	5.6
337.00	5.6
336.00	5.8
335.00	5.9
334.00	6.0
333.00	5.6
332.00	5.7
331.00	5.9
330.00	5.9
329.00	6.2
328.00	6.0
327.00	6.1
326.00	6.2
325.00	5.9
324.00	6.0
323.00	6.1
322.00	6.1
321.00	6.1
320.00	5.9
319.00	6.1
318.00	6.1
317.00	6.3
316.00	6.5
315.00	6.4
314.00	6.5
313.00	6.3
312.00	6.3
311.00	6.4
310.00	6.5
309.00	6.4
308.00	6.6
307.00	6.4
306.00	6.8
305.00	6.4
304.00	6.6
303.00	6.7
302.00	6.7
301.00	6.9
300.00	6.8
299.00	6.8
298.00	6.9
297.00	6.9
296.00	7.0
295.00	7.1
294.00	7.1
293.00	7.4
292.00	7.4
291.00	7.3
290.00	7.6
289.00	7.5
288.00	7.7
287.00	7.8
286.00	7.8
285.00	8.1
284.00	7.9
283.00	8.1
282.00	8.6
281.00	8.4
280.00	8.4
279.00	8.9
278.00	8.8
277.00	8.9
276.00	8.9
275.00	9.6
274.00	9.1
273.00	9.2
272.00	9.4
271.00	9.6
270.00	9.8
269.00	9.9
268.00	10.1
267.00	9.7
266.00	10.2
265.00	10.3
264.00	10.5
263.00	10.8
262.00	10.5
261.00	11.0
260.00	10.7
259.00	11.0
258.00	11.0
257.00	11.0
256.00	11.1
255.00	11.4
254.00	11.2
253.00	11.4
252.00	11.6
251.00	12.0
250.00	12.0
249.00	11.7
248.00	12.0
247.00	11.6
246.00	12.0
245.00	11.9
244.00	12.0
243.00	12.3
242.00	13.0
241.00	13.0
240.00	13.3
239.00	13.4
238.00	14.2
237.00	14.4
236.00	14.8
235.00	15.1
234.00	15.2
233.00	15.6
232.00	15.6
231.00	15.5
230.00	15.7
229.00	15.1
228.00	16.2
227.00	17.2
226.00	16.8
225.00	17.0
224.00	18.1
223.00	18.7
222.00	18.9
221.00	19.5
220.00	21.1
219.00	21.0
218.00	22.9
217.00	23.4
216.00	22.9
215.00	24.0
214.00	23.5
213.00	26.9
212.00	27.8
211.00	29.1
210.00	31.8
209.00	35.6
208.00	36.4
207.00	39.6
206.00	41.3
205.00	47.9
204.00	45.7
203.00	46.7
202.00	55.3
201.00	57.5
200.00	56.0
