# Supplementary material for: Accelerating the solar-thermal energy storage via inner-light supplying with optical waveguide
Source: Nat Commun. 2023 Jun 12;14:3456. doi: 10.1038/s41467-023-39190-1 (PMC10261122; doi:10.1038/s41467-023-39190-1)
Supplement: Supplementary file 6 — Source Data [file 41467_2023_39190_MOESM6_ESM.zip › 1-original data/Fig.2/Fig.2b/R%/0.5.TXT]

Sample:	'CNTPAM
File name:	CNTPAM_20210603185446.UDS
Run Date:	'18:48:48, 06/03/2021
Operator:	UV
Comment:	'

Instrument
Model:	UH4150 Spectrophotometer(Integrating Sphere)
Serial Number:	'
ROM Version:	1J14150 04

Instrument Parameters
Measurement Type:	Wavelength Scan
Data Mode:	%R
Start Wavelength:	3000.00 nm
End Wavelength:	200.00 nm
Scan Speed:	300 nm/min
Sampling Interval:	1.00 nm
Delay:	0 s
Cycle Time:	0.0 min
Replicates:	1
Auto Zero before each run:	Off
Slit Width:	2.00 nm
PMT Voltage:	Auto1
Lamp Change Mode:	Auto
Lamp Change Wavelength:	340.00 nm
Baseline Correction:	User 1
High Resolution:	On
D2 Lamp:	On
WI Lamp:	On
R/S Reverse:	On
Attenuation:	'None
--- NIR ---
Scan Speed:	1200 nm/min
Slit:	Auto change
PbS Gain:	1
Detector change correct:	ON
Detector change Wavelength:	850.0 nm
Light control:	Fixed
--------------

Peak Detection
Integration Method:	Rectangular
Sensitivity:	1
Threshold:	0.0100

Peaks
Peak #	Start (nm)	Apex (nm)	End (nm)	Height (%R)	Valley (nm)	Valley (%R)
1	3000.00	2997.00	2995.00	-24.5	2995.00	28.4
2	2995.00	2989.00	2980.00	-13.1	2980.00	43.7
3	2980.00	2975.00	2972.00	-11.6	2972.00	23.0
4	2972.00	2955.00	2951.00	-16.6	2951.00	23.1
5	2951.00	2943.00	2928.00	-22.5	2928.00	21.9
6	2928.00	2924.00	2909.00	-2.8	2909.00	29.4
7	2909.00	2894.00	2882.00	-5.5	2882.00	17.4
8	2882.00	2863.00	2841.00	-10.1	2841.00	14.7
9	2841.00	2836.00	2827.00	-7.7	2827.00	14.4
10	2827.00	2825.00	2816.00	-4.3	2816.00	20.7
11	2816.00	2805.00	2800.00	0.4	2800.00	15.7
12	2800.00	2792.00	2775.00	-5.8	2775.00	18.4
13	2775.00	2756.00	2750.00	-9.6	2750.00	12.8
14	2750.00	2744.00	2735.00	-12.3	2735.00	14.2
15	2735.00	2726.00	2719.00	-3.8	2719.00	13.5
16	2719.00	2715.00	2707.00	-10.6	2707.00	13.6
17	2707.00	2686.00	2677.00	2.2	2677.00	8.8
18	2677.00	2659.00	2651.00	2.7	2651.00	6.4
19	2651.00	2642.00	2632.00	3.7	2632.00	6.0
20	2632.00	2626.00	2602.00	3.5	2602.00	6.3
21	2602.00	2586.00	2577.00	4.3	2577.00	5.8
22	2577.00	2572.00	2548.00	3.7	2548.00	6.1
23	2548.00	2542.00	2537.00	3.8	2537.00	5.6
24	2537.00	2532.00	2524.00	4.3	2524.00	5.5
25	2524.00	2501.00	2493.00	3.9	2493.00	5.0
26	2493.00	2472.00	2461.00	4.2	2461.00	5.0
27	2461.00	2444.00	2434.00	4.1	2434.00	4.9
28	2434.00	2432.00	2425.00	4.3	2425.00	4.7
29	2425.00	2415.00	2408.00	4.3	2408.00	5.0
30	2408.00	2385.00	2380.00	4.1	2380.00	4.8
31	2380.00	2376.00	2364.00	4.4	2364.00	4.8
32	2364.00	2359.00	2350.00	4.3	2350.00	4.7
33	2350.00	2344.00	2342.00	4.5	2342.00	4.7
34	2342.00	2337.00	2333.00	4.2	2333.00	4.9
35	2333.00	2326.00	2321.00	4.2	2321.00	4.6
36	2321.00	2312.00	2307.00	4.3	2307.00	4.7
37	2307.00	2301.00	2270.00	4.3	2270.00	5.2
38	2270.00	2265.00	2260.00	4.7	2260.00	5.2
39	2260.00	2250.00	2240.00	4.9	2240.00	5.2
40	2240.00	2238.00	2228.00	4.9	2228.00	5.3
41	2228.00	2220.00	2217.00	4.9	2217.00	5.3
42	2217.00	2210.00	2200.00	4.9	2200.00	5.3
43	2200.00	2186.00	2177.00	5.0	2177.00	5.2
44	2177.00	2171.00	2163.00	4.9	2163.00	5.4
45	2163.00	2156.00	2151.00	4.9	2151.00	5.3
46	2151.00	2148.00	2141.00	5.0	2141.00	5.2
47	2141.00	2123.00	2112.00	5.0	2112.00	5.2
48	2112.00	2102.00	2096.00	5.0	2096.00	5.3
49	2096.00	2092.00	2087.00	5.0	2087.00	5.3
50	2087.00	2081.00	2062.00	4.9	2062.00	5.2
51	2062.00	2055.00	2053.00	4.9	2053.00	5.3
52	2053.00	2047.00	2042.00	5.0	2042.00	5.3
53	2042.00	2038.00	2031.00	5.0	2031.00	5.3
54	2031.00	2030.00	2011.00	4.9	2011.00	5.2
55	2011.00	1985.00	1981.00	4.9	1981.00	5.1
56	1981.00	1971.00	1961.00	5.0	1961.00	5.3
57	1961.00	1951.00	1943.00	4.9	1943.00	5.3
58	1943.00	1935.00	1928.00	4.9	1928.00	5.3
59	1928.00	1921.00	1906.00	4.9	1906.00	5.3
60	1906.00	1887.00	1880.00	5.0	1880.00	5.2
61	1880.00	1860.00	1836.00	5.0	1836.00	5.1
62	1836.00	1834.00	1809.00	5.0	1809.00	5.2
63	1809.00	1796.00	1772.00	5.0	1772.00	5.1
64	1772.00	1766.00	1763.00	5.0	1763.00	5.1
65	1763.00	1755.00	1751.00	5.0	1751.00	5.1
66	1751.00	1735.00	1720.00	4.9	1720.00	5.1
67	1720.00	1710.00	1698.00	5.0	1698.00	5.2
68	1698.00	1683.00	1675.00	5.1	1675.00	5.2
69	1675.00	1671.00	1658.00	5.1	1658.00	5.2
70	1658.00	1646.00	1637.00	5.1	1637.00	5.2
71	1637.00	1631.00	1630.00	5.1	1630.00	5.2
72	1630.00	1619.00	1616.00	5.1	1616.00	5.2
73	1616.00	1605.00	1599.00	5.1	1599.00	5.2
74	1599.00	1586.00	1578.00	5.1	1578.00	5.2
75	1578.00	1568.00	1539.00	5.1	1539.00	5.2
76	1539.00	1530.00	1526.00	5.1	1526.00	5.2
77	1526.00	1519.00	1510.00	5.0	1510.00	5.2
78	1510.00	1506.00	1502.00	5.1	1502.00	5.2
79	1502.00	1475.00	1465.00	5.1	1465.00	5.1
80	1465.00	1453.00	1436.00	5.0	1436.00	5.2
81	1436.00	1418.00	1414.00	5.1	1414.00	5.1
82	1414.00	1410.00	1401.00	5.0	1401.00	5.2
83	1401.00	1396.00	1387.00	5.0	1387.00	5.2
84	1387.00	1383.00	1373.00	5.1	1373.00	5.2
85	1373.00	1364.00	1337.00	5.1	1337.00	5.1
86	1337.00	1331.00	1320.00	5.0	1320.00	5.1
87	1320.00	1316.00	1311.00	5.0	1311.00	5.1
88	1311.00	1295.00	1293.00	5.0	1293.00	5.1
89	1293.00	1268.00	1264.00	5.0	1264.00	5.1
90	1264.00	1251.00	1235.00	5.0	1235.00	5.1
91	1235.00	1230.00	1227.00	4.9	1227.00	5.1
92	1227.00	1215.00	1213.00	4.9	1213.00	5.1
93	1213.00	1208.00	1197.00	4.9	1197.00	5.1
94	1197.00	1195.00	1188.00	5.0	1188.00	5.1
95	1188.00	1187.00	1179.00	4.9	1179.00	5.1
96	1179.00	1175.00	1156.00	5.0	1156.00	5.1
97	1156.00	1152.00	1143.00	4.9	1143.00	5.1
98	1143.00	1127.00	1117.00	5.0	1117.00	5.1
99	1117.00	1100.00	1099.00	5.0	1099.00	5.0
100	1099.00	1087.00	1082.00	4.9	1082.00	5.0
101	1082.00	1060.00	1054.00	4.9	1054.00	5.0
102	1054.00	1051.00	1038.00	5.0	1038.00	5.1
103	1038.00	1030.00	1019.00	4.9	1019.00	5.1
104	1019.00	1010.00	1007.00	4.9	1007.00	5.1
105	1007.00	1000.00	997.00	4.9	997.00	5.0
106	997.00	989.00	971.00	4.9	971.00	5.1
107	971.00	951.00	939.00	4.9	939.00	5.1
108	939.00	935.00	922.00	4.9	922.00	5.0
109	922.00	913.00	887.00	4.9	887.00	5.1
110	887.00	846.00	840.00	4.5	840.00	4.7
111	840.00	831.00	813.00	4.4	813.00	4.7
112	813.00	771.00	763.00	4.5	763.00	4.6
113	763.00	758.00	743.00	4.5	743.00	4.6
114	743.00	735.00	719.00	4.5	719.00	4.6
115	719.00	704.00	703.00	4.5	703.00	4.6
116	703.00	690.00	681.00	4.5	681.00	4.6
117	681.00	654.00	651.00	4.5	651.00	4.6
118	651.00	637.00	628.00	4.5	628.00	4.6
119	628.00	625.00	592.00	4.5	592.00	4.6
120	592.00	585.00	550.00	4.6	550.00	4.6
121	550.00	548.00	522.00	4.6	522.00	4.7
122	522.00	512.00	439.00	4.6	439.00	4.9
123	439.00	436.00	423.00	4.8	423.00	4.9
124	423.00	419.00	353.00	4.9	353.00	5.6
125	353.00	348.00	200.00	5.4	200.00	43.6

Data Points
nm	%R
3000.00	12.4
2999.00	-2.8
2998.00	11.8
2997.00	-24.5
2996.00	16.1
2995.00	28.4
2994.00	14.6
2993.00	5.3
2992.00	14.6
2991.00	-13.0
2990.00	-10.4
2989.00	-13.1
2988.00	46.2
2987.00	1.5
2986.00	-11.7
2985.00	4.8
2984.00	7.4
2983.00	24.2
2982.00	10.0
2981.00	7.3
2980.00	43.7
2979.00	32.2
2978.00	1.3
2977.00	2.6
2976.00	-10.7
2975.00	-11.6
2974.00	22.9
2973.00	3.7
2972.00	23.0
2971.00	20.4
2970.00	8.2
2969.00	-19.1
2968.00	16.4
2967.00	4.2
2966.00	-4.8
2965.00	7.5
2964.00	3.7
2963.00	9.0
2962.00	-2.1
2961.00	-7.7
2960.00	4.8
2959.00	-14.1
2958.00	-13.8
2957.00	-3.2
2956.00	13.5
2955.00	-16.6
2954.00	-13.1
2953.00	9.0
2952.00	-0.5
2951.00	23.1
2950.00	11.3
2949.00	13.0
2948.00	14.2
2947.00	1.2
2946.00	18.0
2945.00	4.7
2944.00	-9.4
2943.00	-22.5
2942.00	13.3
2941.00	-3.1
2940.00	-1.3
2939.00	-9.3
2938.00	0.5
2937.00	27.1
2936.00	10.5
2935.00	5.8
2934.00	2.4
2933.00	-6.6
2932.00	-7.5
2931.00	3.3
2930.00	19.4
2929.00	13.5
2928.00	21.9
2927.00	16.9
2926.00	4.1
2925.00	0.4
2924.00	-2.8
2923.00	1.7
2922.00	11.3
2921.00	9.1
2920.00	0.3
2919.00	15.4
2918.00	9.8
2917.00	13.3
2916.00	10.5
2915.00	-4.5
2914.00	3.0
2913.00	36.4
2912.00	14.8
2911.00	3.1
2910.00	-18.9
2909.00	29.4
2908.00	14.3
2907.00	12.1
2906.00	-1.7
2905.00	5.2
2904.00	16.6
2903.00	9.1
2902.00	7.8
2901.00	-4.1
2900.00	2.7
2899.00	12.4
2898.00	9.2
2897.00	11.0
2896.00	0.5
2895.00	10.6
2894.00	-5.5
2893.00	-2.1
2892.00	-0.9
2891.00	2.6
2890.00	10.1
2889.00	8.8
2888.00	9.7
2887.00	6.2
2886.00	6.2
2885.00	18.2
2884.00	7.6
2883.00	9.7
2882.00	17.4
2881.00	5.7
2880.00	12.7
2879.00	0.9
2878.00	6.8
2877.00	10.7
2876.00	4.8
2875.00	0.5
2874.00	9.6
2873.00	10.5
2872.00	-1.7
2871.00	12.9
2870.00	-11.5
2869.00	17.0
2868.00	5.5
2867.00	-0.8
2866.00	14.5
2865.00	7.6
2864.00	12.5
2863.00	-10.1
2862.00	9.1
2861.00	2.1
2860.00	17.8
2859.00	2.5
2858.00	4.2
2857.00	8.7
2856.00	7.4
2855.00	14.9
2854.00	9.9
2853.00	7.3
2852.00	6.4
2851.00	8.2
2850.00	14.5
2849.00	3.4
2848.00	15.0
2847.00	11.1
2846.00	14.3
2845.00	3.0
2844.00	11.9
2843.00	10.5
2842.00	-2.3
2841.00	14.7
2840.00	5.4
2839.00	8.7
2838.00	0.2
2837.00	9.6
2836.00	-7.7
2835.00	-1.2
2834.00	6.6
2833.00	0.9
2832.00	12.2
2831.00	10.7
2830.00	-1.7
2829.00	8.9
2828.00	2.1
2827.00	14.4
2826.00	10.8
2825.00	-4.3
2824.00	-3.1
2823.00	12.6
2822.00	15.6
2821.00	15.3
2820.00	10.7
2819.00	5.5
2818.00	17.1
2817.00	4.1
2816.00	20.7
2815.00	12.4
2814.00	11.9
2813.00	2.9
2812.00	17.0
2811.00	20.1
2810.00	5.7
2809.00	1.8
2808.00	3.4
2807.00	9.5
2806.00	9.2
2805.00	0.4
2804.00	11.6
2803.00	3.9
2802.00	4.0
2801.00	5.6
2800.00	15.7
2799.00	15.5
2798.00	3.1
2797.00	4.4
2796.00	6.3
2795.00	3.0
2794.00	4.6
2793.00	6.3
2792.00	-5.8
2791.00	0.1
2790.00	-1.3
2789.00	14.5
2788.00	7.4
2787.00	11.4
2786.00	-2.4
2785.00	14.3
2784.00	-0.3
2783.00	-4.4
2782.00	-7.6
2781.00	14.6
2780.00	18.6
2779.00	8.2
2778.00	-2.8
2777.00	12.2
2776.00	15.8
2775.00	18.4
2774.00	0.8
2773.00	3.0
2772.00	0.8
2771.00	9.9
2770.00	17.3
2769.00	-6.2
2768.00	-3.8
2767.00	16.2
2766.00	2.5
2765.00	-1.3
2764.00	11.6
2763.00	-2.8
2762.00	13.7
2761.00	12.0
2760.00	-4.9
2759.00	13.3
2758.00	0.2
2757.00	6.4
2756.00	-9.6
2755.00	8.9
2754.00	6.1
2753.00	11.0
2752.00	5.6
2751.00	12.6
2750.00	12.8
2749.00	10.7
2748.00	3.6
2747.00	-0.1
2746.00	-10.7
2745.00	2.3
2744.00	-12.3
2743.00	-1.2
2742.00	0.9
2741.00	11.4
2740.00	2.1
2739.00	-6.1
2738.00	8.4
2737.00	-3.0
2736.00	7.4
2735.00	14.2
2734.00	-8.7
2733.00	7.9
2732.00	0.9
2731.00	-3.2
2730.00	7.3
2729.00	2.6
2728.00	12.3
2727.00	3.9
2726.00	-3.8
2725.00	-2.7
2724.00	8.6
2723.00	3.8
2722.00	2.4
2721.00	4.6
2720.00	3.1
2719.00	13.5
2718.00	5.3
2717.00	-5.5
2716.00	4.8
2715.00	-10.6
2714.00	2.1
2713.00	14.8
2712.00	-3.6
2711.00	9.5
2710.00	4.9
2709.00	7.0
2708.00	6.4
2707.00	13.6
2706.00	3.4
2705.00	8.1
2704.00	9.4
2703.00	2.8
2702.00	1.7
2701.00	3.9
2700.00	10.4
2699.00	-0.2
2698.00	-1.9
2697.00	4.6
2696.00	4.4
2695.00	3.4
2694.00	3.8
2693.00	6.2
2692.00	5.9
2691.00	4.5
2690.00	3.9
2689.00	8.8
2688.00	8.7
2687.00	3.9
2686.00	2.2
2685.00	4.5
2684.00	5.0
2683.00	1.6
2682.00	9.0
2681.00	7.2
2680.00	1.5
2679.00	4.2
2678.00	7.7
2677.00	8.8
2676.00	6.4
2675.00	7.5
2674.00	3.7
2673.00	7.4
2672.00	4.1
2671.00	6.9
2670.00	4.3
2669.00	3.3
2668.00	7.4
2667.00	3.0
2666.00	6.7
2665.00	3.5
2664.00	4.4
2663.00	5.4
2662.00	4.6
2661.00	3.6
2660.00	6.2
2659.00	2.7
2658.00	3.7
2657.00	4.3
2656.00	5.8
2655.00	3.9
2654.00	3.8
2653.00	3.7
2652.00	5.2
2651.00	6.4
2650.00	5.2
2649.00	4.6
2648.00	5.4
2647.00	6.0
2646.00	5.1
2645.00	4.7
2644.00	5.6
2643.00	4.3
2642.00	3.7
2641.00	4.5
2640.00	4.7
2639.00	5.7
2638.00	4.8
2637.00	4.8
2636.00	5.1
2635.00	4.7
2634.00	3.5
2633.00	4.8
2632.00	6.0
2631.00	4.3
2630.00	5.8
2629.00	5.1
2628.00	5.9
2627.00	4.6
2626.00	3.5
2625.00	4.1
2624.00	5.0
2623.00	3.8
2622.00	4.3
2621.00	5.2
2620.00	3.9
2619.00	4.1
2618.00	5.8
2617.00	4.9
2616.00	6.2
2615.00	3.9
2614.00	5.4
2613.00	4.5
2612.00	5.2
2611.00	6.1
2610.00	4.2
2609.00	5.1
2608.00	4.4
2607.00	4.6
2606.00	5.9
2605.00	4.6
2604.00	5.5
2603.00	3.7
2602.00	6.3
2601.00	1.1
2600.00	5.1
2599.00	3.5
2598.00	6.4
2597.00	5.7
2596.00	4.4
2595.00	6.2
2594.00	4.4
2593.00	5.4
2592.00	3.3
2591.00	5.1
2590.00	3.3
2589.00	5.6
2588.00	4.5
2587.00	5.1
2586.00	4.3
2585.00	4.5
2584.00	4.6
2583.00	4.6
2582.00	5.3
2581.00	4.4
2580.00	5.3
2579.00	4.8
2578.00	5.3
2577.00	5.8
2576.00	4.7
2575.00	4.5
2574.00	4.9
2573.00	4.7
2572.00	3.7
2571.00	4.9
2570.00	3.9
2569.00	6.4
2568.00	4.7
2567.00	4.1
2566.00	5.5
2565.00	5.3
2564.00	5.1
2563.00	4.9
2562.00	4.3
2561.00	4.7
2560.00	5.7
2559.00	4.4
2558.00	4.8
2557.00	5.2
2556.00	5.6
2555.00	5.0
2554.00	4.8
2553.00	5.1
2552.00	5.2
2551.00	5.0
2550.00	4.4
2549.00	5.2
2548.00	6.1
2547.00	5.2
2546.00	5.2
2545.00	4.0
2544.00	5.2
2543.00	4.2
2542.00	3.8
2541.00	4.5
2540.00	4.3
2539.00	4.8
2538.00	5.0
2537.00	5.6
2536.00	5.0
2535.00	5.1
2534.00	5.3
2533.00	4.9
2532.00	4.3
2531.00	4.3
2530.00	5.5
2529.00	4.6
2528.00	4.4
2527.00	5.1
2526.00	5.3
2525.00	4.9
2524.00	5.5
2523.00	4.4
2522.00	5.0
2521.00	4.5
2520.00	4.9
2519.00	4.5
2518.00	4.8
2517.00	4.3
2516.00	5.0
2515.00	5.0
2514.00	4.6
2513.00	5.4
2512.00	4.7
2511.00	4.9
2510.00	3.7
2509.00	5.3
2508.00	4.7
2507.00	4.4
2506.00	4.6
2505.00	4.9
2504.00	4.6
2503.00	4.7
2502.00	4.6
2501.00	3.9
2500.00	4.4
2499.00	5.2
2498.00	4.9
2497.00	4.4
2496.00	4.9
2495.00	4.9
2494.00	4.9
2493.00	5.0
2492.00	5.0
2491.00	4.7
2490.00	4.5
2489.00	4.8
2488.00	4.9
2487.00	4.6
2486.00	5.3
2485.00	4.6
2484.00	4.4
2483.00	5.1
2482.00	5.2
2481.00	4.4
2480.00	4.3
2479.00	4.8
2478.00	4.6
2477.00	4.8
2476.00	4.9
2475.00	4.9
2474.00	4.9
2473.00	4.6
2472.00	4.2
2471.00	4.7
2470.00	4.7
2469.00	4.7
2468.00	4.5
2467.00	4.7
2466.00	4.7
2465.00	4.7
2464.00	4.7
2463.00	4.9
2462.00	4.6
2461.00	5.0
2460.00	5.0
2459.00	4.7
2458.00	4.4
2457.00	4.5
2456.00	5.0
2455.00	4.4
2454.00	4.5
2453.00	4.7
2452.00	5.0
2451.00	4.8
2450.00	4.5
2449.00	4.6
2448.00	4.2
2447.00	4.7
2446.00	4.6
2445.00	4.4
2444.00	4.1
2443.00	4.5
2442.00	4.3
2441.00	4.2
2440.00	4.3
2439.00	4.7
2438.00	4.4
2437.00	4.3
2436.00	4.5
2435.00	4.5
2434.00	4.9
2433.00	4.3
2432.00	4.3
2431.00	4.4
2430.00	4.3
2429.00	4.4
2428.00	4.3
2427.00	4.6
2426.00	4.5
2425.00	4.7
2424.00	4.4
2423.00	4.5
2422.00	4.4
2421.00	4.4
2420.00	4.6
2419.00	4.5
2418.00	4.3
2417.00	4.5
2416.00	4.4
2415.00	4.3
2414.00	4.5
2413.00	4.6
2412.00	4.4
2411.00	4.5
2410.00	4.7
2409.00	4.6
2408.00	5.0
2407.00	4.5
2406.00	4.4
2405.00	4.1
2404.00	4.7
2403.00	4.6
2402.00	4.7
2401.00	4.4
2400.00	4.3
2399.00	4.6
2398.00	4.7
2397.00	4.5
2396.00	4.7
2395.00	4.5
2394.00	4.5
2393.00	4.4
2392.00	4.5
2391.00	4.5
2390.00	4.4
2389.00	4.7
2388.00	4.6
2387.00	4.3
2386.00	4.6
2385.00	4.1
2384.00	4.5
2383.00	4.3
2382.00	4.5
2381.00	4.4
2380.00	4.8
2379.00	4.6
2378.00	4.6
2377.00	4.5
2376.00	4.4
2375.00	4.4
2374.00	4.8
2373.00	4.6
2372.00	4.4
2371.00	4.7
2370.00	4.6
2369.00	4.7
2368.00	4.4
2367.00	4.5
2366.00	4.6
2365.00	4.5
2364.00	4.8
2363.00	4.6
2362.00	4.7
2361.00	4.7
2360.00	4.7
2359.00	4.3
2358.00	4.6
2357.00	4.6
2356.00	4.5
2355.00	4.7
2354.00	4.7
2353.00	4.7
2352.00	4.5
2351.00	4.6
2350.00	4.7
2349.00	4.5
2348.00	4.7
2347.00	4.6
2346.00	4.6
2345.00	4.6
2344.00	4.5
2343.00	4.7
2342.00	4.7
2341.00	4.7
2340.00	4.5
2339.00	4.5
2338.00	4.9
2337.00	4.2
2336.00	4.4
2335.00	4.6
2334.00	4.6
2333.00	4.9
2332.00	4.5
2331.00	4.7
2330.00	4.7
2329.00	4.6
2328.00	4.6
2327.00	4.6
2326.00	4.2
2325.00	4.4
2324.00	4.4
2323.00	4.3
2322.00	4.5
2321.00	4.6
2320.00	4.5
2319.00	4.5
2318.00	4.5
2317.00	4.5
2316.00	4.1
2315.00	4.4
2314.00	4.5
2313.00	4.4
2312.00	4.3
2311.00	4.5
2310.00	4.7
2309.00	4.7
2308.00	4.2
2307.00	4.7
2306.00	4.7
2305.00	4.6
2304.00	4.4
2303.00	4.7
2302.00	4.5
2301.00	4.3
2300.00	4.6
2299.00	4.4
2298.00	4.7
2297.00	4.4
2296.00	4.4
2295.00	4.7
2294.00	4.8
2293.00	4.5
2292.00	4.6
2291.00	4.5
2290.00	4.9
2289.00	4.9
2288.00	4.7
2287.00	4.8
2286.00	4.9
2285.00	4.8
2284.00	4.6
2283.00	4.9
2282.00	4.8
2281.00	4.9
2280.00	4.9
2279.00	4.8
2278.00	4.9
2277.00	5.1
2276.00	5.0
2275.00	5.0
2274.00	4.7
2273.00	4.8
2272.00	5.0
2271.00	5.0
2270.00	5.2
2269.00	5.0
2268.00	4.8
2267.00	5.1
2266.00	4.8
2265.00	4.7
2264.00	5.0
2263.00	4.9
2262.00	5.0
2261.00	5.1
2260.00	5.2
2259.00	4.9
2258.00	5.2
2257.00	5.0
2256.00	5.1
2255.00	5.1
2254.00	5.0
2253.00	4.8
2252.00	5.1
2251.00	4.9
2250.00	4.9
2249.00	5.2
2248.00	4.9
2247.00	5.1
2246.00	5.1
2245.00	5.1
2244.00	5.2
2243.00	5.2
2242.00	5.0
2241.00	5.1
2240.00	5.2
2239.00	5.0
2238.00	4.9
2237.00	5.1
2236.00	5.1
2235.00	5.2
2234.00	5.1
2233.00	5.2
2232.00	5.2
2231.00	5.2
2230.00	5.1
2229.00	5.1
2228.00	5.3
2227.00	5.2
2226.00	5.0
2225.00	5.1
2224.00	5.0
2223.00	5.3
2222.00	5.1
2221.00	5.2
2220.00	4.9
2219.00	5.3
2218.00	5.0
2217.00	5.3
2216.00	5.2
2215.00	5.2
2214.00	5.0
2213.00	4.9
2212.00	5.0
2211.00	5.2
2210.00	4.9
2209.00	5.1
2208.00	5.1
2207.00	5.2
2206.00	5.1
2205.00	5.1
2204.00	5.3
2203.00	5.1
2202.00	5.1
2201.00	4.9
2200.00	5.3
2199.00	5.1
2198.00	5.2
2197.00	5.2
2196.00	5.0
2195.00	5.1
2194.00	5.1
2193.00	5.1
2192.00	5.1
2191.00	5.1
2190.00	5.3
2189.00	5.0
2188.00	5.2
2187.00	5.0
2186.00	5.0
2185.00	5.2
2184.00	5.0
2183.00	5.1
2182.00	5.1
2181.00	5.2
2180.00	5.0
2179.00	5.2
2178.00	5.1
2177.00	5.2
2176.00	5.2
2175.00	5.0
2174.00	5.2
2173.00	5.1
2172.00	5.1
2171.00	4.9
2170.00	5.0
2169.00	5.1
2168.00	5.1
2167.00	5.2
2166.00	5.1
2165.00	5.1
2164.00	4.9
2163.00	5.4
2162.00	5.1
2161.00	5.1
2160.00	5.1
2159.00	5.0
2158.00	5.0
2157.00	5.0
2156.00	4.9
2155.00	5.1
2154.00	5.0
2153.00	5.1
2152.00	5.2
2151.00	5.3
2150.00	5.1
2149.00	5.0
2148.00	5.0
2147.00	5.2
2146.00	5.1
2145.00	5.1
2144.00	5.1
2143.00	5.2
2142.00	5.1
2141.00	5.2
2140.00	5.1
2139.00	5.2
2138.00	5.2
2137.00	5.1
2136.00	4.9
2135.00	5.2
2134.00	5.2
2133.00	5.1
2132.00	5.1
2131.00	5.1
2130.00	5.0
2129.00	5.1
2128.00	5.2
2127.00	5.1
2126.00	5.0
2125.00	5.2
2124.00	5.1
2123.00	5.0
2122.00	5.2
2121.00	5.2
2120.00	5.1
2119.00	5.1
2118.00	5.1
2117.00	5.1
2116.00	5.1
2115.00	4.9
2114.00	5.2
2113.00	5.1
2112.00	5.2
2111.00	5.0
2110.00	5.1
2109.00	5.2
2108.00	5.1
2107.00	5.1
2106.00	5.2
2105.00	5.0
2104.00	5.1
2103.00	5.1
2102.00	5.0
2101.00	5.3
2100.00	5.2
2099.00	5.1
2098.00	5.2
2097.00	5.2
2096.00	5.3
2095.00	5.1
2094.00	5.1
2093.00	5.1
2092.00	5.0
2091.00	5.1
2090.00	5.1
2089.00	5.2
2088.00	5.1
2087.00	5.3
2086.00	5.0
2085.00	5.1
2084.00	5.1
2083.00	5.0
2082.00	5.1
2081.00	4.9
2080.00	5.2
2079.00	5.1
2078.00	5.1
2077.00	5.0
2076.00	5.1
2075.00	5.0
2074.00	5.2
2073.00	5.1
2072.00	5.1
2071.00	5.0
2070.00	5.0
2069.00	5.1
2068.00	5.1
2067.00	5.2
2066.00	5.1
2065.00	5.0
2064.00	5.0
2063.00	5.1
2062.00	5.2
2061.00	5.1
2060.00	5.1
2059.00	5.1
2058.00	5.0
2057.00	5.0
2056.00	5.0
2055.00	4.9
2054.00	5.1
2053.00	5.3
2052.00	5.1
2051.00	5.0
2050.00	5.1
2049.00	5.0
2048.00	5.1
2047.00	5.0
2046.00	5.1
2045.00	5.1
2044.00	5.2
2043.00	5.1
2042.00	5.3
2041.00	4.9
2040.00	5.1
2039.00	5.1
2038.00	5.0
2037.00	5.0
2036.00	5.1
2035.00	5.2
2034.00	5.2
2033.00	5.1
2032.00	5.1
2031.00	5.3
2030.00	4.9
2029.00	5.0
2028.00	5.1
2027.00	5.1
2026.00	5.0
2025.00	5.3
2024.00	5.0
2023.00	5.0
2022.00	5.2
2021.00	5.2
2020.00	5.2
2019.00	4.8
2018.00	5.1
2017.00	5.2
2016.00	5.0
2015.00	5.2
2014.00	5.1
2013.00	5.1
2012.00	5.2
2011.00	5.2
2010.00	4.9
2009.00	5.1
2008.00	5.0
2007.00	5.2
2006.00	4.9
2005.00	5.1
2004.00	5.1
2003.00	4.9
2002.00	5.2
2001.00	5.1
2000.00	5.1
1999.00	5.1
1998.00	5.1
1997.00	5.1
1996.00	5.2
1995.00	5.2
1994.00	4.9
1993.00	5.1
1992.00	5.1
1991.00	5.3
1990.00	5.0
1989.00	5.1
1988.00	5.1
1987.00	5.1
1986.00	5.0
1985.00	4.9
1984.00	5.1
1983.00	5.0
1982.00	5.0
1981.00	5.1
1980.00	5.1
1979.00	5.1
1978.00	5.1
1977.00	5.0
1976.00	4.9
1975.00	5.1
1974.00	5.0
1973.00	5.2
1972.00	5.0
1971.00	5.0
1970.00	5.0
1969.00	5.0
1968.00	5.1
1967.00	5.1
1966.00	5.1
1965.00	5.3
1964.00	5.2
1963.00	5.2
1962.00	5.1
1961.00	5.3
1960.00	5.0
1959.00	5.1
1958.00	5.1
1957.00	5.1
1956.00	5.1
1955.00	5.1
1954.00	5.0
1953.00	5.1
1952.00	5.2
1951.00	4.9
1950.00	5.1
1949.00	5.1
1948.00	5.1
1947.00	4.9
1946.00	5.2
1945.00	4.9
1944.00	5.2
1943.00	5.3
1942.00	5.2
1941.00	5.1
1940.00	5.0
1939.00	5.2
1938.00	5.0
1937.00	5.1
1936.00	5.0
1935.00	4.9
1934.00	5.1
1933.00	5.1
1932.00	5.0
1931.00	5.1
1930.00	5.2
1929.00	5.1
1928.00	5.3
1927.00	5.1
1926.00	5.1
1925.00	5.1
1924.00	4.9
1923.00	5.0
1922.00	5.3
1921.00	4.9
1920.00	5.1
1919.00	5.0
1918.00	5.1
1917.00	5.1
1916.00	5.1
1915.00	5.0
1914.00	5.2
1913.00	5.2
1912.00	5.2
1911.00	5.1
1910.00	5.0
1909.00	5.1
1908.00	5.2
1907.00	5.0
1906.00	5.3
1905.00	5.0
1904.00	5.2
1903.00	5.1
1902.00	5.0
1901.00	5.0
1900.00	5.2
1899.00	5.2
1898.00	5.0
1897.00	5.0
1896.00	5.1
1895.00	4.9
1894.00	5.2
1893.00	5.1
1892.00	5.0
1891.00	5.0
1890.00	5.1
1889.00	5.2
1888.00	5.1
1887.00	5.0
1886.00	5.1
1885.00	5.0
1884.00	5.1
1883.00	5.0
1882.00	5.0
1881.00	5.1
1880.00	5.2
1879.00	5.2
1878.00	5.0
1877.00	5.1
1876.00	5.1
1875.00	5.1
1874.00	5.1
1873.00	5.1
1872.00	5.1
1871.00	5.1
1870.00	5.1
1869.00	5.1
1868.00	5.0
1867.00	5.0
1866.00	5.2
1865.00	5.1
1864.00	4.9
1863.00	5.1
1862.00	5.2
1861.00	5.0
1860.00	5.0
1859.00	5.1
1858.00	5.1
1857.00	5.2
1856.00	5.1
1855.00	5.1
1854.00	5.0
1853.00	5.1
1852.00	5.2
1851.00	5.1
1850.00	5.1
1849.00	5.1
1848.00	5.0
1847.00	5.1
1846.00	5.1
1845.00	5.1
1844.00	5.2
1843.00	4.9
1842.00	5.0
1841.00	5.1
1840.00	5.1
1839.00	5.1
1838.00	5.1
1837.00	5.1
1836.00	5.1
1835.00	5.0
1834.00	5.0
1833.00	5.1
1832.00	5.1
1831.00	5.0
1830.00	5.1
1829.00	5.1
1828.00	5.1
1827.00	5.1
1826.00	5.0
1825.00	5.1
1824.00	5.0
1823.00	5.0
1822.00	5.1
1821.00	5.2
1820.00	5.0
1819.00	5.1
1818.00	5.1
1817.00	5.1
1816.00	5.1
1815.00	5.2
1814.00	5.2
1813.00	5.0
1812.00	5.1
1811.00	5.1
1810.00	5.2
1809.00	5.2
1808.00	5.1
1807.00	5.1
1806.00	5.1
1805.00	5.1
1804.00	5.1
1803.00	5.1
1802.00	5.0
1801.00	5.1
1800.00	5.0
1799.00	5.1
1798.00	5.1
1797.00	5.1
1796.00	5.0
1795.00	5.1
1794.00	5.1
1793.00	5.1
1792.00	5.0
1791.00	5.1
1790.00	5.1
1789.00	5.1
1788.00	5.1
1787.00	5.1
1786.00	5.1
1785.00	5.1
1784.00	5.1
1783.00	5.1
1782.00	5.0
1781.00	5.1
1780.00	5.1
1779.00	5.1
1778.00	5.1
1777.00	5.0
1776.00	5.1
1775.00	5.1
1774.00	5.0
1773.00	5.1
1772.00	5.1
1771.00	5.1
1770.00	5.1
1769.00	5.1
1768.00	5.0
1767.00	5.1
1766.00	5.0
1765.00	5.0
1764.00	5.0
1763.00	5.1
1762.00	5.1
1761.00	5.1
1760.00	5.1
1759.00	5.0
1758.00	5.0
1757.00	5.0
1756.00	5.0
1755.00	5.0
1754.00	5.0
1753.00	5.0
1752.00	5.0
1751.00	5.1
1750.00	5.0
1749.00	5.0
1748.00	5.1
1747.00	5.1
1746.00	5.0
1745.00	5.0
1744.00	5.0
1743.00	5.0
1742.00	5.0
1741.00	5.0
1740.00	5.0
1739.00	5.0
1738.00	5.0
1737.00	5.0
1736.00	5.0
1735.00	4.9
1734.00	5.0
1733.00	5.0
1732.00	5.0
1731.00	5.0
1730.00	5.0
1729.00	5.0
1728.00	5.0
1727.00	5.0
1726.00	5.0
1725.00	4.9
1724.00	5.0
1723.00	5.0
1722.00	5.0
1721.00	5.0
1720.00	5.1
1719.00	5.0
1718.00	5.0
1717.00	5.0
1716.00	5.0
1715.00	5.0
1714.00	5.0
1713.00	5.1
1712.00	5.0
1711.00	5.0
1710.00	5.0
1709.00	5.1
1708.00	5.0
1707.00	5.1
1706.00	5.0
1705.00	5.1
1704.00	5.1
1703.00	5.1
1702.00	5.1
1701.00	5.0
1700.00	5.1
1699.00	5.1
1698.00	5.2
1697.00	5.0
1696.00	5.1
1695.00	5.1
1694.00	5.1
1693.00	5.1
1692.00	5.1
1691.00	5.1
1690.00	5.0
1689.00	5.1
1688.00	5.1
1687.00	5.1
1686.00	5.2
1685.00	5.0
1684.00	5.1
1683.00	5.1
1682.00	5.1
1681.00	5.1
1680.00	5.1
1679.00	5.2
1678.00	5.1
1677.00	5.1
1676.00	5.2
1675.00	5.2
1674.00	5.1
1673.00	5.1
1672.00	5.1
1671.00	5.1
1670.00	5.1
1669.00	5.2
1668.00	5.2
1667.00	5.2
1666.00	5.2
1665.00	5.1
1664.00	5.1
1663.00	5.2
1662.00	5.2
1661.00	5.1
1660.00	5.1
1659.00	5.2
1658.00	5.2
1657.00	5.1
1656.00	5.2
1655.00	5.1
1654.00	5.1
1653.00	5.1
1652.00	5.1
1651.00	5.1
1650.00	5.1
1649.00	5.1
1648.00	5.1
1647.00	5.2
1646.00	5.1
1645.00	5.2
1644.00	5.1
1643.00	5.1
1642.00	5.2
1641.00	5.1
1640.00	5.1
1639.00	5.2
1638.00	5.2
1637.00	5.2
1636.00	5.2
1635.00	5.1
1634.00	5.2
1633.00	5.1
1632.00	5.1
1631.00	5.1
1630.00	5.2
1629.00	5.2
1628.00	5.2
1627.00	5.2
1626.00	5.1
1625.00	5.2
1624.00	5.1
1623.00	5.1
1622.00	5.1
1621.00	5.2
1620.00	5.2
1619.00	5.1
1618.00	5.1
1617.00	5.1
1616.00	5.2
1615.00	5.2
1614.00	5.2
1613.00	5.1
1612.00	5.2
1611.00	5.1
1610.00	5.2
1609.00	5.2
1608.00	5.1
1607.00	5.1
1606.00	5.2
1605.00	5.1
1604.00	5.1
1603.00	5.2
1602.00	5.2
1601.00	5.2
1600.00	5.1
1599.00	5.2
1598.00	5.2
1597.00	5.2
1596.00	5.2
1595.00	5.1
1594.00	5.2
1593.00	5.1
1592.00	5.1
1591.00	5.2
1590.00	5.1
1589.00	5.2
1588.00	5.1
1587.00	5.2
1586.00	5.1
1585.00	5.2
1584.00	5.2
1583.00	5.1
1582.00	5.1
1581.00	5.1
1580.00	5.1
1579.00	5.2
1578.00	5.2
1577.00	5.1
1576.00	5.2
1575.00	5.1
1574.00	5.1
1573.00	5.1
1572.00	5.1
1571.00	5.1
1570.00	5.1
1569.00	5.1
1568.00	5.1
1567.00	5.2
1566.00	5.1
1565.00	5.2
1564.00	5.1
1563.00	5.2
1562.00	5.1
1561.00	5.1
1560.00	5.1
1559.00	5.1
1558.00	5.2
1557.00	5.2
1556.00	5.1
1555.00	5.1
1554.00	5.2
1553.00	5.2
1552.00	5.2
1551.00	5.2
1550.00	5.2
1549.00	5.1
1548.00	5.1
1547.00	5.1
1546.00	5.2
1545.00	5.1
1544.00	5.2
1543.00	5.1
1542.00	5.2
1541.00	5.2
1540.00	5.1
1539.00	5.2
1538.00	5.1
1537.00	5.1
1536.00	5.1
1535.00	5.1
1534.00	5.1
1533.00	5.1
1532.00	5.2
1531.00	5.1
1530.00	5.1
1529.00	5.1
1528.00	5.1
1527.00	5.1
1526.00	5.2
1525.00	5.1
1524.00	5.1
1523.00	5.2
1522.00	5.1
1521.00	5.1
1520.00	5.1
1519.00	5.0
1518.00	5.1
1517.00	5.2
1516.00	5.2
1515.00	5.1
1514.00	5.1
1513.00	5.1
1512.00	5.1
1511.00	5.1
1510.00	5.2
1509.00	5.1
1508.00	5.2
1507.00	5.1
1506.00	5.1
1505.00	5.1
1504.00	5.1
1503.00	5.2
1502.00	5.2
1501.00	5.1
1500.00	5.1
1499.00	5.2
1498.00	5.1
1497.00	5.1
1496.00	5.2
1495.00	5.1
1494.00	5.2
1493.00	5.1
1492.00	5.1
1491.00	5.1
1490.00	5.2
1489.00	5.1
1488.00	5.1
1487.00	5.2
1486.00	5.1
1485.00	5.2
1484.00	5.1
1483.00	5.2
1482.00	5.2
1481.00	5.1
1480.00	5.2
1479.00	5.1
1478.00	5.1
1477.00	5.2
1476.00	5.1
1475.00	5.1
1474.00	5.1
1473.00	5.1
1472.00	5.1
1471.00	5.2
1470.00	5.1
1469.00	5.1
1468.00	5.1
1467.00	5.1
1466.00	5.1
1465.00	5.1
1464.00	5.1
1463.00	5.1
1462.00	5.1
1461.00	5.1
1460.00	5.1
1459.00	5.1
1458.00	5.1
1457.00	5.0
1456.00	5.1
1455.00	5.1
1454.00	5.1
1453.00	5.0
1452.00	5.1
1451.00	5.1
1450.00	5.1
1449.00	5.0
1448.00	5.1
1447.00	5.2
1446.00	5.1
1445.00	5.1
1444.00	5.1
1443.00	5.2
1442.00	5.1
1441.00	5.1
1440.00	5.1
1439.00	5.1
1438.00	5.2
1437.00	5.1
1436.00	5.2
1435.00	5.1
1434.00	5.1
1433.00	5.1
1432.00	5.1
1431.00	5.0
1430.00	5.1
1429.00	5.1
1428.00	5.1
1427.00	5.1
1426.00	5.1
1425.00	5.1
1424.00	5.2
1423.00	5.0
1422.00	5.0
1421.00	5.1
1420.00	5.1
1419.00	5.1
1418.00	5.1
1417.00	5.1
1416.00	5.1
1415.00	5.1
1414.00	5.1
1413.00	5.0
1412.00	5.1
1411.00	5.1
1410.00	5.0
1409.00	5.1
1408.00	5.1
1407.00	5.1
1406.00	5.1
1405.00	5.1
1404.00	5.1
1403.00	5.1
1402.00	5.0
1401.00	5.2
1400.00	5.1
1399.00	5.1
1398.00	5.1
1397.00	5.1
1396.00	5.0
1395.00	5.1
1394.00	5.1
1393.00	5.1
1392.00	5.1
1391.00	5.1
1390.00	5.1
1389.00	5.1
1388.00	5.2
1387.00	5.2
1386.00	5.1
1385.00	5.1
1384.00	5.2
1383.00	5.1
1382.00	5.1
1381.00	5.1
1380.00	5.1
1379.00	5.2
1378.00	5.1
1377.00	5.1
1376.00	5.1
1375.00	5.1
1374.00	5.1
1373.00	5.2
1372.00	5.1
1371.00	5.1
1370.00	5.1
1369.00	5.1
1368.00	5.1
1367.00	5.1
1366.00	5.1
1365.00	5.1
1364.00	5.1
1363.00	5.1
1362.00	5.1
1361.00	5.1
1360.00	5.1
1359.00	5.1
1358.00	5.1
1357.00	5.1
1356.00	5.1
1355.00	5.0
1354.00	5.1
1353.00	5.1
1352.00	5.0
1351.00	5.1
1350.00	5.1
1349.00	5.1
1348.00	5.1
1347.00	5.0
1346.00	5.1
1345.00	5.1
1344.00	5.1
1343.00	5.1
1342.00	5.1
1341.00	5.1
1340.00	5.1
1339.00	5.1
1338.00	5.1
1337.00	5.1
1336.00	5.1
1335.00	5.1
1334.00	5.0
1333.00	5.1
1332.00	5.1
1331.00	5.0
1330.00	5.0
1329.00	5.1
1328.00	5.0
1327.00	5.0
1326.00	5.1
1325.00	5.1
1324.00	5.1
1323.00	5.1
1322.00	5.1
1321.00	5.1
1320.00	5.1
1319.00	5.1
1318.00	5.1
1317.00	5.1
1316.00	5.0
1315.00	5.1
1314.00	5.1
1313.00	5.1
1312.00	5.1
1311.00	5.1
1310.00	5.0
1309.00	5.1
1308.00	5.0
1307.00	5.1
1306.00	5.1
1305.00	5.1
1304.00	5.1
1303.00	5.0
1302.00	5.0
1301.00	5.1
1300.00	5.1
1299.00	5.1
1298.00	5.1
1297.00	5.1
1296.00	5.0
1295.00	5.0
1294.00	5.1
1293.00	5.1
1292.00	5.1
1291.00	5.1
1290.00	5.0
1289.00	5.1
1288.00	5.1
1287.00	5.1
1286.00	5.1
1285.00	5.1
1284.00	5.1
1283.00	5.1
1282.00	5.1
1281.00	5.1
1280.00	5.1
1279.00	5.1
1278.00	5.0
1277.00	5.1
1276.00	5.1
1275.00	5.1
1274.00	5.1
1273.00	5.0
1272.00	5.0
1271.00	5.0
1270.00	5.0
1269.00	5.0
1268.00	5.0
1267.00	5.0
1266.00	5.0
1265.00	5.0
1264.00	5.1
1263.00	5.1
1262.00	5.1
1261.00	5.1
1260.00	5.1
1259.00	5.1
1258.00	5.0
1257.00	5.1
1256.00	5.0
1255.00	5.0
1254.00	5.0
1253.00	5.0
1252.00	5.0
1251.00	5.0
1250.00	5.1
1249.00	5.0
1248.00	5.0
1247.00	5.0
1246.00	5.1
1245.00	5.1
1244.00	5.0
1243.00	5.1
1242.00	5.1
1241.00	5.1
1240.00	5.1
1239.00	5.0
1238.00	5.1
1237.00	5.0
1236.00	5.0
1235.00	5.1
1234.00	5.0
1233.00	5.1
1232.00	5.0
1231.00	5.1
1230.00	4.9
1229.00	5.0
1228.00	5.1
1227.00	5.1
1226.00	5.0
1225.00	5.0
1224.00	5.0
1223.00	5.0
1222.00	5.0
1221.00	5.0
1220.00	5.0
1219.00	5.0
1218.00	5.0
1217.00	5.0
1216.00	5.0
1215.00	4.9
1214.00	5.0
1213.00	5.1
1212.00	5.0
1211.00	5.0
1210.00	5.0
1209.00	5.0
1208.00	4.9
1207.00	5.0
1206.00	5.0
1205.00	5.0
1204.00	5.0
1203.00	5.0
1202.00	5.0
1201.00	5.1
1200.00	5.0
1199.00	5.0
1198.00	5.0
1197.00	5.1
1196.00	5.0
1195.00	5.0
1194.00	5.0
1193.00	5.0
1192.00	5.0
1191.00	5.0
1190.00	5.0
1189.00	5.0
1188.00	5.1
1187.00	4.9
1186.00	5.0
1185.00	5.0
1184.00	5.0
1183.00	5.0
1182.00	5.0
1181.00	5.0
1180.00	5.0
1179.00	5.1
1178.00	5.0
1177.00	5.0
1176.00	5.0
1175.00	5.0
1174.00	5.0
1173.00	5.0
1172.00	5.0
1171.00	5.0
1170.00	5.0
1169.00	5.0
1168.00	5.0
1167.00	5.0
1166.00	5.0
1165.00	5.1
1164.00	5.0
1163.00	5.0
1162.00	5.0
1161.00	5.0
1160.00	5.0
1159.00	5.0
1158.00	5.0
1157.00	5.0
1156.00	5.1
1155.00	5.0
1154.00	5.0
1153.00	5.1
1152.00	4.9
1151.00	5.0
1150.00	5.0
1149.00	5.0
1148.00	5.0
1147.00	5.1
1146.00	5.0
1145.00	5.0
1144.00	5.0
1143.00	5.1
1142.00	5.0
1141.00	5.1
1140.00	5.1
1139.00	5.0
1138.00	5.0
1137.00	5.1
1136.00	5.0
1135.00	5.1
1134.00	5.0
1133.00	5.0
1132.00	5.0
1131.00	5.0
1130.00	5.0
1129.00	5.1
1128.00	5.0
1127.00	5.0
1126.00	5.0
1125.00	5.1
1124.00	5.0
1123.00	5.0
1122.00	5.1
1121.00	5.0
1120.00	5.0
1119.00	5.1
1118.00	5.1
1117.00	5.1
1116.00	5.0
1115.00	5.0
1114.00	5.0
1113.00	5.0
1112.00	5.0
1111.00	5.1
1110.00	5.0
1109.00	5.0
1108.00	5.1
1107.00	4.9
1106.00	5.0
1105.00	5.0
1104.00	5.0
1103.00	5.0
1102.00	5.0
1101.00	5.0
1100.00	5.0
1099.00	5.0
1098.00	5.0
1097.00	5.0
1096.00	5.0
1095.00	5.0
1094.00	4.9
1093.00	5.0
1092.00	5.0
1091.00	5.0
1090.00	5.0
1089.00	5.0
1088.00	5.0
1087.00	4.9
1086.00	5.0
1085.00	5.0
1084.00	5.0
1083.00	5.0
1082.00	5.0
1081.00	5.0
1080.00	5.0
1079.00	5.0
1078.00	5.0
1077.00	4.9
1076.00	5.0
1075.00	4.9
1074.00	5.0
1073.00	5.0
1072.00	5.0
1071.00	5.0
1070.00	5.0
1069.00	5.0
1068.00	5.0
1067.00	5.0
1066.00	5.0
1065.00	5.0
1064.00	5.0
1063.00	5.0
1062.00	5.0
1061.00	5.0
1060.00	4.9
1059.00	5.0
1058.00	5.0
1057.00	5.0
1056.00	5.0
1055.00	5.0
1054.00	5.0
1053.00	5.0
1052.00	5.0
1051.00	5.0
1050.00	5.0
1049.00	5.0
1048.00	5.0
1047.00	5.0
1046.00	5.0
1045.00	5.0
1044.00	5.0
1043.00	5.0
1042.00	5.0
1041.00	5.0
1040.00	5.0
1039.00	5.0
1038.00	5.1
1037.00	5.0
1036.00	5.0
1035.00	5.1
1034.00	5.0
1033.00	4.9
1032.00	5.0
1031.00	5.0
1030.00	4.9
1029.00	5.0
1028.00	5.0
1027.00	5.0
1026.00	5.0
1025.00	5.0
1024.00	5.1
1023.00	5.0
1022.00	5.0
1021.00	5.1
1020.00	5.1
1019.00	5.1
1018.00	5.0
1017.00	5.0
1016.00	4.9
1015.00	4.9
1014.00	5.0
1013.00	4.9
1012.00	5.0
1011.00	5.0
1010.00	4.9
1009.00	5.0
1008.00	5.0
1007.00	5.1
1006.00	5.0
1005.00	5.0
1004.00	5.0
1003.00	5.0
1002.00	4.9
1001.00	4.9
1000.00	4.9
999.00	5.0
998.00	5.0
997.00	5.0
996.00	5.0
995.00	5.0
994.00	5.0
993.00	5.0
992.00	5.0
991.00	4.9
990.00	4.9
989.00	4.9
988.00	5.0
987.00	5.0
986.00	5.0
985.00	5.0
984.00	5.0
983.00	4.9
982.00	4.9
981.00	5.0
980.00	5.0
979.00	5.0
978.00	5.1
977.00	4.9
976.00	4.9
975.00	5.0
974.00	5.0
973.00	5.0
972.00	5.0
971.00	5.1
970.00	5.0
969.00	4.9
968.00	5.0
967.00	5.0
966.00	4.9
965.00	5.0
964.00	5.0
963.00	5.0
962.00	5.0
961.00	5.0
960.00	5.0
959.00	5.0
958.00	5.0
957.00	5.0
956.00	5.0
955.00	5.0
954.00	5.0
953.00	5.0
952.00	5.0
951.00	4.9
950.00	4.9
949.00	5.0
948.00	5.0
947.00	5.0
946.00	5.0
945.00	5.0
944.00	5.0
943.00	5.0
942.00	5.0
941.00	5.0
940.00	5.0
939.00	5.1
938.00	5.0
937.00	5.0
936.00	5.0
935.00	4.9
934.00	5.0
933.00	4.9
932.00	5.0
931.00	5.0
930.00	5.0
929.00	5.0
928.00	5.0
927.00	5.0
926.00	5.1
925.00	5.0
924.00	5.0
923.00	5.0
922.00	5.0
921.00	5.0
920.00	5.0
919.00	4.9
918.00	5.0
917.00	5.0
916.00	5.0
915.00	5.0
914.00	5.0
913.00	4.9
912.00	5.0
911.00	4.9
910.00	5.0
909.00	5.0
908.00	4.9
907.00	5.0
906.00	5.0
905.00	5.0
904.00	5.0
903.00	5.1
902.00	5.0
901.00	5.0
900.00	5.0
899.00	5.0
898.00	5.0
897.00	5.0
896.00	5.0
895.00	5.0
894.00	5.1
893.00	4.9
892.00	5.0
891.00	5.0
890.00	4.9
889.00	5.0
888.00	5.0
887.00	5.1
886.00	5.0
885.00	5.0
884.00	4.9
883.00	4.8
882.00	4.9
881.00	4.8
880.00	4.8
879.00	4.9
878.00	4.7
877.00	4.9
876.00	4.9
875.00	4.8
874.00	4.7
873.00	4.7
872.00	4.8
871.00	4.7
870.00	4.7
869.00	4.6
868.00	4.7
867.00	4.7
866.00	4.8
865.00	4.6
864.00	4.7
863.00	4.6
862.00	4.6
861.00	4.5
860.00	4.7
859.00	4.6
858.00	4.6
857.00	4.6
856.00	4.5
855.00	4.5
854.00	4.5
853.00	4.5
852.00	4.5
851.00	4.5
850.00	4.5
849.00	4.6
848.00	4.5
847.00	4.5
846.00	4.5
845.00	4.6
844.00	4.5
843.00	4.5
842.00	4.6
841.00	4.5
840.00	4.7
839.00	4.6
838.00	4.5
837.00	4.5
836.00	4.6
835.00	4.5
834.00	4.5
833.00	4.5
832.00	4.6
831.00	4.4
830.00	4.5
829.00	4.6
828.00	4.5
827.00	4.6
826.00	4.6
825.00	4.4
824.00	4.5
823.00	4.6
822.00	4.5
821.00	4.6
820.00	4.5
819.00	4.5
818.00	4.5
817.00	4.6
816.00	4.7
815.00	4.5
814.00	4.6
813.00	4.7
812.00	4.5
811.00	4.6
810.00	4.6
809.00	4.5
808.00	4.5
807.00	4.4
806.00	4.5
805.00	4.5
804.00	4.6
803.00	4.6
802.00	4.5
801.00	4.4
800.00	4.5
799.00	4.4
798.00	4.6
797.00	4.4
796.00	4.5
795.00	4.6
794.00	4.5
793.00	4.6
792.00	4.6
791.00	4.6
790.00	4.5
789.00	4.6
788.00	4.5
787.00	4.5
786.00	4.5
785.00	4.6
784.00	4.5
783.00	4.5
782.00	4.6
781.00	4.5
780.00	4.6
779.00	4.6
778.00	4.5
777.00	4.6
776.00	4.5
775.00	4.5
774.00	4.6
773.00	4.5
772.00	4.5
771.00	4.5
770.00	4.5
769.00	4.5
768.00	4.6
767.00	4.5
766.00	4.5
765.00	4.5
764.00	4.5
763.00	4.6
762.00	4.5
761.00	4.5
760.00	4.5
759.00	4.5
758.00	4.5
757.00	4.6
756.00	4.5
755.00	4.5
754.00	4.5
753.00	4.6
752.00	4.6
751.00	4.6
750.00	4.6
749.00	4.5
748.00	4.5
747.00	4.6
746.00	4.5
745.00	4.5
744.00	4.6
743.00	4.6
742.00	4.6
741.00	4.5
740.00	4.5
739.00	4.5
738.00	4.5
737.00	4.6
736.00	4.5
735.00	4.5
734.00	4.6
733.00	4.6
732.00	4.6
731.00	4.6
730.00	4.5
729.00	4.5
728.00	4.5
727.00	4.6
726.00	4.5
725.00	4.6
724.00	4.5
723.00	4.5
722.00	4.6
721.00	4.6
720.00	4.6
719.00	4.6
718.00	4.6
717.00	4.5
716.00	4.6
715.00	4.5
714.00	4.6
713.00	4.5
712.00	4.6
711.00	4.5
710.00	4.6
709.00	4.6
708.00	4.5
707.00	4.5
706.00	4.5
705.00	4.5
704.00	4.5
703.00	4.6
702.00	4.6
701.00	4.5
700.00	4.5
699.00	4.6
698.00	4.6
697.00	4.6
696.00	4.5
695.00	4.5
694.00	4.6
693.00	4.6
692.00	4.6
691.00	4.5
690.00	4.5
689.00	4.6
688.00	4.6
687.00	4.6
686.00	4.6
685.00	4.6
684.00	4.6
683.00	4.6
682.00	4.6
681.00	4.6
680.00	4.6
679.00	4.5
678.00	4.6
677.00	4.6
676.00	4.6
675.00	4.6
674.00	4.6
673.00	4.5
672.00	4.6
671.00	4.6
670.00	4.5
669.00	4.5
668.00	4.6
667.00	4.6
666.00	4.5
665.00	4.6
664.00	4.6
663.00	4.6
662.00	4.5
661.00	4.6
660.00	4.5
659.00	4.6
658.00	4.5
657.00	4.6
656.00	4.5
655.00	4.5
654.00	4.5
653.00	4.5
652.00	4.6
651.00	4.6
650.00	4.6
649.00	4.6
648.00	4.6
647.00	4.6
646.00	4.6
645.00	4.6
644.00	4.6
643.00	4.5
642.00	4.6
641.00	4.5
640.00	4.6
639.00	4.6
638.00	4.6
637.00	4.5
636.00	4.6
635.00	4.5
634.00	4.6
633.00	4.6
632.00	4.6
631.00	4.6
630.00	4.6
629.00	4.6
628.00	4.6
627.00	4.6
626.00	4.5
625.00	4.5
624.00	4.6
623.00	4.5
622.00	4.6
621.00	4.6
620.00	4.6
619.00	4.6
618.00	4.6
617.00	4.6
616.00	4.5
615.00	4.6
614.00	4.6
613.00	4.6
612.00	4.6
611.00	4.6
610.00	4.6
609.00	4.5
608.00	4.6
607.00	4.6
606.00	4.6
605.00	4.6
604.00	4.5
603.00	4.6
602.00	4.6
601.00	4.6
600.00	4.6
599.00	4.6
598.00	4.6
597.00	4.6
596.00	4.5
595.00	4.6
594.00	4.6
593.00	4.6
592.00	4.6
591.00	4.6
590.00	4.6
589.00	4.6
588.00	4.6
587.00	4.6
586.00	4.6
585.00	4.6
584.00	4.6
583.00	4.6
582.00	4.6
581.00	4.6
580.00	4.6
579.00	4.6
578.00	4.6
577.00	4.6
576.00	4.6
575.00	4.6
574.00	4.5
573.00	4.6
572.00	4.6
571.00	4.6
570.00	4.6
569.00	4.6
568.00	4.6
567.00	4.6
566.00	4.6
565.00	4.6
564.00	4.6
563.00	4.6
562.00	4.6
561.00	4.6
560.00	4.6
559.00	4.6
558.00	4.6
557.00	4.6
556.00	4.6
555.00	4.6
554.00	4.6
553.00	4.6
552.00	4.6
551.00	4.6
550.00	4.6
549.00	4.6
548.00	4.6
547.00	4.6
546.00	4.6
545.00	4.7
544.00	4.6
543.00	4.6
542.00	4.6
541.00	4.6
540.00	4.6
539.00	4.6
538.00	4.6
537.00	4.6
536.00	4.6
535.00	4.6
534.00	4.6
533.00	4.6
532.00	4.6
531.00	4.6
530.00	4.7
529.00	4.6
528.00	4.6
527.00	4.6
526.00	4.7
525.00	4.6
524.00	4.7
523.00	4.7
522.00	4.7
521.00	4.6
520.00	4.7
519.00	4.7
518.00	4.7
517.00	4.7
516.00	4.7
515.00	4.7
514.00	4.7
513.00	4.7
512.00	4.6
511.00	4.7
510.00	4.7
509.00	4.7
508.00	4.7
507.00	4.7
506.00	4.7
505.00	4.7
504.00	4.7
503.00	4.7
502.00	4.6
501.00	4.7
500.00	4.7
499.00	4.7
498.00	4.7
497.00	4.7
496.00	4.7
495.00	4.7
494.00	4.7
493.00	4.7
492.00	4.7
491.00	4.7
490.00	4.7
489.00	4.7
488.00	4.7
487.00	4.7
486.00	4.7
485.00	4.7
484.00	4.7
483.00	4.7
482.00	4.7
481.00	4.7
480.00	4.8
479.00	4.7
478.00	4.8
477.00	4.7
476.00	4.7
475.00	4.7
474.00	4.7
473.00	4.8
472.00	4.7
471.00	4.7
470.00	4.7
469.00	4.7
468.00	4.8
467.00	4.7
466.00	4.7
465.00	4.7
464.00	4.7
463.00	4.7
462.00	4.8
461.00	4.8
460.00	4.8
459.00	4.7
458.00	4.7
457.00	4.8
456.00	4.8
455.00	4.8
454.00	4.8
453.00	4.8
452.00	4.8
451.00	4.8
450.00	4.8
449.00	4.8
448.00	4.8
447.00	4.9
446.00	4.8
445.00	4.8
444.00	4.8
443.00	4.9
442.00	4.8
441.00	4.8
440.00	4.9
439.00	4.9
438.00	4.8
437.00	4.8
436.00	4.8
435.00	4.9
434.00	4.9
433.00	4.9
432.00	4.9
431.00	4.9
430.00	4.8
429.00	4.8
428.00	4.8
427.00	4.9
426.00	4.9
425.00	4.9
424.00	4.9
423.00	4.9
422.00	4.9
421.00	4.9
420.00	4.9
419.00	4.9
418.00	4.9
417.00	4.9
416.00	4.9
415.00	4.9
414.00	5.0
413.00	4.9
412.00	5.0
411.00	4.9
410.00	4.9
409.00	5.0
408.00	5.0
407.00	4.9
406.00	4.9
405.00	5.0
404.00	5.0
403.00	5.0
402.00	5.1
401.00	5.0
400.00	5.0
399.00	5.0
398.00	5.1
397.00	5.1
396.00	5.1
395.00	5.1
394.00	5.0
393.00	5.1
392.00	5.0
391.00	5.1
390.00	5.0
389.00	5.1
388.00	5.2
387.00	5.2
386.00	5.1
385.00	5.1
384.00	5.3
383.00	5.2
382.00	5.2
381.00	5.2
380.00	5.2
379.00	5.2
378.00	5.2
377.00	5.3
376.00	5.2
375.00	5.3
374.00	5.4
373.00	5.2
372.00	5.2
371.00	5.4
370.00	5.3
369.00	5.4
368.00	5.3
367.00	5.4
366.00	5.3
365.00	5.4
364.00	5.4
363.00	5.3
362.00	5.4
361.00	5.4
360.00	5.3
359.00	5.2
358.00	5.5
357.00	5.5
356.00	5.4
355.00	5.5
354.00	5.5
353.00	5.6
352.00	5.5
351.00	5.6
350.00	5.5
349.00	5.4
348.00	5.4
347.00	5.6
346.00	5.5
345.00	5.4
344.00	5.5
343.00	5.5
342.00	5.5
341.00	5.7
340.00	5.6
339.00	5.6
338.00	5.8
337.00	5.6
336.00	5.7
335.00	5.7
334.00	5.7
333.00	5.8
332.00	5.7
331.00	5.9
330.00	5.6
329.00	5.8
328.00	5.7
327.00	6.0
326.00	6.1
325.00	5.9
324.00	5.8
323.00	5.9
322.00	6.0
321.00	6.1
320.00	6.0
319.00	6.0
318.00	6.1
317.00	6.2
316.00	6.1
315.00	6.4
314.00	6.3
313.00	6.2
312.00	6.4
311.00	6.2
310.00	6.3
309.00	6.5
308.00	6.4
307.00	6.6
306.00	6.5
305.00	6.6
304.00	6.5
303.00	6.6
302.00	6.6
301.00	6.8
300.00	6.8
299.00	6.5
298.00	6.8
297.00	6.9
296.00	6.9
295.00	7.1
294.00	7.0
293.00	7.1
292.00	7.2
291.00	7.3
290.00	7.5
289.00	7.1
288.00	7.5
287.00	7.4
286.00	7.6
285.00	7.4
284.00	8.0
283.00	7.9
282.00	8.2
281.00	8.0
280.00	8.5
279.00	8.4
278.00	8.5
277.00	8.6
276.00	8.7
275.00	9.2
274.00	9.2
273.00	9.0
272.00	9.3
271.00	9.5
270.00	9.8
269.00	9.8
268.00	9.8
267.00	9.9
266.00	10.2
265.00	10.5
264.00	10.3
263.00	10.5
262.00	10.7
261.00	10.8
260.00	11.2
259.00	11.0
258.00	11.0
257.00	11.4
256.00	11.2
255.00	11.7
254.00	11.3
253.00	11.6
252.00	11.9
251.00	11.8
250.00	11.6
249.00	11.5
248.00	12.2
247.00	11.9
246.00	12.1
245.00	12.2
244.00	12.2
243.00	12.1
242.00	12.2
241.00	12.3
240.00	12.4
239.00	12.9
238.00	12.9
237.00	12.9
236.00	13.3
235.00	13.4
234.00	13.0
233.00	13.4
232.00	14.0
231.00	13.8
230.00	14.3
229.00	14.4
228.00	14.1
227.00	15.0
226.00	14.7
225.00	14.9
224.00	14.9
223.00	16.7
222.00	16.5
221.00	17.3
220.00	17.1
219.00	18.5
218.00	19.5
217.00	19.5
216.00	19.8
215.00	20.1
214.00	20.0
213.00	22.3
212.00	23.0
211.00	24.1
210.00	25.3
209.00	27.5
208.00	31.3
207.00	31.3
206.00	34.7
205.00	38.3
204.00	40.9
203.00	39.2
202.00	44.9
201.00	50.1
200.00	43.6
