# Supplementary material for: Accelerating the solar-thermal energy storage via inner-light supplying with optical waveguide
Source: Nat Commun. 2023 Jun 12;14:3456. doi: 10.1038/s41467-023-39190-1 (PMC10261122; doi:10.1038/s41467-023-39190-1)
Supplement: Supplementary file 6 — Source Data [file 41467_2023_39190_MOESM6_ESM.zip › 1-original data/Fig.2/Fig.2b/R%/1.TXT]

Sample:	'CNTPAM
File name:	CNTPAM_20210603191133.UDS
Run Date:	'19:05:35, 06/03/2021
Operator:	UV
Comment:	'

Instrument
Model:	UH4150 Spectrophotometer(Integrating Sphere)
Serial Number:	'
ROM Version:	1J14150 04

Instrument Parameters
Measurement Type:	Wavelength Scan
Data Mode:	%R
Start Wavelength:	3000.00 nm
End Wavelength:	200.00 nm
Scan Speed:	300 nm/min
Sampling Interval:	1.00 nm
Delay:	0 s
Cycle Time:	0.0 min
Replicates:	1
Auto Zero before each run:	Off
Slit Width:	2.00 nm
PMT Voltage:	Auto1
Lamp Change Mode:	Auto
Lamp Change Wavelength:	340.00 nm
Baseline Correction:	User 1
High Resolution:	On
D2 Lamp:	On
WI Lamp:	On
R/S Reverse:	On
Attenuation:	'None
--- NIR ---
Scan Speed:	1200 nm/min
Slit:	Auto change
PbS Gain:	1
Detector change correct:	ON
Detector change Wavelength:	850.0 nm
Light control:	Fixed
--------------

Peak Detection
Integration Method:	Rectangular
Sensitivity:	1
Threshold:	0.0100

Peaks
Peak #	Start (nm)	Apex (nm)	End (nm)	Height (%R)	Valley (nm)	Valley (%R)
1	3000.00	2990.00	2958.00	-32.1	2958.00	21.4
2	2958.00	2946.00	2931.00	-3.2	2931.00	20.6
3	2931.00	2926.00	2921.00	-8.6	2921.00	16.7
4	2921.00	2900.00	2895.00	-9.1	2895.00	17.6
5	2895.00	2885.00	2883.00	1.4	2883.00	17.9
6	2883.00	2873.00	2871.00	-1.8	2871.00	12.4
7	2871.00	2862.00	2853.00	-6.4	2853.00	11.2
8	2853.00	2850.00	2831.00	-6.6	2831.00	12.5
9	2831.00	2817.00	2804.00	-5.0	2804.00	22.7
10	2804.00	2780.00	2778.00	-2.9	2778.00	9.8
11	2778.00	2772.00	2750.00	-14.3	2750.00	16.9
12	2750.00	2742.00	2736.00	-9.2	2736.00	29.0
13	2736.00	2730.00	2723.00	-5.0	2723.00	15.5
14	2723.00	2713.00	2708.00	-1.4	2708.00	12.0
15	2708.00	2690.00	2686.00	0.6	2686.00	11.5
16	2686.00	2678.00	2671.00	-1.1	2671.00	9.4
17	2671.00	2666.00	2662.00	2.7	2662.00	7.8
18	2662.00	2650.00	2651.00	4.2	2651.00	6.8
19	2651.00	2641.00	2617.00	4.0	2617.00	6.3
20	2617.00	2613.00	2603.00	3.3	2603.00	6.5
21	2603.00	2599.00	2585.00	3.2	2585.00	6.0
22	2585.00	2561.00	2554.00	4.3	2554.00	6.0
23	2554.00	2542.00	2537.00	4.9	2537.00	5.5
24	2537.00	2524.00	2522.00	4.4	2522.00	5.6
25	2522.00	2513.00	2505.00	4.9	2505.00	5.9
26	2505.00	2495.00	2477.00	4.3	2477.00	6.1
27	2477.00	2473.00	2465.00	5.0	2465.00	5.3
28	2465.00	2460.00	2458.00	4.7	2458.00	5.6
29	2458.00	2448.00	2442.00	4.6	2442.00	5.6
30	2442.00	2441.00	2424.00	4.5	2424.00	5.2
31	2424.00	2416.00	2411.00	4.8	2411.00	5.2
32	2411.00	2404.00	2403.00	4.7	2403.00	5.1
33	2403.00	2400.00	2382.00	4.8	2382.00	5.2
34	2382.00	2352.00	2339.00	4.8	2339.00	5.5
35	2339.00	2337.00	2329.00	4.8	2329.00	5.4
36	2329.00	2322.00	2316.00	4.8	2316.00	5.2
37	2316.00	2305.00	2292.00	4.9	2292.00	5.4
38	2292.00	2291.00	2269.00	5.0	2269.00	5.6
39	2269.00	2261.00	2239.00	5.2	2239.00	5.7
40	2239.00	2218.00	2211.00	5.2	2211.00	5.6
41	2211.00	2207.00	2197.00	5.3	2197.00	5.7
42	2197.00	2179.00	2161.00	5.2	2161.00	5.6
43	2161.00	2149.00	2133.00	5.3	2133.00	5.6
44	2133.00	2123.00	2117.00	5.3	2117.00	5.5
45	2117.00	2104.00	2100.00	5.3	2100.00	5.6
46	2100.00	2097.00	2076.00	5.3	2076.00	5.6
47	2076.00	2048.00	2039.00	5.3	2039.00	5.6
48	2039.00	2023.00	2006.00	5.3	2006.00	5.5
49	2006.00	1996.00	1976.00	5.3	1976.00	5.6
50	1976.00	1964.00	1957.00	5.4	1957.00	5.6
51	1957.00	1951.00	1938.00	5.3	1938.00	5.6
52	1938.00	1936.00	1923.00	5.2	1923.00	5.6
53	1923.00	1911.00	1902.00	5.4	1902.00	5.6
54	1902.00	1894.00	1864.00	5.3	1864.00	5.5
55	1864.00	1861.00	1846.00	5.4	1846.00	5.6
56	1846.00	1842.00	1825.00	5.3	1825.00	5.6
57	1825.00	1819.00	1814.00	5.3	1814.00	5.5
58	1814.00	1812.00	1774.00	5.3	1774.00	5.5
59	1774.00	1770.00	1763.00	5.4	1763.00	5.5
60	1763.00	1754.00	1749.00	5.3	1749.00	5.5
61	1749.00	1736.00	1731.00	5.3	1731.00	5.4
62	1731.00	1725.00	1709.00	5.3	1709.00	5.5
63	1709.00	1705.00	1698.00	5.4	1698.00	5.5
64	1698.00	1693.00	1687.00	5.4	1687.00	5.5
65	1687.00	1667.00	1661.00	5.4	1661.00	5.5
66	1661.00	1658.00	1650.00	5.4	1650.00	5.6
67	1650.00	1649.00	1633.00	5.4	1633.00	5.6
68	1633.00	1623.00	1615.00	5.4	1615.00	5.5
69	1615.00	1613.00	1608.00	5.4	1608.00	5.5
70	1608.00	1601.00	1600.00	5.5	1600.00	5.6
71	1600.00	1596.00	1585.00	5.4	1585.00	5.5
72	1585.00	1577.00	1573.00	5.4	1573.00	5.6
73	1573.00	1562.00	1561.00	5.5	1561.00	5.5
74	1561.00	1546.00	1538.00	5.4	1538.00	5.5
75	1538.00	1512.00	1510.00	5.4	1510.00	5.5
76	1510.00	1490.00	1481.00	5.4	1481.00	5.5
77	1481.00	1455.00	1433.00	5.4	1433.00	5.5
78	1433.00	1415.00	1411.00	5.3	1411.00	5.5
79	1411.00	1404.00	1389.00	5.4	1389.00	5.5
80	1389.00	1385.00	1381.00	5.4	1381.00	5.5
81	1381.00	1375.00	1353.00	5.4	1353.00	5.5
82	1353.00	1342.00	1333.00	5.3	1333.00	5.4
83	1333.00	1315.00	1311.00	5.3	1311.00	5.5
84	1311.00	1301.00	1300.00	5.3	1300.00	5.5
85	1300.00	1289.00	1266.00	5.3	1266.00	5.4
86	1266.00	1259.00	1246.00	5.3	1246.00	5.4
87	1246.00	1239.00	1233.00	5.3	1233.00	5.4
88	1233.00	1206.00	1196.00	5.2	1196.00	5.4
89	1196.00	1183.00	1166.00	5.2	1166.00	5.3
90	1166.00	1159.00	1157.00	5.2	1157.00	5.3
91	1157.00	1152.00	1144.00	5.2	1144.00	5.3
92	1144.00	1116.00	1114.00	5.2	1114.00	5.3
93	1114.00	1095.00	1084.00	5.3	1084.00	5.4
94	1084.00	1072.00	1068.00	5.2	1068.00	5.4
95	1068.00	1061.00	1052.00	5.2	1052.00	5.3
96	1052.00	1004.00	997.00	5.2	997.00	5.4
97	997.00	993.00	988.00	5.2	988.00	5.3
98	988.00	964.00	954.00	5.2	954.00	5.3
99	954.00	946.00	940.00	5.3	940.00	5.4
100	940.00	918.00	913.00	5.2	913.00	5.4
101	913.00	908.00	905.00	5.2	905.00	5.4
102	905.00	897.00	893.00	5.2	893.00	5.3
103	893.00	850.00	839.00	4.7	839.00	4.9
104	839.00	820.00	805.00	4.6	805.00	4.8
105	805.00	797.00	796.00	4.6	796.00	4.7
106	796.00	782.00	761.00	4.6	761.00	4.7
107	761.00	751.00	747.00	4.6	747.00	4.8
108	747.00	739.00	729.00	4.6	729.00	4.8
109	729.00	726.00	719.00	4.7	719.00	4.7
110	719.00	701.00	694.00	4.7	694.00	4.7
111	694.00	680.00	676.00	4.6	676.00	4.7
112	676.00	651.00	640.00	4.6	640.00	4.7
113	640.00	637.00	624.00	4.6	624.00	4.7
114	624.00	616.00	611.00	4.6	611.00	4.7
115	611.00	604.00	603.00	4.7	603.00	4.7
116	603.00	587.00	564.00	4.6	564.00	4.7
117	564.00	552.00	544.00	4.6	544.00	4.7
118	544.00	540.00	525.00	4.6	525.00	4.7
119	525.00	519.00	510.00	4.7	510.00	4.7
120	510.00	506.00	500.00	4.7	500.00	4.8
121	500.00	494.00	485.00	4.7	485.00	4.8
122	485.00	477.00	471.00	4.7	471.00	4.8
123	471.00	468.00	439.00	4.7	439.00	4.9
124	439.00	435.00	342.00	4.8	342.00	5.7
125	342.00	335.00	200.00	5.4	200.00	45.0

Data Points
nm	%R
3000.00	8.6
2999.00	12.8
2998.00	43.6
2997.00	1.4
2996.00	-22.5
2995.00	5.4
2994.00	-11.2
2993.00	0.4
2992.00	7.0
2991.00	-10.5
2990.00	-32.1
2989.00	12.9
2988.00	8.3
2987.00	-15.5
2986.00	14.2
2985.00	-2.6
2984.00	22.1
2983.00	10.0
2982.00	28.3
2981.00	1.7
2980.00	25.3
2979.00	-24.2
2978.00	-8.0
2977.00	25.0
2976.00	21.3
2975.00	6.3
2974.00	-5.7
2973.00	3.9
2972.00	13.2
2971.00	43.6
2970.00	2.5
2969.00	10.3
2968.00	-7.6
2967.00	6.2
2966.00	-2.2
2965.00	-0.4
2964.00	22.5
2963.00	-14.2
2962.00	13.6
2961.00	19.5
2960.00	4.4
2959.00	18.9
2958.00	21.4
2957.00	5.3
2956.00	9.1
2955.00	13.4
2954.00	6.0
2953.00	-6.5
2952.00	21.3
2951.00	-2.6
2950.00	-2.5
2949.00	26.7
2948.00	-2.6
2947.00	7.0
2946.00	-3.2
2945.00	5.7
2944.00	11.2
2943.00	12.6
2942.00	8.6
2941.00	8.1
2940.00	6.4
2939.00	16.4
2938.00	-4.5
2937.00	12.7
2936.00	9.6
2935.00	8.3
2934.00	10.7
2933.00	14.7
2932.00	18.0
2931.00	20.6
2930.00	9.5
2929.00	8.7
2928.00	-7.1
2927.00	9.0
2926.00	-8.6
2925.00	-8.1
2924.00	7.3
2923.00	3.2
2922.00	5.7
2921.00	16.7
2920.00	13.9
2919.00	10.3
2918.00	11.3
2917.00	-0.1
2916.00	3.9
2915.00	-0.9
2914.00	18.9
2913.00	10.2
2912.00	6.9
2911.00	6.6
2910.00	0.4
2909.00	14.8
2908.00	22.4
2907.00	5.5
2906.00	0.2
2905.00	14.1
2904.00	9.4
2903.00	-9.4
2902.00	9.9
2901.00	11.1
2900.00	-9.1
2899.00	12.8
2898.00	2.2
2897.00	6.5
2896.00	8.4
2895.00	17.6
2894.00	8.3
2893.00	-6.6
2892.00	14.6
2891.00	14.8
2890.00	3.4
2889.00	13.3
2888.00	3.0
2887.00	5.1
2886.00	1.9
2885.00	1.4
2884.00	5.3
2883.00	17.9
2882.00	5.7
2881.00	10.1
2880.00	3.5
2879.00	6.5
2878.00	7.0
2877.00	4.5
2876.00	2.4
2875.00	5.3
2874.00	11.3
2873.00	-1.8
2872.00	5.5
2871.00	12.4
2870.00	10.0
2869.00	10.2
2868.00	11.1
2867.00	-6.8
2866.00	7.7
2865.00	8.3
2864.00	4.9
2863.00	1.7
2862.00	-6.4
2861.00	8.5
2860.00	-2.8
2859.00	8.2
2858.00	2.8
2857.00	5.8
2856.00	7.8
2855.00	8.8
2854.00	-5.6
2853.00	11.2
2852.00	-4.3
2851.00	0.5
2850.00	-6.6
2849.00	-3.8
2848.00	8.1
2847.00	2.3
2846.00	7.2
2845.00	12.4
2844.00	9.2
2843.00	1.4
2842.00	2.0
2841.00	4.2
2840.00	4.7
2839.00	5.2
2838.00	10.5
2837.00	-1.4
2836.00	5.0
2835.00	6.8
2834.00	8.7
2833.00	12.4
2832.00	11.1
2831.00	12.5
2830.00	7.3
2829.00	5.6
2828.00	3.7
2827.00	-2.4
2826.00	10.0
2825.00	5.0
2824.00	3.1
2823.00	0.9
2822.00	5.3
2821.00	-4.6
2820.00	2.8
2819.00	8.6
2818.00	11.3
2817.00	-5.0
2816.00	2.4
2815.00	3.8
2814.00	9.1
2813.00	9.0
2812.00	-16.3
2811.00	-8.4
2810.00	9.1
2809.00	16.4
2808.00	10.8
2807.00	11.0
2806.00	8.2
2805.00	9.4
2804.00	22.7
2803.00	9.5
2802.00	13.9
2801.00	14.0
2800.00	7.8
2799.00	-9.9
2798.00	8.8
2797.00	10.6
2796.00	0.7
2795.00	8.6
2794.00	10.0
2793.00	9.1
2792.00	-4.5
2791.00	8.3
2790.00	11.9
2789.00	10.9
2788.00	0.7
2787.00	-6.7
2786.00	16.3
2785.00	17.7
2784.00	5.6
2783.00	3.1
2782.00	3.0
2781.00	21.4
2780.00	-2.9
2779.00	-0.6
2778.00	9.8
2777.00	7.6
2776.00	6.6
2775.00	-16.7
2774.00	0.5
2773.00	7.2
2772.00	-14.3
2771.00	2.7
2770.00	-1.4
2769.00	4.5
2768.00	13.9
2767.00	2.8
2766.00	-8.7
2765.00	3.8
2764.00	19.8
2763.00	17.7
2762.00	6.7
2761.00	5.5
2760.00	12.5
2759.00	4.7
2758.00	-11.4
2757.00	1.2
2756.00	9.0
2755.00	15.6
2754.00	-2.7
2753.00	-5.3
2752.00	13.1
2751.00	3.5
2750.00	16.9
2749.00	11.2
2748.00	7.2
2747.00	5.3
2746.00	8.2
2745.00	5.3
2744.00	-1.3
2743.00	10.5
2742.00	-9.2
2741.00	8.7
2740.00	-3.4
2739.00	10.8
2738.00	11.1
2737.00	-12.6
2736.00	29.0
2735.00	13.6
2734.00	-1.0
2733.00	4.8
2732.00	5.3
2731.00	0.0
2730.00	-5.0
2729.00	8.7
2728.00	19.7
2727.00	4.4
2726.00	0.9
2725.00	13.9
2724.00	5.8
2723.00	15.5
2722.00	4.9
2721.00	10.3
2720.00	3.9
2719.00	10.2
2718.00	10.7
2717.00	1.9
2716.00	3.4
2715.00	8.7
2714.00	4.2
2713.00	-1.4
2712.00	8.0
2711.00	6.4
2710.00	9.1
2709.00	3.7
2708.00	12.0
2707.00	3.3
2706.00	8.6
2705.00	6.4
2704.00	7.7
2703.00	8.5
2702.00	4.6
2701.00	9.0
2700.00	4.9
2699.00	5.9
2698.00	5.7
2697.00	6.8
2696.00	10.5
2695.00	6.2
2694.00	3.7
2693.00	6.1
2692.00	5.9
2691.00	1.5
2690.00	0.6
2689.00	6.6
2688.00	6.5
2687.00	7.4
2686.00	11.5
2685.00	3.8
2684.00	7.7
2683.00	1.8
2682.00	4.3
2681.00	4.3
2680.00	0.6
2679.00	4.2
2678.00	-1.1
2677.00	1.7
2676.00	8.7
2675.00	3.8
2674.00	8.3
2673.00	7.6
2672.00	7.2
2671.00	9.4
2670.00	6.6
2669.00	3.9
2668.00	4.1
2667.00	9.3
2666.00	2.7
2665.00	6.2
2664.00	5.3
2663.00	6.3
2662.00	7.8
2661.00	7.4
2660.00	4.1
2659.00	7.8
2658.00	4.0
2657.00	4.9
2656.00	6.3
2655.00	4.5
2654.00	4.9
2653.00	4.5
2652.00	4.7
2651.00	6.8
2650.00	4.2
2649.00	5.7
2648.00	4.4
2647.00	5.5
2646.00	5.5
2645.00	4.6
2644.00	4.1
2643.00	5.2
2642.00	5.1
2641.00	4.0
2640.00	4.9
2639.00	4.3
2638.00	4.6
2637.00	5.4
2636.00	5.2
2635.00	5.2
2634.00	6.2
2633.00	5.0
2632.00	6.1
2631.00	4.7
2630.00	5.0
2629.00	5.5
2628.00	5.4
2627.00	5.4
2626.00	7.3
2625.00	4.9
2624.00	4.9
2623.00	5.3
2622.00	5.8
2621.00	5.5
2620.00	4.9
2619.00	5.7
2618.00	5.0
2617.00	6.3
2616.00	4.9
2615.00	5.4
2614.00	5.8
2613.00	3.3
2612.00	3.9
2611.00	4.0
2610.00	5.7
2609.00	5.1
2608.00	5.5
2607.00	4.9
2606.00	4.7
2605.00	6.4
2604.00	5.5
2603.00	6.5
2602.00	5.4
2601.00	6.2
2600.00	5.2
2599.00	3.2
2598.00	3.8
2597.00	4.1
2596.00	6.1
2595.00	5.4
2594.00	4.5
2593.00	6.2
2592.00	4.9
2591.00	5.6
2590.00	3.7
2589.00	5.8
2588.00	6.9
2587.00	4.2
2586.00	4.8
2585.00	6.0
2584.00	5.4
2583.00	5.7
2582.00	5.5
2581.00	5.2
2580.00	5.3
2579.00	5.6
2578.00	4.5
2577.00	5.1
2576.00	5.1
2575.00	5.5
2574.00	5.3
2573.00	5.6
2572.00	5.2
2571.00	4.7
2570.00	4.8
2569.00	5.2
2568.00	5.7
2567.00	4.6
2566.00	3.7
2565.00	4.8
2564.00	5.8
2563.00	4.3
2562.00	5.1
2561.00	4.3
2560.00	5.1
2559.00	5.2
2558.00	5.2
2557.00	4.7
2556.00	4.8
2555.00	5.2
2554.00	6.0
2553.00	5.1
2552.00	5.3
2551.00	4.5
2550.00	5.6
2549.00	4.2
2548.00	5.0
2547.00	5.0
2546.00	5.8
2545.00	5.1
2544.00	5.4
2543.00	5.3
2542.00	4.9
2541.00	5.2
2540.00	5.2
2539.00	5.3
2538.00	5.1
2537.00	5.5
2536.00	5.4
2535.00	5.3
2534.00	5.4
2533.00	5.0
2532.00	5.0
2531.00	5.8
2530.00	4.9
2529.00	4.9
2528.00	5.1
2527.00	4.6
2526.00	5.1
2525.00	4.8
2524.00	4.4
2523.00	5.2
2522.00	5.6
2521.00	5.6
2520.00	5.1
2519.00	4.9
2518.00	4.9
2517.00	5.2
2516.00	5.4
2515.00	5.1
2514.00	5.0
2513.00	4.9
2512.00	4.9
2511.00	5.1
2510.00	5.6
2509.00	5.4
2508.00	5.5
2507.00	5.3
2506.00	5.5
2505.00	5.9
2504.00	5.2
2503.00	4.7
2502.00	5.3
2501.00	5.3
2500.00	5.3
2499.00	5.2
2498.00	4.6
2497.00	5.7
2496.00	5.4
2495.00	4.3
2494.00	4.9
2493.00	5.2
2492.00	4.9
2491.00	5.1
2490.00	5.4
2489.00	5.2
2488.00	5.3
2487.00	5.4
2486.00	5.0
2485.00	5.1
2484.00	5.2
2483.00	5.3
2482.00	5.6
2481.00	5.5
2480.00	5.3
2479.00	5.4
2478.00	5.2
2477.00	6.1
2476.00	5.0
2475.00	5.6
2474.00	4.7
2473.00	5.0
2472.00	5.2
2471.00	5.0
2470.00	5.0
2469.00	5.0
2468.00	5.0
2467.00	5.1
2466.00	5.0
2465.00	5.3
2464.00	5.1
2463.00	5.2
2462.00	4.9
2461.00	4.9
2460.00	4.7
2459.00	5.3
2458.00	5.6
2457.00	4.7
2456.00	5.0
2455.00	5.1
2454.00	5.0
2453.00	5.0
2452.00	5.1
2451.00	5.1
2450.00	5.0
2449.00	4.9
2448.00	4.6
2447.00	4.9
2446.00	5.0
2445.00	5.0
2444.00	5.1
2443.00	5.3
2442.00	5.6
2441.00	4.5
2440.00	4.9
2439.00	5.0
2438.00	5.0
2437.00	5.2
2436.00	5.0
2435.00	4.8
2434.00	5.1
2433.00	5.2
2432.00	4.8
2431.00	4.7
2430.00	5.2
2429.00	5.1
2428.00	4.8
2427.00	5.1
2426.00	5.0
2425.00	5.0
2424.00	5.2
2423.00	5.2
2422.00	5.1
2421.00	5.0
2420.00	5.0
2419.00	4.9
2418.00	5.0
2417.00	5.0
2416.00	4.8
2415.00	5.1
2414.00	5.4
2413.00	5.0
2412.00	4.8
2411.00	5.2
2410.00	4.8
2409.00	5.1
2408.00	4.9
2407.00	5.0
2406.00	5.0
2405.00	4.9
2404.00	4.7
2403.00	5.1
2402.00	5.1
2401.00	5.0
2400.00	4.8
2399.00	5.0
2398.00	4.9
2397.00	5.0
2396.00	4.9
2395.00	4.8
2394.00	5.0
2393.00	5.0
2392.00	5.2
2391.00	4.9
2390.00	5.0
2389.00	5.0
2388.00	5.0
2387.00	5.2
2386.00	5.3
2385.00	4.7
2384.00	5.2
2383.00	4.9
2382.00	5.2
2381.00	4.9
2380.00	5.1
2379.00	5.0
2378.00	5.0
2377.00	5.0
2376.00	5.0
2375.00	4.9
2374.00	5.1
2373.00	4.8
2372.00	5.2
2371.00	5.0
2370.00	5.1
2369.00	4.7
2368.00	5.2
2367.00	4.9
2366.00	4.9
2365.00	5.2
2364.00	4.9
2363.00	4.9
2362.00	5.0
2361.00	5.2
2360.00	4.9
2359.00	4.8
2358.00	5.1
2357.00	5.0
2356.00	4.8
2355.00	5.0
2354.00	5.0
2353.00	5.1
2352.00	4.8
2351.00	5.0
2350.00	4.8
2349.00	5.0
2348.00	4.9
2347.00	5.0
2346.00	5.1
2345.00	5.3
2344.00	5.5
2343.00	5.0
2342.00	5.1
2341.00	5.3
2340.00	5.3
2339.00	5.5
2338.00	5.1
2337.00	4.8
2336.00	5.2
2335.00	5.3
2334.00	5.1
2333.00	5.3
2332.00	5.0
2331.00	5.0
2330.00	5.3
2329.00	5.4
2328.00	4.9
2327.00	5.1
2326.00	5.1
2325.00	5.1
2324.00	5.1
2323.00	5.1
2322.00	4.8
2321.00	5.0
2320.00	5.0
2319.00	4.9
2318.00	4.9
2317.00	5.3
2316.00	5.2
2315.00	4.7
2314.00	5.1
2313.00	5.1
2312.00	5.1
2311.00	5.1
2310.00	5.0
2309.00	5.0
2308.00	5.0
2307.00	5.1
2306.00	5.3
2305.00	4.9
2304.00	5.2
2303.00	5.1
2302.00	5.2
2301.00	5.5
2300.00	5.0
2299.00	4.9
2298.00	5.2
2297.00	5.3
2296.00	5.2
2295.00	5.1
2294.00	5.3
2293.00	5.2
2292.00	5.4
2291.00	5.0
2290.00	5.0
2289.00	5.1
2288.00	5.2
2287.00	5.2
2286.00	5.4
2285.00	5.5
2284.00	5.3
2283.00	5.5
2282.00	5.4
2281.00	5.5
2280.00	5.4
2279.00	5.2
2278.00	5.6
2277.00	5.4
2276.00	5.6
2275.00	5.4
2274.00	5.4
2273.00	5.2
2272.00	5.1
2271.00	5.5
2270.00	5.4
2269.00	5.6
2268.00	5.4
2267.00	5.4
2266.00	5.1
2265.00	5.5
2264.00	5.4
2263.00	5.4
2262.00	5.3
2261.00	5.2
2260.00	5.4
2259.00	5.4
2258.00	5.4
2257.00	5.5
2256.00	5.4
2255.00	5.6
2254.00	5.1
2253.00	5.5
2252.00	5.3
2251.00	5.6
2250.00	5.4
2249.00	5.4
2248.00	5.5
2247.00	5.5
2246.00	5.6
2245.00	5.3
2244.00	5.6
2243.00	5.4
2242.00	5.6
2241.00	5.6
2240.00	5.5
2239.00	5.7
2238.00	5.4
2237.00	5.4
2236.00	5.4
2235.00	5.4
2234.00	5.4
2233.00	5.5
2232.00	5.3
2231.00	5.4
2230.00	5.5
2229.00	5.4
2228.00	5.7
2227.00	5.4
2226.00	5.4
2225.00	5.6
2224.00	5.4
2223.00	5.6
2222.00	5.3
2221.00	5.7
2220.00	5.2
2219.00	5.4
2218.00	5.2
2217.00	5.7
2216.00	5.6
2215.00	5.5
2214.00	5.4
2213.00	5.5
2212.00	5.5
2211.00	5.6
2210.00	5.3
2209.00	5.5
2208.00	5.4
2207.00	5.3
2206.00	5.5
2205.00	5.5
2204.00	5.3
2203.00	5.4
2202.00	5.7
2201.00	5.4
2200.00	5.7
2199.00	5.5
2198.00	5.5
2197.00	5.7
2196.00	5.6
2195.00	5.4
2194.00	5.5
2193.00	5.4
2192.00	5.5
2191.00	5.6
2190.00	5.4
2189.00	5.3
2188.00	5.5
2187.00	5.5
2186.00	5.4
2185.00	5.5
2184.00	5.4
2183.00	5.5
2182.00	5.5
2181.00	5.5
2180.00	5.6
2179.00	5.2
2178.00	5.4
2177.00	5.4
2176.00	5.4
2175.00	5.3
2174.00	5.5
2173.00	5.5
2172.00	5.5
2171.00	5.5
2170.00	5.6
2169.00	5.5
2168.00	5.6
2167.00	5.5
2166.00	5.4
2165.00	5.6
2164.00	5.5
2163.00	5.6
2162.00	5.6
2161.00	5.6
2160.00	5.4
2159.00	5.5
2158.00	5.4
2157.00	5.5
2156.00	5.4
2155.00	5.4
2154.00	5.2
2153.00	5.4
2152.00	5.6
2151.00	5.5
2150.00	5.5
2149.00	5.3
2148.00	5.4
2147.00	5.7
2146.00	5.4
2145.00	5.5
2144.00	5.5
2143.00	5.4
2142.00	5.5
2141.00	5.6
2140.00	5.5
2139.00	5.5
2138.00	5.5
2137.00	5.4
2136.00	5.3
2135.00	5.6
2134.00	5.4
2133.00	5.6
2132.00	5.5
2131.00	5.5
2130.00	5.5
2129.00	5.6
2128.00	5.5
2127.00	5.5
2126.00	5.5
2125.00	5.4
2124.00	5.3
2123.00	5.3
2122.00	5.3
2121.00	5.4
2120.00	5.5
2119.00	5.5
2118.00	5.4
2117.00	5.5
2116.00	5.3
2115.00	5.5
2114.00	5.5
2113.00	5.5
2112.00	5.4
2111.00	5.4
2110.00	5.5
2109.00	5.5
2108.00	5.4
2107.00	5.4
2106.00	5.4
2105.00	5.6
2104.00	5.3
2103.00	5.4
2102.00	5.4
2101.00	5.4
2100.00	5.6
2099.00	5.4
2098.00	5.5
2097.00	5.3
2096.00	5.6
2095.00	5.5
2094.00	5.5
2093.00	5.4
2092.00	5.4
2091.00	5.4
2090.00	5.7
2089.00	5.7
2088.00	5.4
2087.00	5.5
2086.00	5.4
2085.00	5.5
2084.00	5.3
2083.00	5.4
2082.00	5.6
2081.00	5.3
2080.00	5.4
2079.00	5.3
2078.00	5.4
2077.00	5.4
2076.00	5.6
2075.00	5.6
2074.00	5.6
2073.00	5.6
2072.00	5.5
2071.00	5.4
2070.00	5.5
2069.00	5.5
2068.00	5.4
2067.00	5.5
2066.00	5.6
2065.00	5.6
2064.00	5.4
2063.00	5.3
2062.00	5.5
2061.00	5.4
2060.00	5.5
2059.00	5.3
2058.00	5.6
2057.00	5.5
2056.00	5.5
2055.00	5.3
2054.00	5.4
2053.00	5.6
2052.00	5.5
2051.00	5.4
2050.00	5.7
2049.00	5.6
2048.00	5.3
2047.00	5.4
2046.00	5.4
2045.00	5.5
2044.00	5.4
2043.00	5.5
2042.00	5.4
2041.00	5.4
2040.00	5.6
2039.00	5.6
2038.00	5.5
2037.00	5.4
2036.00	5.3
2035.00	5.6
2034.00	5.4
2033.00	5.5
2032.00	5.4
2031.00	5.4
2030.00	5.4
2029.00	5.4
2028.00	5.4
2027.00	5.4
2026.00	5.4
2025.00	5.4
2024.00	5.4
2023.00	5.3
2022.00	5.5
2021.00	5.4
2020.00	5.4
2019.00	5.4
2018.00	5.5
2017.00	5.5
2016.00	5.4
2015.00	5.4
2014.00	5.5
2013.00	5.4
2012.00	5.5
2011.00	5.5
2010.00	5.5
2009.00	5.3
2008.00	5.5
2007.00	5.5
2006.00	5.5
2005.00	5.4
2004.00	5.5
2003.00	5.5
2002.00	5.4
2001.00	5.4
2000.00	5.4
1999.00	5.6
1998.00	5.5
1997.00	5.6
1996.00	5.3
1995.00	5.4
1994.00	5.4
1993.00	5.5
1992.00	5.4
1991.00	5.5
1990.00	5.5
1989.00	5.4
1988.00	5.6
1987.00	5.6
1986.00	5.5
1985.00	5.5
1984.00	5.4
1983.00	5.5
1982.00	5.3
1981.00	5.4
1980.00	5.7
1979.00	5.5
1978.00	5.5
1977.00	5.5
1976.00	5.6
1975.00	5.5
1974.00	5.3
1973.00	5.4
1972.00	5.6
1971.00	5.4
1970.00	5.6
1969.00	5.4
1968.00	5.4
1967.00	5.5
1966.00	5.4
1965.00	5.4
1964.00	5.4
1963.00	5.4
1962.00	5.5
1961.00	5.5
1960.00	5.5
1959.00	5.5
1958.00	5.4
1957.00	5.6
1956.00	5.4
1955.00	5.4
1954.00	5.4
1953.00	5.4
1952.00	5.6
1951.00	5.3
1950.00	5.4
1949.00	5.3
1948.00	5.5
1947.00	5.4
1946.00	5.4
1945.00	5.4
1944.00	5.5
1943.00	5.5
1942.00	5.5
1941.00	5.4
1940.00	5.3
1939.00	5.5
1938.00	5.6
1937.00	5.4
1936.00	5.2
1935.00	5.4
1934.00	5.5
1933.00	5.4
1932.00	5.6
1931.00	5.4
1930.00	5.4
1929.00	5.4
1928.00	5.6
1927.00	5.3
1926.00	5.4
1925.00	5.4
1924.00	5.5
1923.00	5.6
1922.00	5.5
1921.00	5.5
1920.00	5.5
1919.00	5.5
1918.00	5.4
1917.00	5.5
1916.00	5.4
1915.00	5.5
1914.00	5.3
1913.00	5.5
1912.00	5.5
1911.00	5.4
1910.00	5.4
1909.00	5.4
1908.00	5.5
1907.00	5.4
1906.00	5.4
1905.00	5.4
1904.00	5.5
1903.00	5.5
1902.00	5.6
1901.00	5.4
1900.00	5.5
1899.00	5.4
1898.00	5.5
1897.00	5.4
1896.00	5.5
1895.00	5.5
1894.00	5.3
1893.00	5.4
1892.00	5.4
1891.00	5.5
1890.00	5.4
1889.00	5.4
1888.00	5.5
1887.00	5.4
1886.00	5.4
1885.00	5.5
1884.00	5.5
1883.00	5.5
1882.00	5.6
1881.00	5.5
1880.00	5.4
1879.00	5.4
1878.00	5.5
1877.00	5.5
1876.00	5.5
1875.00	5.5
1874.00	5.5
1873.00	5.4
1872.00	5.4
1871.00	5.4
1870.00	5.5
1869.00	5.5
1868.00	5.5
1867.00	5.5
1866.00	5.5
1865.00	5.4
1864.00	5.5
1863.00	5.5
1862.00	5.4
1861.00	5.4
1860.00	5.5
1859.00	5.5
1858.00	5.5
1857.00	5.4
1856.00	5.5
1855.00	5.5
1854.00	5.3
1853.00	5.5
1852.00	5.5
1851.00	5.6
1850.00	5.4
1849.00	5.5
1848.00	5.4
1847.00	5.4
1846.00	5.6
1845.00	5.5
1844.00	5.4
1843.00	5.4
1842.00	5.3
1841.00	5.4
1840.00	5.6
1839.00	5.5
1838.00	5.4
1837.00	5.5
1836.00	5.6
1835.00	5.5
1834.00	5.3
1833.00	5.5
1832.00	5.5
1831.00	5.5
1830.00	5.5
1829.00	5.5
1828.00	5.5
1827.00	5.5
1826.00	5.5
1825.00	5.6
1824.00	5.5
1823.00	5.4
1822.00	5.4
1821.00	5.4
1820.00	5.5
1819.00	5.3
1818.00	5.4
1817.00	5.5
1816.00	5.5
1815.00	5.5
1814.00	5.5
1813.00	5.4
1812.00	5.3
1811.00	5.4
1810.00	5.4
1809.00	5.4
1808.00	5.4
1807.00	5.4
1806.00	5.4
1805.00	5.4
1804.00	5.4
1803.00	5.4
1802.00	5.4
1801.00	5.4
1800.00	5.4
1799.00	5.5
1798.00	5.4
1797.00	5.4
1796.00	5.4
1795.00	5.4
1794.00	5.4
1793.00	5.4
1792.00	5.5
1791.00	5.4
1790.00	5.4
1789.00	5.4
1788.00	5.5
1787.00	5.5
1786.00	5.5
1785.00	5.4
1784.00	5.5
1783.00	5.5
1782.00	5.5
1781.00	5.5
1780.00	5.4
1779.00	5.4
1778.00	5.4
1777.00	5.5
1776.00	5.5
1775.00	5.5
1774.00	5.5
1773.00	5.5
1772.00	5.4
1771.00	5.5
1770.00	5.4
1769.00	5.4
1768.00	5.4
1767.00	5.4
1766.00	5.4
1765.00	5.4
1764.00	5.4
1763.00	5.5
1762.00	5.4
1761.00	5.4
1760.00	5.5
1759.00	5.3
1758.00	5.4
1757.00	5.4
1756.00	5.4
1755.00	5.4
1754.00	5.3
1753.00	5.4
1752.00	5.4
1751.00	5.4
1750.00	5.5
1749.00	5.5
1748.00	5.4
1747.00	5.4
1746.00	5.3
1745.00	5.4
1744.00	5.4
1743.00	5.4
1742.00	5.4
1741.00	5.3
1740.00	5.4
1739.00	5.4
1738.00	5.3
1737.00	5.4
1736.00	5.3
1735.00	5.4
1734.00	5.4
1733.00	5.3
1732.00	5.4
1731.00	5.4
1730.00	5.3
1729.00	5.4
1728.00	5.3
1727.00	5.4
1726.00	5.4
1725.00	5.3
1724.00	5.4
1723.00	5.4
1722.00	5.4
1721.00	5.4
1720.00	5.4
1719.00	5.4
1718.00	5.4
1717.00	5.4
1716.00	5.4
1715.00	5.4
1714.00	5.3
1713.00	5.3
1712.00	5.4
1711.00	5.4
1710.00	5.5
1709.00	5.5
1708.00	5.4
1707.00	5.4
1706.00	5.4
1705.00	5.4
1704.00	5.4
1703.00	5.4
1702.00	5.5
1701.00	5.4
1700.00	5.5
1699.00	5.4
1698.00	5.5
1697.00	5.5
1696.00	5.4
1695.00	5.5
1694.00	5.4
1693.00	5.4
1692.00	5.5
1691.00	5.4
1690.00	5.5
1689.00	5.5
1688.00	5.4
1687.00	5.5
1686.00	5.5
1685.00	5.5
1684.00	5.5
1683.00	5.5
1682.00	5.5
1681.00	5.5
1680.00	5.5
1679.00	5.4
1678.00	5.5
1677.00	5.5
1676.00	5.5
1675.00	5.5
1674.00	5.5
1673.00	5.5
1672.00	5.5
1671.00	5.5
1670.00	5.4
1669.00	5.5
1668.00	5.5
1667.00	5.4
1666.00	5.5
1665.00	5.5
1664.00	5.5
1663.00	5.5
1662.00	5.5
1661.00	5.5
1660.00	5.5
1659.00	5.5
1658.00	5.4
1657.00	5.5
1656.00	5.4
1655.00	5.5
1654.00	5.5
1653.00	5.5
1652.00	5.4
1651.00	5.5
1650.00	5.6
1649.00	5.4
1648.00	5.5
1647.00	5.5
1646.00	5.5
1645.00	5.6
1644.00	5.5
1643.00	5.5
1642.00	5.5
1641.00	5.4
1640.00	5.5
1639.00	5.6
1638.00	5.4
1637.00	5.5
1636.00	5.5
1635.00	5.5
1634.00	5.5
1633.00	5.6
1632.00	5.5
1631.00	5.5
1630.00	5.5
1629.00	5.5
1628.00	5.5
1627.00	5.5
1626.00	5.5
1625.00	5.5
1624.00	5.5
1623.00	5.4
1622.00	5.5
1621.00	5.5
1620.00	5.5
1619.00	5.5
1618.00	5.5
1617.00	5.4
1616.00	5.5
1615.00	5.5
1614.00	5.5
1613.00	5.4
1612.00	5.5
1611.00	5.5
1610.00	5.5
1609.00	5.5
1608.00	5.5
1607.00	5.5
1606.00	5.5
1605.00	5.5
1604.00	5.5
1603.00	5.5
1602.00	5.5
1601.00	5.5
1600.00	5.6
1599.00	5.5
1598.00	5.5
1597.00	5.5
1596.00	5.4
1595.00	5.5
1594.00	5.5
1593.00	5.5
1592.00	5.6
1591.00	5.5
1590.00	5.5
1589.00	5.5
1588.00	5.5
1587.00	5.4
1586.00	5.5
1585.00	5.5
1584.00	5.5
1583.00	5.5
1582.00	5.5
1581.00	5.5
1580.00	5.5
1579.00	5.5
1578.00	5.4
1577.00	5.4
1576.00	5.5
1575.00	5.4
1574.00	5.5
1573.00	5.6
1572.00	5.5
1571.00	5.5
1570.00	5.4
1569.00	5.5
1568.00	5.5
1567.00	5.5
1566.00	5.5
1565.00	5.5
1564.00	5.5
1563.00	5.5
1562.00	5.5
1561.00	5.5
1560.00	5.5
1559.00	5.5
1558.00	5.5
1557.00	5.5
1556.00	5.4
1555.00	5.5
1554.00	5.5
1553.00	5.5
1552.00	5.5
1551.00	5.4
1550.00	5.4
1549.00	5.5
1548.00	5.5
1547.00	5.5
1546.00	5.4
1545.00	5.5
1544.00	5.5
1543.00	5.4
1542.00	5.5
1541.00	5.5
1540.00	5.5
1539.00	5.5
1538.00	5.5
1537.00	5.4
1536.00	5.5
1535.00	5.5
1534.00	5.5
1533.00	5.5
1532.00	5.5
1531.00	5.4
1530.00	5.5
1529.00	5.5
1528.00	5.4
1527.00	5.4
1526.00	5.5
1525.00	5.5
1524.00	5.4
1523.00	5.5
1522.00	5.5
1521.00	5.5
1520.00	5.5
1519.00	5.5
1518.00	5.5
1517.00	5.5
1516.00	5.5
1515.00	5.5
1514.00	5.5
1513.00	5.5
1512.00	5.4
1511.00	5.5
1510.00	5.5
1509.00	5.5
1508.00	5.4
1507.00	5.5
1506.00	5.4
1505.00	5.5
1504.00	5.5
1503.00	5.4
1502.00	5.5
1501.00	5.5
1500.00	5.4
1499.00	5.4
1498.00	5.5
1497.00	5.5
1496.00	5.4
1495.00	5.4
1494.00	5.5
1493.00	5.5
1492.00	5.5
1491.00	5.5
1490.00	5.4
1489.00	5.5
1488.00	5.4
1487.00	5.5
1486.00	5.5
1485.00	5.5
1484.00	5.5
1483.00	5.4
1482.00	5.4
1481.00	5.5
1480.00	5.5
1479.00	5.5
1478.00	5.4
1477.00	5.4
1476.00	5.4
1475.00	5.5
1474.00	5.5
1473.00	5.4
1472.00	5.4
1471.00	5.5
1470.00	5.4
1469.00	5.5
1468.00	5.5
1467.00	5.5
1466.00	5.5
1465.00	5.4
1464.00	5.5
1463.00	5.4
1462.00	5.5
1461.00	5.4
1460.00	5.5
1459.00	5.4
1458.00	5.5
1457.00	5.4
1456.00	5.4
1455.00	5.4
1454.00	5.4
1453.00	5.5
1452.00	5.4
1451.00	5.5
1450.00	5.5
1449.00	5.5
1448.00	5.4
1447.00	5.5
1446.00	5.5
1445.00	5.4
1444.00	5.5
1443.00	5.4
1442.00	5.4
1441.00	5.5
1440.00	5.4
1439.00	5.5
1438.00	5.4
1437.00	5.5
1436.00	5.4
1435.00	5.4
1434.00	5.5
1433.00	5.5
1432.00	5.5
1431.00	5.4
1430.00	5.4
1429.00	5.4
1428.00	5.4
1427.00	5.4
1426.00	5.4
1425.00	5.4
1424.00	5.4
1423.00	5.4
1422.00	5.4
1421.00	5.4
1420.00	5.4
1419.00	5.4
1418.00	5.5
1417.00	5.4
1416.00	5.4
1415.00	5.3
1414.00	5.4
1413.00	5.4
1412.00	5.5
1411.00	5.5
1410.00	5.4
1409.00	5.4
1408.00	5.5
1407.00	5.4
1406.00	5.5
1405.00	5.4
1404.00	5.4
1403.00	5.4
1402.00	5.4
1401.00	5.4
1400.00	5.4
1399.00	5.4
1398.00	5.4
1397.00	5.4
1396.00	5.4
1395.00	5.4
1394.00	5.4
1393.00	5.4
1392.00	5.4
1391.00	5.4
1390.00	5.5
1389.00	5.5
1388.00	5.4
1387.00	5.5
1386.00	5.4
1385.00	5.4
1384.00	5.4
1383.00	5.4
1382.00	5.4
1381.00	5.5
1380.00	5.4
1379.00	5.5
1378.00	5.4
1377.00	5.4
1376.00	5.4
1375.00	5.4
1374.00	5.4
1373.00	5.4
1372.00	5.4
1371.00	5.4
1370.00	5.4
1369.00	5.4
1368.00	5.4
1367.00	5.4
1366.00	5.4
1365.00	5.4
1364.00	5.3
1363.00	5.4
1362.00	5.4
1361.00	5.4
1360.00	5.4
1359.00	5.4
1358.00	5.4
1357.00	5.4
1356.00	5.4
1355.00	5.4
1354.00	5.4
1353.00	5.5
1352.00	5.5
1351.00	5.4
1350.00	5.4
1349.00	5.4
1348.00	5.4
1347.00	5.4
1346.00	5.4
1345.00	5.4
1344.00	5.3
1343.00	5.4
1342.00	5.3
1341.00	5.4
1340.00	5.4
1339.00	5.4
1338.00	5.4
1337.00	5.4
1336.00	5.4
1335.00	5.3
1334.00	5.4
1333.00	5.4
1332.00	5.3
1331.00	5.4
1330.00	5.4
1329.00	5.4
1328.00	5.4
1327.00	5.4
1326.00	5.4
1325.00	5.3
1324.00	5.4
1323.00	5.4
1322.00	5.4
1321.00	5.5
1320.00	5.4
1319.00	5.4
1318.00	5.4
1317.00	5.3
1316.00	5.4
1315.00	5.3
1314.00	5.4
1313.00	5.4
1312.00	5.4
1311.00	5.5
1310.00	5.4
1309.00	5.3
1308.00	5.4
1307.00	5.4
1306.00	5.4
1305.00	5.4
1304.00	5.3
1303.00	5.4
1302.00	5.4
1301.00	5.3
1300.00	5.5
1299.00	5.4
1298.00	5.4
1297.00	5.4
1296.00	5.3
1295.00	5.4
1294.00	5.4
1293.00	5.3
1292.00	5.4
1291.00	5.3
1290.00	5.3
1289.00	5.3
1288.00	5.4
1287.00	5.3
1286.00	5.4
1285.00	5.3
1284.00	5.4
1283.00	5.4
1282.00	5.3
1281.00	5.3
1280.00	5.4
1279.00	5.3
1278.00	5.3
1277.00	5.3
1276.00	5.4
1275.00	5.4
1274.00	5.4
1273.00	5.3
1272.00	5.3
1271.00	5.3
1270.00	5.4
1269.00	5.3
1268.00	5.3
1267.00	5.3
1266.00	5.4
1265.00	5.3
1264.00	5.4
1263.00	5.4
1262.00	5.4
1261.00	5.3
1260.00	5.3
1259.00	5.3
1258.00	5.3
1257.00	5.3
1256.00	5.3
1255.00	5.4
1254.00	5.3
1253.00	5.4
1252.00	5.4
1251.00	5.3
1250.00	5.3
1249.00	5.4
1248.00	5.3
1247.00	5.4
1246.00	5.4
1245.00	5.3
1244.00	5.3
1243.00	5.3
1242.00	5.4
1241.00	5.3
1240.00	5.3
1239.00	5.3
1238.00	5.3
1237.00	5.4
1236.00	5.3
1235.00	5.3
1234.00	5.3
1233.00	5.4
1232.00	5.3
1231.00	5.3
1230.00	5.3
1229.00	5.3
1228.00	5.3
1227.00	5.3
1226.00	5.3
1225.00	5.3
1224.00	5.3
1223.00	5.3
1222.00	5.3
1221.00	5.3
1220.00	5.3
1219.00	5.3
1218.00	5.3
1217.00	5.3
1216.00	5.3
1215.00	5.3
1214.00	5.3
1213.00	5.3
1212.00	5.3
1211.00	5.3
1210.00	5.3
1209.00	5.3
1208.00	5.3
1207.00	5.3
1206.00	5.2
1205.00	5.3
1204.00	5.3
1203.00	5.3
1202.00	5.3
1201.00	5.3
1200.00	5.3
1199.00	5.3
1198.00	5.4
1197.00	5.4
1196.00	5.4
1195.00	5.3
1194.00	5.3
1193.00	5.3
1192.00	5.3
1191.00	5.3
1190.00	5.3
1189.00	5.3
1188.00	5.2
1187.00	5.3
1186.00	5.3
1185.00	5.3
1184.00	5.3
1183.00	5.2
1182.00	5.3
1181.00	5.2
1180.00	5.3
1179.00	5.3
1178.00	5.3
1177.00	5.3
1176.00	5.4
1175.00	5.2
1174.00	5.3
1173.00	5.3
1172.00	5.3
1171.00	5.3
1170.00	5.3
1169.00	5.3
1168.00	5.3
1167.00	5.3
1166.00	5.3
1165.00	5.3
1164.00	5.3
1163.00	5.2
1162.00	5.3
1161.00	5.3
1160.00	5.3
1159.00	5.2
1158.00	5.3
1157.00	5.3
1156.00	5.3
1155.00	5.3
1154.00	5.3
1153.00	5.3
1152.00	5.2
1151.00	5.3
1150.00	5.3
1149.00	5.3
1148.00	5.3
1147.00	5.3
1146.00	5.3
1145.00	5.3
1144.00	5.3
1143.00	5.2
1142.00	5.3
1141.00	5.3
1140.00	5.3
1139.00	5.3
1138.00	5.3
1137.00	5.3
1136.00	5.2
1135.00	5.3
1134.00	5.3
1133.00	5.3
1132.00	5.3
1131.00	5.3
1130.00	5.3
1129.00	5.3
1128.00	5.3
1127.00	5.3
1126.00	5.3
1125.00	5.2
1124.00	5.3
1123.00	5.3
1122.00	5.2
1121.00	5.3
1120.00	5.3
1119.00	5.3
1118.00	5.3
1117.00	5.3
1116.00	5.2
1115.00	5.3
1114.00	5.3
1113.00	5.3
1112.00	5.3
1111.00	5.3
1110.00	5.2
1109.00	5.2
1108.00	5.2
1107.00	5.3
1106.00	5.2
1105.00	5.3
1104.00	5.3
1103.00	5.2
1102.00	5.3
1101.00	5.3
1100.00	5.3
1099.00	5.3
1098.00	5.3
1097.00	5.3
1096.00	5.3
1095.00	5.3
1094.00	5.3
1093.00	5.3
1092.00	5.3
1091.00	5.3
1090.00	5.3
1089.00	5.3
1088.00	5.2
1087.00	5.3
1086.00	5.3
1085.00	5.2
1084.00	5.4
1083.00	5.3
1082.00	5.3
1081.00	5.2
1080.00	5.3
1079.00	5.3
1078.00	5.2
1077.00	5.2
1076.00	5.3
1075.00	5.3
1074.00	5.3
1073.00	5.3
1072.00	5.2
1071.00	5.3
1070.00	5.3
1069.00	5.2
1068.00	5.4
1067.00	5.3
1066.00	5.3
1065.00	5.3
1064.00	5.3
1063.00	5.2
1062.00	5.3
1061.00	5.2
1060.00	5.3
1059.00	5.3
1058.00	5.3
1057.00	5.3
1056.00	5.3
1055.00	5.2
1054.00	5.3
1053.00	5.3
1052.00	5.3
1051.00	5.3
1050.00	5.3
1049.00	5.3
1048.00	5.2
1047.00	5.3
1046.00	5.3
1045.00	5.3
1044.00	5.3
1043.00	5.3
1042.00	5.3
1041.00	5.2
1040.00	5.3
1039.00	5.3
1038.00	5.2
1037.00	5.2
1036.00	5.3
1035.00	5.2
1034.00	5.3
1033.00	5.2
1032.00	5.3
1031.00	5.2
1030.00	5.2
1029.00	5.3
1028.00	5.2
1027.00	5.2
1026.00	5.3
1025.00	5.2
1024.00	5.3
1023.00	5.2
1022.00	5.2
1021.00	5.2
1020.00	5.2
1019.00	5.3
1018.00	5.3
1017.00	5.3
1016.00	5.2
1015.00	5.2
1014.00	5.2
1013.00	5.3
1012.00	5.2
1011.00	5.2
1010.00	5.3
1009.00	5.2
1008.00	5.2
1007.00	5.3
1006.00	5.2
1005.00	5.3
1004.00	5.2
1003.00	5.3
1002.00	5.2
1001.00	5.2
1000.00	5.3
999.00	5.3
998.00	5.3
997.00	5.4
996.00	5.2
995.00	5.2
994.00	5.3
993.00	5.2
992.00	5.2
991.00	5.3
990.00	5.3
989.00	5.3
988.00	5.3
987.00	5.3
986.00	5.3
985.00	5.2
984.00	5.3
983.00	5.2
982.00	5.2
981.00	5.2
980.00	5.3
979.00	5.3
978.00	5.2
977.00	5.3
976.00	5.2
975.00	5.3
974.00	5.3
973.00	5.3
972.00	5.2
971.00	5.2
970.00	5.2
969.00	5.2
968.00	5.3
967.00	5.3
966.00	5.3
965.00	5.2
964.00	5.2
963.00	5.3
962.00	5.3
961.00	5.3
960.00	5.2
959.00	5.3
958.00	5.3
957.00	5.3
956.00	5.3
955.00	5.2
954.00	5.3
953.00	5.2
952.00	5.3
951.00	5.3
950.00	5.2
949.00	5.3
948.00	5.3
947.00	5.3
946.00	5.3
945.00	5.3
944.00	5.3
943.00	5.3
942.00	5.2
941.00	5.3
940.00	5.4
939.00	5.3
938.00	5.3
937.00	5.3
936.00	5.3
935.00	5.3
934.00	5.3
933.00	5.3
932.00	5.3
931.00	5.3
930.00	5.2
929.00	5.2
928.00	5.3
927.00	5.2
926.00	5.3
925.00	5.2
924.00	5.3
923.00	5.3
922.00	5.3
921.00	5.3
920.00	5.3
919.00	5.2
918.00	5.2
917.00	5.2
916.00	5.2
915.00	5.3
914.00	5.3
913.00	5.4
912.00	5.3
911.00	5.3
910.00	5.3
909.00	5.2
908.00	5.2
907.00	5.3
906.00	5.3
905.00	5.4
904.00	5.3
903.00	5.3
902.00	5.3
901.00	5.4
900.00	5.3
899.00	5.3
898.00	5.2
897.00	5.2
896.00	5.3
895.00	5.3
894.00	5.3
893.00	5.3
892.00	5.3
891.00	5.3
890.00	5.3
889.00	5.3
888.00	5.2
887.00	5.2
886.00	5.2
885.00	5.2
884.00	5.2
883.00	5.2
882.00	5.2
881.00	5.2
880.00	5.1
879.00	5.0
878.00	5.1
877.00	5.1
876.00	5.0
875.00	5.1
874.00	5.2
873.00	5.1
872.00	5.1
871.00	5.1
870.00	5.0
869.00	5.0
868.00	5.0
867.00	5.0
866.00	4.9
865.00	5.0
864.00	5.0
863.00	4.9
862.00	5.0
861.00	4.8
860.00	4.9
859.00	5.0
858.00	4.9
857.00	4.8
856.00	4.8
855.00	4.8
854.00	4.8
853.00	4.7
852.00	4.7
851.00	4.7
850.00	4.7
849.00	4.7
848.00	4.8
847.00	4.8
846.00	4.6
845.00	4.8
844.00	4.7
843.00	4.8
842.00	4.7
841.00	4.7
840.00	4.8
839.00	4.9
838.00	4.6
837.00	4.8
836.00	4.7
835.00	4.7
834.00	4.8
833.00	4.7
832.00	4.6
831.00	4.8
830.00	4.6
829.00	4.7
828.00	4.7
827.00	4.7
826.00	4.7
825.00	4.6
824.00	4.7
823.00	4.8
822.00	4.7
821.00	4.7
820.00	4.6
819.00	4.7
818.00	4.6
817.00	4.7
816.00	4.7
815.00	4.7
814.00	4.7
813.00	4.7
812.00	4.7
811.00	4.7
810.00	4.7
809.00	4.7
808.00	4.7
807.00	4.8
806.00	4.7
805.00	4.8
804.00	4.6
803.00	4.7
802.00	4.7
801.00	4.7
800.00	4.7
799.00	4.6
798.00	4.7
797.00	4.6
796.00	4.7
795.00	4.7
794.00	4.6
793.00	4.7
792.00	4.7
791.00	4.6
790.00	4.7
789.00	4.7
788.00	4.6
787.00	4.7
786.00	4.6
785.00	4.6
784.00	4.7
783.00	4.7
782.00	4.6
781.00	4.7
780.00	4.7
779.00	4.7
778.00	4.7
777.00	4.7
776.00	4.7
775.00	4.7
774.00	4.7
773.00	4.7
772.00	4.7
771.00	4.7
770.00	4.7
769.00	4.6
768.00	4.6
767.00	4.8
766.00	4.7
765.00	4.7
764.00	4.7
763.00	4.7
762.00	4.6
761.00	4.7
760.00	4.7
759.00	4.7
758.00	4.7
757.00	4.7
756.00	4.7
755.00	4.7
754.00	4.7
753.00	4.6
752.00	4.6
751.00	4.6
750.00	4.6
749.00	4.7
748.00	4.7
747.00	4.8
746.00	4.7
745.00	4.7
744.00	4.7
743.00	4.6
742.00	4.6
741.00	4.7
740.00	4.7
739.00	4.6
738.00	4.7
737.00	4.7
736.00	4.7
735.00	4.7
734.00	4.7
733.00	4.7
732.00	4.7
731.00	4.7
730.00	4.7
729.00	4.8
728.00	4.7
727.00	4.7
726.00	4.7
725.00	4.7
724.00	4.7
723.00	4.7
722.00	4.7
721.00	4.7
720.00	4.7
719.00	4.7
718.00	4.7
717.00	4.7
716.00	4.7
715.00	4.7
714.00	4.7
713.00	4.7
712.00	4.6
711.00	4.7
710.00	4.7
709.00	4.7
708.00	4.7
707.00	4.7
706.00	4.7
705.00	4.7
704.00	4.7
703.00	4.7
702.00	4.7
701.00	4.7
700.00	4.7
699.00	4.7
698.00	4.7
697.00	4.7
696.00	4.7
695.00	4.7
694.00	4.7
693.00	4.7
692.00	4.7
691.00	4.7
690.00	4.7
689.00	4.7
688.00	4.7
687.00	4.7
686.00	4.7
685.00	4.7
684.00	4.7
683.00	4.7
682.00	4.7
681.00	4.7
680.00	4.6
679.00	4.7
678.00	4.7
677.00	4.7
676.00	4.7
675.00	4.7
674.00	4.7
673.00	4.7
672.00	4.7
671.00	4.7
670.00	4.7
669.00	4.7
668.00	4.7
667.00	4.7
666.00	4.7
665.00	4.7
664.00	4.7
663.00	4.7
662.00	4.7
661.00	4.7
660.00	4.6
659.00	4.7
658.00	4.6
657.00	4.7
656.00	4.7
655.00	4.7
654.00	4.7
653.00	4.7
652.00	4.6
651.00	4.6
650.00	4.7
649.00	4.7
648.00	4.6
647.00	4.7
646.00	4.7
645.00	4.7
644.00	4.7
643.00	4.7
642.00	4.7
641.00	4.7
640.00	4.7
639.00	4.7
638.00	4.7
637.00	4.6
636.00	4.6
635.00	4.7
634.00	4.7
633.00	4.7
632.00	4.7
631.00	4.7
630.00	4.7
629.00	4.7
628.00	4.6
627.00	4.7
626.00	4.6
625.00	4.7
624.00	4.7
623.00	4.7
622.00	4.6
621.00	4.7
620.00	4.7
619.00	4.6
618.00	4.6
617.00	4.7
616.00	4.6
615.00	4.7
614.00	4.7
613.00	4.7
612.00	4.7
611.00	4.7
610.00	4.7
609.00	4.7
608.00	4.7
607.00	4.7
606.00	4.7
605.00	4.7
604.00	4.7
603.00	4.7
602.00	4.7
601.00	4.7
600.00	4.7
599.00	4.7
598.00	4.7
597.00	4.7
596.00	4.7
595.00	4.7
594.00	4.6
593.00	4.7
592.00	4.7
591.00	4.7
590.00	4.6
589.00	4.7
588.00	4.7
587.00	4.6
586.00	4.7
585.00	4.6
584.00	4.7
583.00	4.6
582.00	4.7
581.00	4.7
580.00	4.7
579.00	4.6
578.00	4.7
577.00	4.7
576.00	4.7
575.00	4.7
574.00	4.7
573.00	4.7
572.00	4.6
571.00	4.7
570.00	4.7
569.00	4.7
568.00	4.7
567.00	4.7
566.00	4.7
565.00	4.7
564.00	4.7
563.00	4.6
562.00	4.7
561.00	4.7
560.00	4.7
559.00	4.7
558.00	4.7
557.00	4.7
556.00	4.7
555.00	4.7
554.00	4.7
553.00	4.7
552.00	4.6
551.00	4.7
550.00	4.7
549.00	4.7
548.00	4.7
547.00	4.7
546.00	4.7
545.00	4.7
544.00	4.7
543.00	4.7
542.00	4.7
541.00	4.7
540.00	4.6
539.00	4.6
538.00	4.7
537.00	4.7
536.00	4.7
535.00	4.7
534.00	4.7
533.00	4.7
532.00	4.7
531.00	4.7
530.00	4.7
529.00	4.7
528.00	4.7
527.00	4.7
526.00	4.7
525.00	4.7
524.00	4.7
523.00	4.7
522.00	4.7
521.00	4.7
520.00	4.7
519.00	4.7
518.00	4.7
517.00	4.7
516.00	4.7
515.00	4.7
514.00	4.7
513.00	4.7
512.00	4.7
511.00	4.7
510.00	4.7
509.00	4.7
508.00	4.7
507.00	4.7
506.00	4.7
505.00	4.7
504.00	4.7
503.00	4.7
502.00	4.8
501.00	4.7
500.00	4.8
499.00	4.8
498.00	4.8
497.00	4.7
496.00	4.7
495.00	4.7
494.00	4.7
493.00	4.7
492.00	4.7
491.00	4.7
490.00	4.7
489.00	4.8
488.00	4.7
487.00	4.8
486.00	4.8
485.00	4.8
484.00	4.7
483.00	4.7
482.00	4.8
481.00	4.7
480.00	4.8
479.00	4.7
478.00	4.8
477.00	4.7
476.00	4.7
475.00	4.8
474.00	4.7
473.00	4.8
472.00	4.8
471.00	4.8
470.00	4.8
469.00	4.8
468.00	4.7
467.00	4.8
466.00	4.8
465.00	4.7
464.00	4.8
463.00	4.8
462.00	4.8
461.00	4.8
460.00	4.8
459.00	4.7
458.00	4.8
457.00	4.8
456.00	4.8
455.00	4.8
454.00	4.8
453.00	4.8
452.00	4.8
451.00	4.8
450.00	4.8
449.00	4.9
448.00	4.8
447.00	4.8
446.00	4.8
445.00	4.8
444.00	4.8
443.00	4.9
442.00	4.8
441.00	4.9
440.00	4.8
439.00	4.9
438.00	4.9
437.00	4.8
436.00	4.8
435.00	4.8
434.00	4.8
433.00	4.9
432.00	4.9
431.00	4.9
430.00	4.9
429.00	4.8
428.00	4.9
427.00	4.9
426.00	4.9
425.00	4.9
424.00	4.9
423.00	4.9
422.00	4.9
421.00	4.9
420.00	4.9
419.00	4.9
418.00	4.9
417.00	4.9
416.00	4.9
415.00	4.9
414.00	5.0
413.00	4.9
412.00	4.9
411.00	4.9
410.00	5.0
409.00	4.9
408.00	4.9
407.00	5.0
406.00	4.9
405.00	5.0
404.00	5.0
403.00	5.0
402.00	5.0
401.00	5.0
400.00	5.0
399.00	5.0
398.00	5.1
397.00	5.0
396.00	5.1
395.00	5.1
394.00	5.0
393.00	5.1
392.00	5.0
391.00	5.2
390.00	5.1
389.00	5.1
388.00	5.1
387.00	5.2
386.00	5.2
385.00	5.2
384.00	5.1
383.00	5.1
382.00	5.2
381.00	5.2
380.00	5.2
379.00	5.1
378.00	5.2
377.00	5.2
376.00	5.2
375.00	5.2
374.00	5.3
373.00	5.3
372.00	5.2
371.00	5.3
370.00	5.2
369.00	5.4
368.00	5.3
367.00	5.3
366.00	5.3
365.00	5.4
364.00	5.3
363.00	5.5
362.00	5.3
361.00	5.4
360.00	5.3
359.00	5.4
358.00	5.4
357.00	5.4
356.00	5.4
355.00	5.3
354.00	5.5
353.00	5.5
352.00	5.4
351.00	5.6
350.00	5.5
349.00	5.5
348.00	5.4
347.00	5.5
346.00	5.4
345.00	5.6
344.00	5.6
343.00	5.6
342.00	5.7
341.00	5.5
340.00	5.6
339.00	5.5
338.00	5.5
337.00	5.7
336.00	5.5
335.00	5.4
334.00	5.7
333.00	5.5
332.00	5.8
331.00	5.9
330.00	5.7
329.00	5.9
328.00	5.8
327.00	5.8
326.00	6.0
325.00	5.8
324.00	5.8
323.00	6.0
322.00	5.9
321.00	5.9
320.00	6.2
319.00	6.2
318.00	5.9
317.00	6.2
316.00	6.2
315.00	6.0
314.00	6.3
313.00	6.2
312.00	6.3
311.00	6.3
310.00	6.3
309.00	6.4
308.00	6.4
307.00	6.3
306.00	6.4
305.00	6.3
304.00	6.3
303.00	6.4
302.00	6.5
301.00	6.4
300.00	6.6
299.00	6.7
298.00	6.7
297.00	6.8
296.00	7.0
295.00	7.3
294.00	6.9
293.00	7.1
292.00	7.2
291.00	7.1
290.00	7.7
289.00	7.5
288.00	7.7
287.00	7.5
286.00	7.8
285.00	7.7
284.00	8.1
283.00	8.0
282.00	8.0
281.00	8.0
280.00	8.3
279.00	8.1
278.00	8.6
277.00	8.8
276.00	8.9
275.00	8.8
274.00	9.2
273.00	9.2
272.00	9.3
271.00	9.5
270.00	9.7
269.00	10.2
268.00	10.0
267.00	10.3
266.00	10.3
265.00	10.4
264.00	10.7
263.00	10.6
262.00	10.8
261.00	10.6
260.00	11.1
259.00	11.1
258.00	11.3
257.00	11.5
256.00	11.5
255.00	11.6
254.00	11.6
253.00	11.6
252.00	11.9
251.00	12.0
250.00	12.3
249.00	11.9
248.00	12.0
247.00	11.7
246.00	12.2
245.00	12.1
244.00	11.9
243.00	12.2
242.00	12.3
241.00	12.7
240.00	12.6
239.00	12.5
238.00	13.3
237.00	12.8
236.00	13.6
235.00	13.9
234.00	13.7
233.00	13.2
232.00	13.6
231.00	13.2
230.00	14.3
229.00	14.5
228.00	14.4
227.00	15.1
226.00	14.8
225.00	15.2
224.00	16.0
223.00	16.1
222.00	16.3
221.00	17.1
220.00	16.9
219.00	17.8
218.00	19.3
217.00	19.0
216.00	19.3
215.00	19.1
214.00	19.5
213.00	21.5
212.00	22.6
211.00	24.4
210.00	24.6
209.00	26.2
208.00	29.8
207.00	30.7
206.00	32.3
205.00	38.2
204.00	36.2
203.00	37.6
202.00	48.6
201.00	52.3
200.00	45.0
