# Supplementary material for: Accelerating the solar-thermal energy storage via inner-light supplying with optical waveguide
Source: Nat Commun. 2023 Jun 12;14:3456. doi: 10.1038/s41467-023-39190-1 (PMC10261122; doi:10.1038/s41467-023-39190-1)
Supplement: Supplementary file 6 — Source Data [file 41467_2023_39190_MOESM6_ESM.zip › 1-original data/Fig.2/Fig.2b/R%/BaSO4.TXT]

Sample:	'CNTPAM
File name:	CNTPAM_20210603171935.UDS
Run Date:	'17:13:37, 06/03/2021
Operator:	UV
Comment:	'

Instrument
Model:	UH4150 Spectrophotometer(Integrating Sphere)
Serial Number:	'
ROM Version:	1J14150 04

Instrument Parameters
Measurement Type:	Wavelength Scan
Data Mode:	%R
Start Wavelength:	3000.00 nm
End Wavelength:	200.00 nm
Scan Speed:	300 nm/min
Sampling Interval:	1.00 nm
Delay:	0 s
Cycle Time:	0.0 min
Replicates:	1
Auto Zero before each run:	Off
Slit Width:	2.00 nm
PMT Voltage:	Auto1
Lamp Change Mode:	Auto
Lamp Change Wavelength:	340.00 nm
Baseline Correction:	User 1
High Resolution:	On
D2 Lamp:	On
WI Lamp:	On
R/S Reverse:	On
Attenuation:	'None
--- NIR ---
Scan Speed:	1200 nm/min
Slit:	Auto change
PbS Gain:	1
Detector change correct:	ON
Detector change Wavelength:	850.0 nm
Light control:	Fixed
--------------

Peak Detection
Integration Method:	Rectangular
Sensitivity:	1
Threshold:	0.0100

Peaks
Peak #	Start (nm)	Apex (nm)	End (nm)	Height (%R)	Valley (nm)	Valley (%R)
1	3000.00	2998.00	2992.00	74.4	2992.00	193.2
2	2992.00	2964.00	2959.00	58.1	2959.00	108.5
3	2959.00	2952.00	2949.00	72.0	2949.00	121.4
4	2949.00	2917.00	2913.00	70.5	2913.00	141.4
5	2913.00	2905.00	2888.00	79.9	2888.00	133.0
6	2888.00	2872.00	2869.00	78.8	2869.00	129.9
7	2869.00	2851.00	2847.00	75.9	2847.00	111.2
8	2847.00	2840.00	2834.00	78.8	2834.00	114.5
9	2834.00	2828.00	2820.00	80.3	2820.00	136.7
10	2820.00	2796.00	2789.00	89.7	2789.00	120.2
11	2789.00	2780.00	2766.00	84.3	2766.00	119.1
12	2766.00	2764.00	2734.00	75.7	2734.00	118.8
13	2734.00	2729.00	2728.00	92.1	2728.00	118.2
14	2728.00	2720.00	2698.00	92.1	2698.00	104.7
15	2698.00	2693.00	2682.00	94.6	2682.00	104.8
16	2682.00	2680.00	2675.00	95.3	2675.00	105.9
17	2675.00	2667.00	2651.00	96.6	2651.00	102.3
18	2651.00	2623.00	2609.00	98.2	2609.00	101.1
19	2609.00	2598.00	2584.00	97.4	2584.00	101.8
20	2584.00	2581.00	2577.00	98.5	2577.00	101.5
21	2577.00	2575.00	2566.00	99.8	2566.00	101.9
22	2566.00	2558.00	2550.00	99.5	2550.00	102.0
23	2550.00	2518.00	2515.00	98.8	2515.00	100.8
24	2515.00	2506.00	2486.00	99.0	2486.00	100.5
25	2486.00	2481.00	2477.00	99.4	2477.00	100.9
26	2477.00	2468.00	2455.00	99.5	2455.00	100.7
27	2455.00	2452.00	2440.00	99.4	2440.00	100.2
28	2440.00	2433.00	2423.00	99.4	2423.00	100.3
29	2423.00	2420.00	2414.00	99.5	2414.00	100.2
30	2414.00	2409.00	2397.00	99.5	2397.00	100.4
31	2397.00	2378.00	2369.00	99.6	2369.00	100.8
32	2369.00	2365.00	2361.00	99.7	2361.00	100.4
33	2361.00	2354.00	2337.00	99.5	2337.00	100.3
34	2337.00	2333.00	2323.00	99.6	2323.00	100.6
35	2323.00	2308.00	2290.00	99.7	2290.00	100.3
36	2290.00	2285.00	2277.00	99.7	2277.00	100.3
37	2277.00	2262.00	2254.00	99.7	2254.00	100.1
38	2254.00	2245.00	2241.00	99.7	2241.00	100.6
39	2241.00	2236.00	2232.00	99.7	2232.00	100.1
40	2232.00	2219.00	2216.00	99.7	2216.00	100.2
41	2216.00	2211.00	2193.00	99.5	2193.00	100.4
42	2193.00	2186.00	2174.00	99.6	2174.00	100.3
43	2174.00	2167.00	2162.00	99.8	2162.00	100.1
44	2162.00	2155.00	2147.00	99.7	2147.00	100.4
45	2147.00	2140.00	2124.00	99.8	2124.00	100.1
46	2124.00	2117.00	2098.00	99.7	2098.00	100.3
47	2098.00	2090.00	2077.00	99.7	2077.00	100.2
48	2077.00	2071.00	2059.00	99.7	2059.00	100.3
49	2059.00	2052.00	2045.00	99.9	2045.00	100.3
50	2045.00	2041.00	2031.00	99.7	2031.00	100.3
51	2031.00	2020.00	2018.00	99.8	2018.00	100.2
52	2018.00	2009.00	1998.00	99.7	1998.00	100.0
53	1998.00	1996.00	1989.00	99.5	1989.00	100.1
54	1989.00	1986.00	1979.00	99.9	1979.00	100.2
55	1979.00	1966.00	1950.00	99.7	1950.00	100.2
56	1950.00	1949.00	1942.00	99.7	1942.00	100.1
57	1942.00	1933.00	1911.00	99.7	1911.00	100.0
58	1911.00	1905.00	1901.00	99.8	1901.00	100.0
59	1901.00	1894.00	1890.00	99.7	1890.00	100.1
60	1890.00	1880.00	1874.00	99.8	1874.00	100.1
61	1874.00	1863.00	1856.00	99.6	1856.00	100.1
62	1856.00	1848.00	1840.00	99.8	1840.00	100.1
63	1840.00	1830.00	1825.00	99.8	1825.00	100.1
64	1825.00	1810.00	1801.00	99.9	1801.00	100.1
65	1801.00	1784.00	1777.00	99.9	1777.00	100.2
66	1777.00	1775.00	1769.00	99.9	1769.00	100.1
67	1769.00	1762.00	1753.00	99.9	1753.00	100.1
68	1753.00	1733.00	1726.00	99.7	1726.00	100.2
69	1726.00	1712.00	1711.00	99.7	1711.00	100.1
70	1711.00	1701.00	1680.00	99.8	1680.00	100.2
71	1680.00	1666.00	1650.00	99.8	1650.00	100.2
72	1650.00	1637.00	1626.00	100.0	1626.00	100.4
73	1626.00	1612.00	1594.00	100.0	1594.00	100.4
74	1594.00	1593.00	1588.00	100.1	1588.00	100.4
75	1588.00	1583.00	1525.00	100.1	1525.00	100.7
76	1525.00	1520.00	1473.00	100.2	1473.00	100.8
77	1473.00	1467.00	1455.00	100.4	1455.00	100.9
78	1455.00	1453.00	1447.00	100.4	1447.00	100.9
79	1447.00	1445.00	1425.00	100.5	1425.00	101.0
80	1425.00	1411.00	1407.00	100.6	1407.00	101.0
81	1407.00	1404.00	1399.00	100.7	1399.00	101.1
82	1399.00	1394.00	1384.00	100.6	1384.00	101.2
83	1384.00	1380.00	1375.00	100.6	1375.00	101.2
84	1375.00	1369.00	1366.00	100.6	1366.00	101.1
85	1366.00	1363.00	1359.00	100.7	1359.00	101.1
86	1359.00	1349.00	1337.00	100.6	1337.00	101.1
87	1337.00	1327.00	1300.00	100.6	1300.00	101.3
88	1300.00	1297.00	1287.00	100.8	1287.00	101.2
89	1287.00	1282.00	1261.00	100.7	1261.00	101.4
90	1261.00	1255.00	1240.00	100.8	1240.00	101.2
91	1240.00	1223.00	1203.00	100.7	1203.00	101.2
92	1203.00	1192.00	1173.00	100.8	1173.00	101.4
93	1173.00	1161.00	1133.00	100.8	1133.00	101.3
94	1133.00	1128.00	1091.00	101.0	1091.00	101.4
95	1091.00	1088.00	1082.00	101.1	1082.00	101.5
96	1082.00	1075.00	1010.00	101.0	1010.00	101.7
97	1010.00	997.00	980.00	101.2	980.00	101.8
98	980.00	976.00	971.00	101.1	971.00	102.1
99	971.00	968.00	961.00	101.1	961.00	101.9
100	961.00	958.00	952.00	101.3	952.00	101.8
101	952.00	948.00	937.00	101.4	937.00	101.8
102	937.00	932.00	926.00	101.2	926.00	101.9
103	926.00	917.00	913.00	101.3	913.00	102.8
104	913.00	868.00	853.00	100.2	853.00	100.4
105	853.00	838.00	834.00	99.6	834.00	101.0
106	834.00	799.00	791.00	99.1	791.00	100.6
107	791.00	779.00	775.00	99.3	775.00	100.2
108	775.00	770.00	763.00	99.6	763.00	100.6
109	763.00	748.00	733.00	99.4	733.00	100.5
110	733.00	728.00	714.00	99.6	714.00	100.3
111	714.00	696.00	694.00	99.8	694.00	100.2
112	694.00	668.00	654.00	99.8	654.00	100.2
113	654.00	647.00	646.00	99.9	646.00	100.2
114	646.00	642.00	633.00	99.8	633.00	100.3
115	633.00	622.00	613.00	99.8	613.00	100.2
116	613.00	602.00	600.00	99.8	600.00	100.4
117	600.00	581.00	565.00	99.6	565.00	100.1
118	565.00	546.00	538.00	99.7	538.00	100.2
119	538.00	533.00	526.00	100.0	526.00	100.3
120	526.00	521.00	516.00	99.7	516.00	100.3
121	516.00	501.00	496.00	99.8	496.00	100.5
122	496.00	465.00	439.00	99.7	439.00	100.4
123	439.00	412.00	394.00	99.7	394.00	100.4
124	394.00	390.00	387.00	99.6	387.00	101.1
125	387.00	380.00	378.00	99.4	378.00	100.4
126	378.00	362.00	335.00	99.3	335.00	100.7
127	335.00	327.00	306.00	98.1	306.00	101.1
128	306.00	298.00	290.00	99.5	290.00	101.9
129	290.00	280.00	262.00	98.4	262.00	101.5
130	262.00	239.00	220.00	98.8	220.00	102.1
131	220.00	215.00	205.00	94.8	205.00	105.6

Data Points
nm	%R
3000.00	106.4
2999.00	125.7
2998.00	74.4
2997.00	125.6
2996.00	99.8
2995.00	75.0
2994.00	117.1
2993.00	78.5
2992.00	193.2
2991.00	134.7
2990.00	121.2
2989.00	87.4
2988.00	133.9
2987.00	143.0
2986.00	122.0
2985.00	91.0
2984.00	92.8
2983.00	224.5
2982.00	85.2
2981.00	108.5
2980.00	135.0
2979.00	108.7
2978.00	79.1
2977.00	79.6
2976.00	152.1
2975.00	75.5
2974.00	137.7
2973.00	63.9
2972.00	122.9
2971.00	74.5
2970.00	77.4
2969.00	107.7
2968.00	99.6
2967.00	101.3
2966.00	121.0
2965.00	67.4
2964.00	58.1
2963.00	114.8
2962.00	91.4
2961.00	89.7
2960.00	107.8
2959.00	108.5
2958.00	79.7
2957.00	95.9
2956.00	93.0
2955.00	98.9
2954.00	83.4
2953.00	86.8
2952.00	72.0
2951.00	101.0
2950.00	115.7
2949.00	121.4
2948.00	73.4
2947.00	85.3
2946.00	75.7
2945.00	80.8
2944.00	110.8
2943.00	85.8
2942.00	175.7
2941.00	75.6
2940.00	77.9
2939.00	81.1
2938.00	88.4
2937.00	96.9
2936.00	96.9
2935.00	65.3
2934.00	103.4
2933.00	62.2
2932.00	112.3
2931.00	95.1
2930.00	111.5
2929.00	107.2
2928.00	92.2
2927.00	114.1
2926.00	73.1
2925.00	103.2
2924.00	76.8
2923.00	105.2
2922.00	91.8
2921.00	88.6
2920.00	105.5
2919.00	94.5
2918.00	100.0
2917.00	70.5
2916.00	74.3
2915.00	101.4
2914.00	102.4
2913.00	141.4
2912.00	85.3
2911.00	99.0
2910.00	97.7
2909.00	134.0
2908.00	91.3
2907.00	106.1
2906.00	98.8
2905.00	79.9
2904.00	96.2
2903.00	90.4
2902.00	107.6
2901.00	120.0
2900.00	118.9
2899.00	98.0
2898.00	97.0
2897.00	83.1
2896.00	89.6
2895.00	130.7
2894.00	99.5
2893.00	119.0
2892.00	78.0
2891.00	91.1
2890.00	113.3
2889.00	120.9
2888.00	133.0
2887.00	107.6
2886.00	99.3
2885.00	98.5
2884.00	131.2
2883.00	87.6
2882.00	87.2
2881.00	106.9
2880.00	124.9
2879.00	86.0
2878.00	101.8
2877.00	121.0
2876.00	96.1
2875.00	99.7
2874.00	97.5
2873.00	115.0
2872.00	78.8
2871.00	110.4
2870.00	120.6
2869.00	129.9
2868.00	107.9
2867.00	111.8
2866.00	105.8
2865.00	79.1
2864.00	100.3
2863.00	129.2
2862.00	101.7
2861.00	94.4
2860.00	106.6
2859.00	91.8
2858.00	92.3
2857.00	95.0
2856.00	79.5
2855.00	113.3
2854.00	102.8
2853.00	83.7
2852.00	84.2
2851.00	75.9
2850.00	98.9
2849.00	106.9
2848.00	100.7
2847.00	111.2
2846.00	90.9
2845.00	99.7
2844.00	93.3
2843.00	90.2
2842.00	86.5
2841.00	105.9
2840.00	78.8
2839.00	114.3
2838.00	112.1
2837.00	101.7
2836.00	109.4
2835.00	99.7
2834.00	114.5
2833.00	85.6
2832.00	98.4
2831.00	93.7
2830.00	99.3
2829.00	97.5
2828.00	80.3
2827.00	101.9
2826.00	98.1
2825.00	92.8
2824.00	118.1
2823.00	125.1
2822.00	87.9
2821.00	84.8
2820.00	136.7
2819.00	118.6
2818.00	116.7
2817.00	102.2
2816.00	92.6
2815.00	99.0
2814.00	83.6
2813.00	91.4
2812.00	93.3
2811.00	103.7
2810.00	91.3
2809.00	97.1
2808.00	97.6
2807.00	94.8
2806.00	76.2
2805.00	83.0
2804.00	115.2
2803.00	112.6
2802.00	92.0
2801.00	89.7
2800.00	131.6
2799.00	85.4
2798.00	115.2
2797.00	124.3
2796.00	89.7
2795.00	94.9
2794.00	103.3
2793.00	90.9
2792.00	95.8
2791.00	104.4
2790.00	115.7
2789.00	120.2
2788.00	112.2
2787.00	110.7
2786.00	113.5
2785.00	99.5
2784.00	91.7
2783.00	124.4
2782.00	95.0
2781.00	100.5
2780.00	84.3
2779.00	107.7
2778.00	117.3
2777.00	100.9
2776.00	123.6
2775.00	90.9
2774.00	90.8
2773.00	114.0
2772.00	91.5
2771.00	151.9
2770.00	101.6
2769.00	95.9
2768.00	97.4
2767.00	100.9
2766.00	119.1
2765.00	87.8
2764.00	75.7
2763.00	107.0
2762.00	112.6
2761.00	87.4
2760.00	94.1
2759.00	81.8
2758.00	90.4
2757.00	109.7
2756.00	118.0
2755.00	94.6
2754.00	104.8
2753.00	92.0
2752.00	98.2
2751.00	128.3
2750.00	99.5
2749.00	84.7
2748.00	113.9
2747.00	93.7
2746.00	102.7
2745.00	93.9
2744.00	101.5
2743.00	92.0
2742.00	91.8
2741.00	116.8
2740.00	80.2
2739.00	95.6
2738.00	95.3
2737.00	86.4
2736.00	115.6
2735.00	95.9
2734.00	118.8
2733.00	103.1
2732.00	99.5
2731.00	94.9
2730.00	104.1
2729.00	92.1
2728.00	118.2
2727.00	108.6
2726.00	100.6
2725.00	104.4
2724.00	115.2
2723.00	101.6
2722.00	105.8
2721.00	96.7
2720.00	92.1
2719.00	102.5
2718.00	121.9
2717.00	92.8
2716.00	101.9
2715.00	101.4
2714.00	101.0
2713.00	105.6
2712.00	111.2
2711.00	94.6
2710.00	100.7
2709.00	101.5
2708.00	105.7
2707.00	94.9
2706.00	97.5
2705.00	100.2
2704.00	100.6
2703.00	107.2
2702.00	98.7
2701.00	101.7
2700.00	99.4
2699.00	104.5
2698.00	104.7
2697.00	91.4
2696.00	103.0
2695.00	96.2
2694.00	97.8
2693.00	94.6
2692.00	101.2
2691.00	102.0
2690.00	95.9
2689.00	99.2
2688.00	98.2
2687.00	97.5
2686.00	97.4
2685.00	100.8
2684.00	101.2
2683.00	99.6
2682.00	104.8
2681.00	96.4
2680.00	95.3
2679.00	95.9
2678.00	101.0
2677.00	98.8
2676.00	101.2
2675.00	105.9
2674.00	100.6
2673.00	98.7
2672.00	97.4
2671.00	101.1
2670.00	99.7
2669.00	98.4
2668.00	100.1
2667.00	96.6
2666.00	100.9
2665.00	99.9
2664.00	98.6
2663.00	98.6
2662.00	103.6
2661.00	101.7
2660.00	99.0
2659.00	98.6
2658.00	99.7
2657.00	100.9
2656.00	99.2
2655.00	101.6
2654.00	99.6
2653.00	100.4
2652.00	98.6
2651.00	102.3
2650.00	100.5
2649.00	100.9
2648.00	101.4
2647.00	98.7
2646.00	98.9
2645.00	100.9
2644.00	99.0
2643.00	99.9
2642.00	100.0
2641.00	100.1
2640.00	101.2
2639.00	100.0
2638.00	100.8
2637.00	99.2
2636.00	100.0
2635.00	97.8
2634.00	99.7
2633.00	98.7
2632.00	100.6
2631.00	99.0
2630.00	99.5
2629.00	99.5
2628.00	99.6
2627.00	100.3
2626.00	100.0
2625.00	100.0
2624.00	101.1
2623.00	98.2
2622.00	99.6
2621.00	99.8
2620.00	100.9
2619.00	98.4
2618.00	99.1
2617.00	100.1
2616.00	100.7
2615.00	99.8
2614.00	100.4
2613.00	101.6
2612.00	98.0
2611.00	101.7
2610.00	98.0
2609.00	101.1
2608.00	99.2
2607.00	99.6
2606.00	100.3
2605.00	99.5
2604.00	98.9
2603.00	101.0
2602.00	101.8
2601.00	99.2
2600.00	99.8
2599.00	100.1
2598.00	97.4
2597.00	99.0
2596.00	100.0
2595.00	100.0
2594.00	100.4
2593.00	100.4
2592.00	98.7
2591.00	100.2
2590.00	96.1
2589.00	100.5
2588.00	99.6
2587.00	99.3
2586.00	100.1
2585.00	100.3
2584.00	101.8
2583.00	99.1
2582.00	99.5
2581.00	98.5
2580.00	100.6
2579.00	101.0
2578.00	98.0
2577.00	101.5
2576.00	100.6
2575.00	99.8
2574.00	100.0
2573.00	100.1
2572.00	100.1
2571.00	101.0
2570.00	100.2
2569.00	100.2
2568.00	100.7
2567.00	100.2
2566.00	101.9
2565.00	98.5
2564.00	99.7
2563.00	101.9
2562.00	99.5
2561.00	100.1
2560.00	100.3
2559.00	100.8
2558.00	99.5
2557.00	99.9
2556.00	99.6
2555.00	100.0
2554.00	99.5
2553.00	100.0
2552.00	101.0
2551.00	100.0
2550.00	102.0
2549.00	99.0
2548.00	100.8
2547.00	99.7
2546.00	100.8
2545.00	98.2
2544.00	100.6
2543.00	99.2
2542.00	100.2
2541.00	99.6
2540.00	99.4
2539.00	100.0
2538.00	99.8
2537.00	100.5
2536.00	99.3
2535.00	101.4
2534.00	99.2
2533.00	99.7
2532.00	99.7
2531.00	100.1
2530.00	99.9
2529.00	99.9
2528.00	100.6
2527.00	99.6
2526.00	99.9
2525.00	99.8
2524.00	100.4
2523.00	99.8
2522.00	99.9
2521.00	99.1
2520.00	99.6
2519.00	100.1
2518.00	98.8
2517.00	99.8
2516.00	100.6
2515.00	100.8
2514.00	99.9
2513.00	100.5
2512.00	99.5
2511.00	99.9
2510.00	100.5
2509.00	100.6
2508.00	99.8
2507.00	100.5
2506.00	99.0
2505.00	99.8
2504.00	100.2
2503.00	99.6
2502.00	99.1
2501.00	99.3
2500.00	100.9
2499.00	100.3
2498.00	100.4
2497.00	99.7
2496.00	100.2
2495.00	99.9
2494.00	100.5
2493.00	100.6
2492.00	99.7
2491.00	99.9
2490.00	100.4
2489.00	100.1
2488.00	99.6
2487.00	99.9
2486.00	100.5
2485.00	100.5
2484.00	99.4
2483.00	99.9
2482.00	100.4
2481.00	99.4
2480.00	100.1
2479.00	100.8
2478.00	100.4
2477.00	100.9
2476.00	100.0
2475.00	100.4
2474.00	99.4
2473.00	100.4
2472.00	99.5
2471.00	99.9
2470.00	99.4
2469.00	99.9
2468.00	99.5
2467.00	99.7
2466.00	99.6
2465.00	99.8
2464.00	99.9
2463.00	99.6
2462.00	99.6
2461.00	100.2
2460.00	100.0
2459.00	100.2
2458.00	99.9
2457.00	99.9
2456.00	99.8
2455.00	100.7
2454.00	100.0
2453.00	99.7
2452.00	99.4
2451.00	99.7
2450.00	99.8
2449.00	99.6
2448.00	100.2
2447.00	99.8
2446.00	99.9
2445.00	100.1
2444.00	99.9
2443.00	99.9
2442.00	100.1
2441.00	99.6
2440.00	100.2
2439.00	99.8
2438.00	100.0
2437.00	99.7
2436.00	99.9
2435.00	99.8
2434.00	100.2
2433.00	99.4
2432.00	100.4
2431.00	99.7
2430.00	100.0
2429.00	99.8
2428.00	99.9
2427.00	100.0
2426.00	100.0
2425.00	100.0
2424.00	100.3
2423.00	100.3
2422.00	99.9
2421.00	99.7
2420.00	99.5
2419.00	99.8
2418.00	99.8
2417.00	99.7
2416.00	99.8
2415.00	100.1
2414.00	100.2
2413.00	100.1
2412.00	99.9
2411.00	99.9
2410.00	99.5
2409.00	99.5
2408.00	99.6
2407.00	100.0
2406.00	99.8
2405.00	99.6
2404.00	99.9
2403.00	100.4
2402.00	100.1
2401.00	99.8
2400.00	99.4
2399.00	100.1
2398.00	99.9
2397.00	100.4
2396.00	99.9
2395.00	100.3
2394.00	100.3
2393.00	100.1
2392.00	99.9
2391.00	100.1
2390.00	99.9
2389.00	99.9
2388.00	100.2
2387.00	100.3
2386.00	99.8
2385.00	99.9
2384.00	99.8
2383.00	100.0
2382.00	99.9
2381.00	100.1
2380.00	100.2
2379.00	99.7
2378.00	99.6
2377.00	100.1
2376.00	100.0
2375.00	100.1
2374.00	99.8
2373.00	100.2
2372.00	100.1
2371.00	99.9
2370.00	100.1
2369.00	100.8
2368.00	99.9
2367.00	99.7
2366.00	100.2
2365.00	99.7
2364.00	99.9
2363.00	99.8
2362.00	99.7
2361.00	100.4
2360.00	100.2
2359.00	99.8
2358.00	99.9
2357.00	99.8
2356.00	99.6
2355.00	99.7
2354.00	99.5
2353.00	100.1
2352.00	100.1
2351.00	100.0
2350.00	99.9
2349.00	99.8
2348.00	99.7
2347.00	99.9
2346.00	99.5
2345.00	100.1
2344.00	99.8
2343.00	100.0
2342.00	99.7
2341.00	100.1
2340.00	100.4
2339.00	99.6
2338.00	100.2
2337.00	100.3
2336.00	100.0
2335.00	100.2
2334.00	99.7
2333.00	99.6
2332.00	99.7
2331.00	99.8
2330.00	99.6
2329.00	100.2
2328.00	99.9
2327.00	100.0
2326.00	100.3
2325.00	100.2
2324.00	100.5
2323.00	100.6
2322.00	100.1
2321.00	99.8
2320.00	99.5
2319.00	100.1
2318.00	100.6
2317.00	99.9
2316.00	100.2
2315.00	99.8
2314.00	99.8
2313.00	100.2
2312.00	99.9
2311.00	99.9
2310.00	100.1
2309.00	100.3
2308.00	99.7
2307.00	100.2
2306.00	99.8
2305.00	100.1
2304.00	100.4
2303.00	99.9
2302.00	99.9
2301.00	99.8
2300.00	100.2
2299.00	99.7
2298.00	99.7
2297.00	100.3
2296.00	99.5
2295.00	100.1
2294.00	99.8
2293.00	99.9
2292.00	100.1
2291.00	99.8
2290.00	100.3
2289.00	100.2
2288.00	99.7
2287.00	100.0
2286.00	99.8
2285.00	99.7
2284.00	100.2
2283.00	99.9
2282.00	100.0
2281.00	99.8
2280.00	99.9
2279.00	100.0
2278.00	100.0
2277.00	100.3
2276.00	100.2
2275.00	100.0
2274.00	100.0
2273.00	100.2
2272.00	99.7
2271.00	100.0
2270.00	100.0
2269.00	99.7
2268.00	99.8
2267.00	99.7
2266.00	99.9
2265.00	99.9
2264.00	99.9
2263.00	99.9
2262.00	99.7
2261.00	100.1
2260.00	100.0
2259.00	99.8
2258.00	99.8
2257.00	100.1
2256.00	99.9
2255.00	99.9
2254.00	100.1
2253.00	100.0
2252.00	100.0
2251.00	100.1
2250.00	99.9
2249.00	100.1
2248.00	99.8
2247.00	99.7
2246.00	100.0
2245.00	99.7
2244.00	100.1
2243.00	100.0
2242.00	99.7
2241.00	100.6
2240.00	100.2
2239.00	100.2
2238.00	100.0
2237.00	99.7
2236.00	99.7
2235.00	99.9
2234.00	100.0
2233.00	100.0
2232.00	100.1
2231.00	100.1
2230.00	100.0
2229.00	100.0
2228.00	99.8
2227.00	99.9
2226.00	100.1
2225.00	99.8
2224.00	99.8
2223.00	99.7
2222.00	100.0
2221.00	100.3
2220.00	99.8
2219.00	99.7
2218.00	100.0
2217.00	100.0
2216.00	100.2
2215.00	99.7
2214.00	99.6
2213.00	100.1
2212.00	99.8
2211.00	99.5
2210.00	100.1
2209.00	99.6
2208.00	99.7
2207.00	99.7
2206.00	100.3
2205.00	100.0
2204.00	99.8
2203.00	100.2
2202.00	100.0
2201.00	99.8
2200.00	100.1
2199.00	99.9
2198.00	100.0
2197.00	100.1
2196.00	100.1
2195.00	100.0
2194.00	100.1
2193.00	100.4
2192.00	99.9
2191.00	100.0
2190.00	99.7
2189.00	99.8
2188.00	99.7
2187.00	99.9
2186.00	99.6
2185.00	100.1
2184.00	99.9
2183.00	99.8
2182.00	100.0
2181.00	99.9
2180.00	100.0
2179.00	99.8
2178.00	99.9
2177.00	100.2
2176.00	100.0
2175.00	99.8
2174.00	100.3
2173.00	99.9
2172.00	100.0
2171.00	99.6
2170.00	99.9
2169.00	100.0
2168.00	99.9
2167.00	99.8
2166.00	99.8
2165.00	100.0
2164.00	100.1
2163.00	100.0
2162.00	100.1
2161.00	100.0
2160.00	99.9
2159.00	100.1
2158.00	99.9
2157.00	99.9
2156.00	99.8
2155.00	99.7
2154.00	100.1
2153.00	99.9
2152.00	100.0
2151.00	100.0
2150.00	99.9
2149.00	100.0
2148.00	99.9
2147.00	100.4
2146.00	99.9
2145.00	100.3
2144.00	99.8
2143.00	100.1
2142.00	100.0
2141.00	99.8
2140.00	99.8
2139.00	100.1
2138.00	100.0
2137.00	100.0
2136.00	100.2
2135.00	99.9
2134.00	100.1
2133.00	99.8
2132.00	100.1
2131.00	100.0
2130.00	99.9
2129.00	100.4
2128.00	99.9
2127.00	99.9
2126.00	99.9
2125.00	100.0
2124.00	100.1
2123.00	99.9
2122.00	100.0
2121.00	100.0
2120.00	99.8
2119.00	99.9
2118.00	99.9
2117.00	99.7
2116.00	100.1
2115.00	100.0
2114.00	100.3
2113.00	99.9
2112.00	99.9
2111.00	99.9
2110.00	99.8
2109.00	100.1
2108.00	99.9
2107.00	100.0
2106.00	99.8
2105.00	100.1
2104.00	99.9
2103.00	99.8
2102.00	99.9
2101.00	100.0
2100.00	100.0
2099.00	99.9
2098.00	100.3
2097.00	100.1
2096.00	99.9
2095.00	100.1
2094.00	99.9
2093.00	100.0
2092.00	99.8
2091.00	99.8
2090.00	99.7
2089.00	99.9
2088.00	100.0
2087.00	99.9
2086.00	99.9
2085.00	100.0
2084.00	99.9
2083.00	100.0
2082.00	99.8
2081.00	100.0
2080.00	99.8
2079.00	100.0
2078.00	100.2
2077.00	100.2
2076.00	99.8
2075.00	99.8
2074.00	99.9
2073.00	100.1
2072.00	100.0
2071.00	99.7
2070.00	99.8
2069.00	99.8
2068.00	99.8
2067.00	99.9
2066.00	99.8
2065.00	99.9
2064.00	100.0
2063.00	100.2
2062.00	99.9
2061.00	99.9
2060.00	100.0
2059.00	100.3
2058.00	99.9
2057.00	99.9
2056.00	99.6
2055.00	100.2
2054.00	100.0
2053.00	100.1
2052.00	99.9
2051.00	100.0
2050.00	100.2
2049.00	100.0
2048.00	100.1
2047.00	99.8
2046.00	100.0
2045.00	100.3
2044.00	99.9
2043.00	99.9
2042.00	99.9
2041.00	99.7
2040.00	100.0
2039.00	100.0
2038.00	100.0
2037.00	100.1
2036.00	99.9
2035.00	99.9
2034.00	100.1
2033.00	100.0
2032.00	99.8
2031.00	100.3
2030.00	99.9
2029.00	100.0
2028.00	100.0
2027.00	99.9
2026.00	100.2
2025.00	100.1
2024.00	99.9
2023.00	99.9
2022.00	99.9
2021.00	99.9
2020.00	99.8
2019.00	100.0
2018.00	100.2
2017.00	100.0
2016.00	100.0
2015.00	99.6
2014.00	100.0
2013.00	100.0
2012.00	99.8
2011.00	99.9
2010.00	100.0
2009.00	99.7
2008.00	100.3
2007.00	100.0
2006.00	99.8
2005.00	99.9
2004.00	100.0
2003.00	99.9
2002.00	99.7
2001.00	100.0
2000.00	99.9
1999.00	99.9
1998.00	100.0
1997.00	99.9
1996.00	99.5
1995.00	99.8
1994.00	99.8
1993.00	100.1
1992.00	100.0
1991.00	99.9
1990.00	100.0
1989.00	100.1
1988.00	100.0
1987.00	100.0
1986.00	99.9
1985.00	99.9
1984.00	100.1
1983.00	100.1
1982.00	100.1
1981.00	100.1
1980.00	99.9
1979.00	100.2
1978.00	99.6
1977.00	100.0
1976.00	99.8
1975.00	99.8
1974.00	100.1
1973.00	100.0
1972.00	100.0
1971.00	100.0
1970.00	100.0
1969.00	100.0
1968.00	100.0
1967.00	100.2
1966.00	99.7
1965.00	99.8
1964.00	99.9
1963.00	100.1
1962.00	99.9
1961.00	99.9
1960.00	99.9
1959.00	100.0
1958.00	99.9
1957.00	100.0
1956.00	99.7
1955.00	100.0
1954.00	99.9
1953.00	99.9
1952.00	100.0
1951.00	99.9
1950.00	100.2
1949.00	99.7
1948.00	100.0
1947.00	99.8
1946.00	99.9
1945.00	99.9
1944.00	100.1
1943.00	100.0
1942.00	100.1
1941.00	100.0
1940.00	99.8
1939.00	99.9
1938.00	100.0
1937.00	99.9
1936.00	100.0
1935.00	100.3
1934.00	100.0
1933.00	99.7
1932.00	100.0
1931.00	100.0
1930.00	100.2
1929.00	99.7
1928.00	100.1
1927.00	99.9
1926.00	99.9
1925.00	100.1
1924.00	100.0
1923.00	100.0
1922.00	99.8
1921.00	100.1
1920.00	99.8
1919.00	100.1
1918.00	99.9
1917.00	99.8
1916.00	100.4
1915.00	99.8
1914.00	100.1
1913.00	100.0
1912.00	100.0
1911.00	100.0
1910.00	100.0
1909.00	99.9
1908.00	99.8
1907.00	99.8
1906.00	100.1
1905.00	99.8
1904.00	99.9
1903.00	99.8
1902.00	99.9
1901.00	100.0
1900.00	100.0
1899.00	100.0
1898.00	99.8
1897.00	99.9
1896.00	100.0
1895.00	100.0
1894.00	99.7
1893.00	100.0
1892.00	99.9
1891.00	100.0
1890.00	100.1
1889.00	99.8
1888.00	100.0
1887.00	100.0
1886.00	100.1
1885.00	99.9
1884.00	100.1
1883.00	100.3
1882.00	100.0
1881.00	100.0
1880.00	99.8
1879.00	100.1
1878.00	100.0
1877.00	99.9
1876.00	100.1
1875.00	100.0
1874.00	100.1
1873.00	99.9
1872.00	100.1
1871.00	100.0
1870.00	99.9
1869.00	100.0
1868.00	99.9
1867.00	99.9
1866.00	99.9
1865.00	100.0
1864.00	99.9
1863.00	99.6
1862.00	100.0
1861.00	100.1
1860.00	100.1
1859.00	99.9
1858.00	100.0
1857.00	100.0
1856.00	100.1
1855.00	100.0
1854.00	99.9
1853.00	100.0
1852.00	99.7
1851.00	100.1
1850.00	100.1
1849.00	99.9
1848.00	99.8
1847.00	99.9
1846.00	100.2
1845.00	100.0
1844.00	99.9
1843.00	100.0
1842.00	100.0
1841.00	99.9
1840.00	100.1
1839.00	99.9
1838.00	100.0
1837.00	100.0
1836.00	100.0
1835.00	99.8
1834.00	99.9
1833.00	100.1
1832.00	99.9
1831.00	99.9
1830.00	99.8
1829.00	100.0
1828.00	99.9
1827.00	100.0
1826.00	100.0
1825.00	100.1
1824.00	100.1
1823.00	100.1
1822.00	100.0
1821.00	99.9
1820.00	100.0
1819.00	100.1
1818.00	99.9
1817.00	100.0
1816.00	99.9
1815.00	100.0
1814.00	99.9
1813.00	100.0
1812.00	100.0
1811.00	99.9
1810.00	99.9
1809.00	99.9
1808.00	99.9
1807.00	100.0
1806.00	100.0
1805.00	99.9
1804.00	100.0
1803.00	100.1
1802.00	100.0
1801.00	100.1
1800.00	99.8
1799.00	99.9
1798.00	100.0
1797.00	100.0
1796.00	99.9
1795.00	100.1
1794.00	99.7
1793.00	100.0
1792.00	99.9
1791.00	99.9
1790.00	100.0
1789.00	100.0
1788.00	100.1
1787.00	100.1
1786.00	99.8
1785.00	100.1
1784.00	99.9
1783.00	100.0
1782.00	99.9
1781.00	99.9
1780.00	100.1
1779.00	100.0
1778.00	100.0
1777.00	100.2
1776.00	100.0
1775.00	99.9
1774.00	99.9
1773.00	100.0
1772.00	100.0
1771.00	100.1
1770.00	99.9
1769.00	100.1
1768.00	100.0
1767.00	100.0
1766.00	100.0
1765.00	99.8
1764.00	99.9
1763.00	100.0
1762.00	99.9
1761.00	99.9
1760.00	100.0
1759.00	100.0
1758.00	100.0
1757.00	100.0
1756.00	99.9
1755.00	100.0
1754.00	99.8
1753.00	100.1
1752.00	100.0
1751.00	99.9
1750.00	100.0
1749.00	99.9
1748.00	99.9
1747.00	99.9
1746.00	99.9
1745.00	99.9
1744.00	100.0
1743.00	99.8
1742.00	99.9
1741.00	99.8
1740.00	100.1
1739.00	99.8
1738.00	99.9
1737.00	100.1
1736.00	99.8
1735.00	100.2
1734.00	100.6
1733.00	99.7
1732.00	100.0
1731.00	99.9
1730.00	100.0
1729.00	100.0
1728.00	100.1
1727.00	100.1
1726.00	100.2
1725.00	99.9
1724.00	99.8
1723.00	99.9
1722.00	99.9
1721.00	99.9
1720.00	99.8
1719.00	100.1
1718.00	100.1
1717.00	99.9
1716.00	100.0
1715.00	99.8
1714.00	99.9
1713.00	99.9
1712.00	99.7
1711.00	100.1
1710.00	100.0
1709.00	100.0
1708.00	99.9
1707.00	99.9
1706.00	99.8
1705.00	100.0
1704.00	100.0
1703.00	99.9
1702.00	100.1
1701.00	99.8
1700.00	100.0
1699.00	100.1
1698.00	100.0
1697.00	99.9
1696.00	99.8
1695.00	100.1
1694.00	100.0
1693.00	99.9
1692.00	100.0
1691.00	100.0
1690.00	99.9
1689.00	99.9
1688.00	100.0
1687.00	100.0
1686.00	99.9
1685.00	100.1
1684.00	100.1
1683.00	100.1
1682.00	100.1
1681.00	100.0
1680.00	100.2
1679.00	100.2
1678.00	100.0
1677.00	100.1
1676.00	100.0
1675.00	100.2
1674.00	100.2
1673.00	100.1
1672.00	100.2
1671.00	99.9
1670.00	100.1
1669.00	100.2
1668.00	100.1
1667.00	100.1
1666.00	99.8
1665.00	100.0
1664.00	100.1
1663.00	99.9
1662.00	100.2
1661.00	100.1
1660.00	100.1
1659.00	100.0
1658.00	100.1
1657.00	100.1
1656.00	100.4
1655.00	100.2
1654.00	100.0
1653.00	100.1
1652.00	100.0
1651.00	100.3
1650.00	100.2
1649.00	100.2
1648.00	100.2
1647.00	100.2
1646.00	100.1
1645.00	100.1
1644.00	100.2
1643.00	100.3
1642.00	100.2
1641.00	100.0
1640.00	100.4
1639.00	100.2
1638.00	100.1
1637.00	100.0
1636.00	100.0
1635.00	100.2
1634.00	100.2
1633.00	100.0
1632.00	100.2
1631.00	100.4
1630.00	100.3
1629.00	100.1
1628.00	100.3
1627.00	100.1
1626.00	100.4
1625.00	100.2
1624.00	100.2
1623.00	100.2
1622.00	100.1
1621.00	100.3
1620.00	100.1
1619.00	100.1
1618.00	100.4
1617.00	100.2
1616.00	100.1
1615.00	100.4
1614.00	100.4
1613.00	100.1
1612.00	100.0
1611.00	100.1
1610.00	100.2
1609.00	100.3
1608.00	100.2
1607.00	100.2
1606.00	100.1
1605.00	100.2
1604.00	100.4
1603.00	100.1
1602.00	100.1
1601.00	100.3
1600.00	100.2
1599.00	100.3
1598.00	100.3
1597.00	100.1
1596.00	100.4
1595.00	100.2
1594.00	100.4
1593.00	100.1
1592.00	100.3
1591.00	100.3
1590.00	100.2
1589.00	100.2
1588.00	100.4
1587.00	100.1
1586.00	100.3
1585.00	100.4
1584.00	100.2
1583.00	100.1
1582.00	100.3
1581.00	100.6
1580.00	100.3
1579.00	100.3
1578.00	100.3
1577.00	100.3
1576.00	100.5
1575.00	100.4
1574.00	100.1
1573.00	100.3
1572.00	100.3
1571.00	100.5
1570.00	100.4
1569.00	100.5
1568.00	100.2
1567.00	100.4
1566.00	100.2
1565.00	100.3
1564.00	100.5
1563.00	100.5
1562.00	100.2
1561.00	100.6
1560.00	100.3
1559.00	100.3
1558.00	100.5
1557.00	100.4
1556.00	100.4
1555.00	100.3
1554.00	100.3
1553.00	100.5
1552.00	100.3
1551.00	100.5
1550.00	100.3
1549.00	100.5
1548.00	100.4
1547.00	100.3
1546.00	100.4
1545.00	100.4
1544.00	100.4
1543.00	100.5
1542.00	100.5
1541.00	100.3
1540.00	100.4
1539.00	100.5
1538.00	100.4
1537.00	100.2
1536.00	100.6
1535.00	100.6
1534.00	100.5
1533.00	100.6
1532.00	100.3
1531.00	100.5
1530.00	100.4
1529.00	100.6
1528.00	100.5
1527.00	100.4
1526.00	100.6
1525.00	100.7
1524.00	100.3
1523.00	100.4
1522.00	100.8
1521.00	100.4
1520.00	100.2
1519.00	100.4
1518.00	100.7
1517.00	100.3
1516.00	100.5
1515.00	100.5
1514.00	100.7
1513.00	100.5
1512.00	100.6
1511.00	100.6
1510.00	100.4
1509.00	100.6
1508.00	100.4
1507.00	100.6
1506.00	100.6
1505.00	100.5
1504.00	100.6
1503.00	100.4
1502.00	100.6
1501.00	100.4
1500.00	100.7
1499.00	100.4
1498.00	100.4
1497.00	100.7
1496.00	100.4
1495.00	100.4
1494.00	100.6
1493.00	100.5
1492.00	100.7
1491.00	100.6
1490.00	100.5
1489.00	100.6
1488.00	100.5
1487.00	100.7
1486.00	100.4
1485.00	100.7
1484.00	100.4
1483.00	100.7
1482.00	100.5
1481.00	100.7
1480.00	100.4
1479.00	100.8
1478.00	100.5
1477.00	100.5
1476.00	100.7
1475.00	100.6
1474.00	100.5
1473.00	100.8
1472.00	100.5
1471.00	100.4
1470.00	100.7
1469.00	100.6
1468.00	100.6
1467.00	100.4
1466.00	100.5
1465.00	100.8
1464.00	100.5
1463.00	100.5
1462.00	100.6
1461.00	100.6
1460.00	100.7
1459.00	100.5
1458.00	100.5
1457.00	100.7
1456.00	100.7
1455.00	100.9
1454.00	100.5
1453.00	100.4
1452.00	100.5
1451.00	100.6
1450.00	100.6
1449.00	100.7
1448.00	100.9
1447.00	100.9
1446.00	100.8
1445.00	100.5
1444.00	100.5
1443.00	100.7
1442.00	100.6
1441.00	100.7
1440.00	100.8
1439.00	100.8
1438.00	100.6
1437.00	100.7
1436.00	100.7
1435.00	100.8
1434.00	100.6
1433.00	100.8
1432.00	100.8
1431.00	100.7
1430.00	100.6
1429.00	100.6
1428.00	100.7
1427.00	100.8
1426.00	100.8
1425.00	101.0
1424.00	100.9
1423.00	100.8
1422.00	100.8
1421.00	100.7
1420.00	100.6
1419.00	100.9
1418.00	100.8
1417.00	100.7
1416.00	100.7
1415.00	100.9
1414.00	100.8
1413.00	100.9
1412.00	100.8
1411.00	100.6
1410.00	100.9
1409.00	100.9
1408.00	100.9
1407.00	101.0
1406.00	100.7
1405.00	100.7
1404.00	100.7
1403.00	100.8
1402.00	100.8
1401.00	100.7
1400.00	101.1
1399.00	101.1
1398.00	100.7
1397.00	100.8
1396.00	100.7
1395.00	100.8
1394.00	100.6
1393.00	100.8
1392.00	101.0
1391.00	101.2
1390.00	100.8
1389.00	100.8
1388.00	100.7
1387.00	100.9
1386.00	100.6
1385.00	100.8
1384.00	101.2
1383.00	101.0
1382.00	100.6
1381.00	100.8
1380.00	100.6
1379.00	100.8
1378.00	100.9
1377.00	100.8
1376.00	101.0
1375.00	101.2
1374.00	101.1
1373.00	100.8
1372.00	100.7
1371.00	100.7
1370.00	100.9
1369.00	100.6
1368.00	100.8
1367.00	100.9
1366.00	101.1
1365.00	100.7
1364.00	101.0
1363.00	100.7
1362.00	100.7
1361.00	100.8
1360.00	100.7
1359.00	101.1
1358.00	101.0
1357.00	101.1
1356.00	101.1
1355.00	101.1
1354.00	100.8
1353.00	100.7
1352.00	100.7
1351.00	101.0
1350.00	101.0
1349.00	100.6
1348.00	100.8
1347.00	100.7
1346.00	100.9
1345.00	100.7
1344.00	100.6
1343.00	101.0
1342.00	101.0
1341.00	100.8
1340.00	100.7
1339.00	100.4
1338.00	100.8
1337.00	101.1
1336.00	100.8
1335.00	101.0
1334.00	100.9
1333.00	101.0
1332.00	100.8
1331.00	100.8
1330.00	100.7
1329.00	100.6
1328.00	100.9
1327.00	100.6
1326.00	101.1
1325.00	100.8
1324.00	100.9
1323.00	100.7
1322.00	100.7
1321.00	100.9
1320.00	100.7
1319.00	100.7
1318.00	101.1
1317.00	101.1
1316.00	100.9
1315.00	100.7
1314.00	100.9
1313.00	101.2
1312.00	100.6
1311.00	100.5
1310.00	101.1
1309.00	100.8
1308.00	100.9
1307.00	100.9
1306.00	100.8
1305.00	100.7
1304.00	100.9
1303.00	100.8
1302.00	101.0
1301.00	101.1
1300.00	101.3
1299.00	100.9
1298.00	100.8
1297.00	100.8
1296.00	100.9
1295.00	100.9
1294.00	100.8
1293.00	101.1
1292.00	101.2
1291.00	100.9
1290.00	100.9
1289.00	100.9
1288.00	100.7
1287.00	101.2
1286.00	101.1
1285.00	100.9
1284.00	100.9
1283.00	100.9
1282.00	100.7
1281.00	100.7
1280.00	101.0
1279.00	100.9
1278.00	100.9
1277.00	100.7
1276.00	101.3
1275.00	100.9
1274.00	101.0
1273.00	101.1
1272.00	100.6
1271.00	100.9
1270.00	100.9
1269.00	100.9
1268.00	100.9
1267.00	101.0
1266.00	101.0
1265.00	100.7
1264.00	101.2
1263.00	101.1
1262.00	100.6
1261.00	101.4
1260.00	101.4
1259.00	100.9
1258.00	100.9
1257.00	100.8
1256.00	100.8
1255.00	100.8
1254.00	101.2
1253.00	100.9
1252.00	101.0
1251.00	101.2
1250.00	101.0
1249.00	101.0
1248.00	100.9
1247.00	101.0
1246.00	101.1
1245.00	101.0
1244.00	101.1
1243.00	101.1
1242.00	101.0
1241.00	101.1
1240.00	101.2
1239.00	100.9
1238.00	100.9
1237.00	101.0
1236.00	100.9
1235.00	101.2
1234.00	101.0
1233.00	100.9
1232.00	101.1
1231.00	101.0
1230.00	100.9
1229.00	101.1
1228.00	101.2
1227.00	101.2
1226.00	101.0
1225.00	100.9
1224.00	101.0
1223.00	100.7
1222.00	100.9
1221.00	101.4
1220.00	100.9
1219.00	101.1
1218.00	101.0
1217.00	101.0
1216.00	101.0
1215.00	100.8
1214.00	101.1
1213.00	101.2
1212.00	101.1
1211.00	101.2
1210.00	100.8
1209.00	101.1
1208.00	100.8
1207.00	101.3
1206.00	100.8
1205.00	100.7
1204.00	101.1
1203.00	101.2
1202.00	101.0
1201.00	101.1
1200.00	101.0
1199.00	101.0
1198.00	101.1
1197.00	101.1
1196.00	100.9
1195.00	101.0
1194.00	101.1
1193.00	101.2
1192.00	100.8
1191.00	101.0
1190.00	101.2
1189.00	101.1
1188.00	101.2
1187.00	101.0
1186.00	101.1
1185.00	100.9
1184.00	101.1
1183.00	101.1
1182.00	101.3
1181.00	101.0
1180.00	101.0
1179.00	101.2
1178.00	101.0
1177.00	101.3
1176.00	101.0
1175.00	101.2
1174.00	101.0
1173.00	101.4
1172.00	101.0
1171.00	101.1
1170.00	100.9
1169.00	101.2
1168.00	101.3
1167.00	101.1
1166.00	100.9
1165.00	101.3
1164.00	101.0
1163.00	101.0
1162.00	101.2
1161.00	100.8
1160.00	101.3
1159.00	101.2
1158.00	101.1
1157.00	101.3
1156.00	101.1
1155.00	101.1
1154.00	101.3
1153.00	101.2
1152.00	101.1
1151.00	101.2
1150.00	101.2
1149.00	101.3
1148.00	101.1
1147.00	101.4
1146.00	101.1
1145.00	101.3
1144.00	101.1
1143.00	101.3
1142.00	100.8
1141.00	101.5
1140.00	101.2
1139.00	101.0
1138.00	101.1
1137.00	101.3
1136.00	101.1
1135.00	101.2
1134.00	101.3
1133.00	101.3
1132.00	101.3
1131.00	100.8
1130.00	101.1
1129.00	101.2
1128.00	101.0
1127.00	101.2
1126.00	101.3
1125.00	101.2
1124.00	101.1
1123.00	101.3
1122.00	101.1
1121.00	101.6
1120.00	101.0
1119.00	101.3
1118.00	101.3
1117.00	101.3
1116.00	101.3
1115.00	101.0
1114.00	101.2
1113.00	101.4
1112.00	101.0
1111.00	101.3
1110.00	101.4
1109.00	101.0
1108.00	101.4
1107.00	101.0
1106.00	101.2
1105.00	101.4
1104.00	100.8
1103.00	101.4
1102.00	101.1
1101.00	101.2
1100.00	101.3
1099.00	101.3
1098.00	101.2
1097.00	101.2
1096.00	101.1
1095.00	101.0
1094.00	101.3
1093.00	101.3
1092.00	101.1
1091.00	101.4
1090.00	101.3
1089.00	101.3
1088.00	101.1
1087.00	101.3
1086.00	101.4
1085.00	101.3
1084.00	101.2
1083.00	101.4
1082.00	101.5
1081.00	101.4
1080.00	100.9
1079.00	101.3
1078.00	101.4
1077.00	101.3
1076.00	101.1
1075.00	101.0
1074.00	101.3
1073.00	101.2
1072.00	101.0
1071.00	101.2
1070.00	101.3
1069.00	101.4
1068.00	101.3
1067.00	101.3
1066.00	101.3
1065.00	101.2
1064.00	101.5
1063.00	101.2
1062.00	101.5
1061.00	101.4
1060.00	101.3
1059.00	101.3
1058.00	101.4
1057.00	101.4
1056.00	101.3
1055.00	101.1
1054.00	101.6
1053.00	101.2
1052.00	101.6
1051.00	101.1
1050.00	101.6
1049.00	101.2
1048.00	101.3
1047.00	101.1
1046.00	101.7
1045.00	101.3
1044.00	101.4
1043.00	101.4
1042.00	101.7
1041.00	101.3
1040.00	101.2
1039.00	101.3
1038.00	101.5
1037.00	101.4
1036.00	101.5
1035.00	101.6
1034.00	101.4
1033.00	101.4
1032.00	101.3
1031.00	101.5
1030.00	101.6
1029.00	101.1
1028.00	101.3
1027.00	101.5
1026.00	101.5
1025.00	101.7
1024.00	101.4
1023.00	101.0
1022.00	101.3
1021.00	101.6
1020.00	101.2
1019.00	101.4
1018.00	101.7
1017.00	101.6
1016.00	101.4
1015.00	101.2
1014.00	101.3
1013.00	101.6
1012.00	101.5
1011.00	101.6
1010.00	101.7
1009.00	101.6
1008.00	101.5
1007.00	101.7
1006.00	101.3
1005.00	101.5
1004.00	101.4
1003.00	101.7
1002.00	101.4
1001.00	101.5
1000.00	101.6
999.00	101.3
998.00	101.3
997.00	101.2
996.00	101.3
995.00	101.7
994.00	101.4
993.00	101.5
992.00	101.6
991.00	101.3
990.00	101.3
989.00	101.3
988.00	101.4
987.00	101.6
986.00	101.6
985.00	101.6
984.00	101.7
983.00	101.6
982.00	101.4
981.00	101.5
980.00	101.8
979.00	101.6
978.00	101.5
977.00	101.6
976.00	101.1
975.00	101.3
974.00	101.3
973.00	101.5
972.00	101.3
971.00	102.1
970.00	101.9
969.00	101.7
968.00	101.1
967.00	101.4
966.00	101.6
965.00	101.2
964.00	101.4
963.00	101.7
962.00	101.8
961.00	101.9
960.00	101.4
959.00	101.6
958.00	101.3
957.00	101.3
956.00	101.4
955.00	101.7
954.00	101.7
953.00	101.7
952.00	101.8
951.00	101.6
950.00	101.5
949.00	101.5
948.00	101.4
947.00	101.5
946.00	101.9
945.00	101.7
944.00	101.7
943.00	101.8
942.00	101.5
941.00	101.5
940.00	101.5
939.00	101.7
938.00	101.6
937.00	101.8
936.00	101.3
935.00	101.3
934.00	101.6
933.00	101.5
932.00	101.2
931.00	101.7
930.00	101.6
929.00	101.8
928.00	101.5
927.00	101.8
926.00	101.9
925.00	101.2
924.00	101.5
923.00	101.6
922.00	101.9
921.00	101.7
920.00	101.6
919.00	101.6
918.00	101.6
917.00	101.3
916.00	101.5
915.00	101.7
914.00	102.0
913.00	102.8
912.00	102.3
911.00	102.5
910.00	102.5
909.00	102.6
908.00	102.2
907.00	102.7
906.00	102.3
905.00	102.4
904.00	101.9
903.00	101.8
902.00	101.1
901.00	101.6
900.00	101.7
899.00	101.7
898.00	101.7
897.00	101.6
896.00	101.5
895.00	101.7
894.00	101.5
893.00	101.6
892.00	101.3
891.00	101.7
890.00	101.4
889.00	101.3
888.00	101.4
887.00	101.3
886.00	101.1
885.00	101.1
884.00	101.3
883.00	101.1
882.00	101.1
881.00	101.0
880.00	101.0
879.00	101.1
878.00	100.9
877.00	100.8
876.00	100.7
875.00	100.7
874.00	100.6
873.00	100.5
872.00	100.4
871.00	100.3
870.00	100.3
869.00	100.4
868.00	100.2
867.00	100.2
866.00	100.2
865.00	100.2
864.00	100.3
863.00	100.3
862.00	100.3
861.00	100.3
860.00	100.5
859.00	100.4
858.00	100.4
857.00	100.4
856.00	100.4
855.00	100.3
854.00	100.4
853.00	100.4
852.00	100.4
851.00	100.4
850.00	100.4
849.00	99.9
848.00	100.2
847.00	100.4
846.00	100.2
845.00	100.0
844.00	100.2
843.00	100.0
842.00	100.7
841.00	99.5
840.00	100.4
839.00	100.0
838.00	99.6
837.00	100.2
836.00	100.1
835.00	100.3
834.00	101.0
833.00	100.0
832.00	100.8
831.00	100.4
830.00	100.1
829.00	100.1
828.00	100.1
827.00	100.4
826.00	100.2
825.00	100.4
824.00	100.9
823.00	99.8
822.00	99.9
821.00	100.8
820.00	99.9
819.00	100.6
818.00	100.0
817.00	100.6
816.00	100.3
815.00	99.6
814.00	100.1
813.00	100.3
812.00	99.9
811.00	100.0
810.00	101.0
809.00	101.0
808.00	99.8
807.00	99.9
806.00	99.8
805.00	99.8
804.00	99.8
803.00	99.7
802.00	100.2
801.00	99.2
800.00	99.9
799.00	99.1
798.00	100.0
797.00	99.9
796.00	100.1
795.00	99.6
794.00	100.1
793.00	99.8
792.00	100.5
791.00	100.6
790.00	100.3
789.00	100.5
788.00	100.1
787.00	99.8
786.00	99.8
785.00	100.0
784.00	100.1
783.00	100.2
782.00	100.1
781.00	100.2
780.00	99.8
779.00	99.3
778.00	99.6
777.00	100.2
776.00	100.0
775.00	100.2
774.00	100.1
773.00	100.0
772.00	100.2
771.00	99.7
770.00	99.6
769.00	100.2
768.00	100.2
767.00	100.1
766.00	100.0
765.00	100.4
764.00	99.6
763.00	100.6
762.00	100.3
761.00	100.4
760.00	99.8
759.00	100.3
758.00	99.7
757.00	100.3
756.00	100.1
755.00	99.9
754.00	99.7
753.00	100.3
752.00	100.1
751.00	99.8
750.00	99.7
749.00	100.1
748.00	99.4
747.00	100.5
746.00	99.8
745.00	99.7
744.00	100.0
743.00	100.3
742.00	100.1
741.00	100.1
740.00	99.9
739.00	99.8
738.00	99.7
737.00	100.2
736.00	100.1
735.00	100.0
734.00	100.0
733.00	100.5
732.00	100.3
731.00	99.6
730.00	100.4
729.00	100.3
728.00	99.6
727.00	100.0
726.00	99.8
725.00	100.3
724.00	99.9
723.00	99.8
722.00	100.3
721.00	100.1
720.00	100.0
719.00	100.2
718.00	99.9
717.00	99.9
716.00	100.1
715.00	99.6
714.00	100.3
713.00	100.0
712.00	100.3
711.00	99.6
710.00	99.9
709.00	100.5
708.00	99.6
707.00	100.2
706.00	100.2
705.00	100.3
704.00	100.4
703.00	100.4
702.00	99.9
701.00	100.0
700.00	100.3
699.00	100.0
698.00	99.9
697.00	100.0
696.00	99.8
695.00	100.3
694.00	100.2
693.00	99.8
692.00	100.0
691.00	100.0
690.00	99.9
689.00	100.0
688.00	99.8
687.00	100.3
686.00	99.9
685.00	99.9
684.00	100.1
683.00	100.2
682.00	99.7
681.00	100.0
680.00	100.1
679.00	99.9
678.00	100.1
677.00	100.1
676.00	99.9
675.00	100.2
674.00	100.0
673.00	100.1
672.00	100.0
671.00	100.0
670.00	100.1
669.00	100.1
668.00	99.8
667.00	99.9
666.00	100.0
665.00	99.9
664.00	99.8
663.00	100.2
662.00	99.9
661.00	99.9
660.00	100.1
659.00	100.2
658.00	99.6
657.00	100.3
656.00	100.0
655.00	100.0
654.00	100.2
653.00	100.2
652.00	100.0
651.00	100.1
650.00	99.9
649.00	100.0
648.00	100.0
647.00	99.9
646.00	100.2
645.00	100.2
644.00	100.1
643.00	99.9
642.00	99.8
641.00	100.0
640.00	99.9
639.00	100.0
638.00	100.0
637.00	99.9
636.00	99.9
635.00	100.0
634.00	100.1
633.00	100.3
632.00	100.0
631.00	99.8
630.00	99.9
629.00	100.0
628.00	100.0
627.00	100.1
626.00	99.8
625.00	99.8
624.00	99.9
623.00	99.9
622.00	99.8
621.00	100.0
620.00	100.0
619.00	100.0
618.00	99.9
617.00	100.1
616.00	100.1
615.00	99.8
614.00	100.1
613.00	100.2
612.00	100.0
611.00	100.0
610.00	100.0
609.00	99.9
608.00	99.9
607.00	100.1
606.00	100.0
605.00	100.0
604.00	100.0
603.00	100.1
602.00	99.8
601.00	99.9
600.00	100.4
599.00	100.2
598.00	100.1
597.00	99.8
596.00	100.3
595.00	99.9
594.00	100.3
593.00	100.1
592.00	99.8
591.00	99.9
590.00	100.3
589.00	99.9
588.00	100.1
587.00	99.9
586.00	99.8
585.00	100.2
584.00	100.0
583.00	99.8
582.00	100.4
581.00	99.6
580.00	100.2
579.00	100.2
578.00	100.1
577.00	100.0
576.00	99.9
575.00	100.2
574.00	99.7
573.00	99.8
572.00	100.1
571.00	99.9
570.00	100.4
569.00	100.1
568.00	100.1
567.00	100.0
566.00	100.0
565.00	100.1
564.00	99.9
563.00	99.8
562.00	100.3
561.00	99.9
560.00	99.9
559.00	99.9
558.00	100.0
557.00	100.0
556.00	100.1
555.00	100.2
554.00	99.9
553.00	100.0
552.00	99.9
551.00	99.9
550.00	99.9
549.00	100.3
548.00	99.9
547.00	99.9
546.00	99.7
545.00	100.1
544.00	99.9
543.00	100.0
542.00	100.0
541.00	100.1
540.00	100.0
539.00	100.0
538.00	100.2
537.00	100.1
536.00	99.8
535.00	100.2
534.00	100.2
533.00	100.0
532.00	100.1
531.00	100.0
530.00	100.2
529.00	100.2
528.00	99.6
527.00	100.1
526.00	100.3
525.00	99.7
524.00	99.8
523.00	99.9
522.00	100.3
521.00	99.7
520.00	99.9
519.00	100.1
518.00	100.0
517.00	100.1
516.00	100.3
515.00	100.1
514.00	100.2
513.00	100.0
512.00	100.0
511.00	100.1
510.00	100.1
509.00	100.3
508.00	99.8
507.00	100.0
506.00	100.0
505.00	100.1
504.00	99.9
503.00	99.9
502.00	100.0
501.00	99.8
500.00	99.9
499.00	100.1
498.00	100.1
497.00	99.9
496.00	100.5
495.00	100.4
494.00	100.1
493.00	100.2
492.00	100.0
491.00	100.0
490.00	100.1
489.00	100.1
488.00	99.9
487.00	99.9
486.00	99.8
485.00	100.4
484.00	100.1
483.00	99.9
482.00	100.0
481.00	99.9
480.00	100.2
479.00	99.8
478.00	100.0
477.00	99.9
476.00	99.9
475.00	99.9
474.00	99.7
473.00	100.0
472.00	99.8
471.00	100.1
470.00	99.8
469.00	100.0
468.00	99.8
467.00	99.8
466.00	100.1
465.00	99.7
464.00	99.8
463.00	99.9
462.00	99.8
461.00	100.2
460.00	100.0
459.00	100.1
458.00	100.3
457.00	100.0
456.00	100.0
455.00	99.8
454.00	100.4
453.00	100.2
452.00	99.8
451.00	100.0
450.00	100.3
449.00	100.1
448.00	100.1
447.00	100.1
446.00	100.5
445.00	100.1
444.00	99.8
443.00	100.3
442.00	100.2
441.00	100.0
440.00	100.2
439.00	100.4
438.00	99.8
437.00	100.0
436.00	99.9
435.00	99.8
434.00	100.0
433.00	99.8
432.00	100.0
431.00	99.3
430.00	100.2
429.00	100.3
428.00	100.0
427.00	100.4
426.00	99.7
425.00	99.7
424.00	100.0
423.00	100.2
422.00	100.2
421.00	100.1
420.00	100.2
419.00	100.0
418.00	99.9
417.00	99.8
416.00	100.0
415.00	100.3
414.00	99.8
413.00	100.5
412.00	99.7
411.00	100.0
410.00	100.0
409.00	100.5
408.00	100.3
407.00	99.9
406.00	100.0
405.00	100.1
404.00	100.2
403.00	99.6
402.00	99.9
401.00	99.9
400.00	100.5
399.00	100.0
398.00	100.3
397.00	99.6
396.00	100.4
395.00	100.3
394.00	100.4
393.00	100.0
392.00	99.7
391.00	99.7
390.00	99.6
389.00	99.7
388.00	100.4
387.00	101.1
386.00	99.9
385.00	100.2
384.00	100.3
383.00	99.8
382.00	100.5
381.00	99.9
380.00	99.4
379.00	100.1
378.00	100.4
377.00	100.2
376.00	100.2
375.00	100.2
374.00	100.4
373.00	99.9
372.00	100.0
371.00	100.6
370.00	99.5
369.00	99.6
368.00	100.0
367.00	99.9
366.00	100.1
365.00	99.5
364.00	99.5
363.00	101.1
362.00	99.3
361.00	99.3
360.00	100.8
359.00	99.4
358.00	100.5
357.00	99.7
356.00	100.1
355.00	99.5
354.00	101.0
353.00	99.4
352.00	99.9
351.00	99.8
350.00	99.2
349.00	99.9
348.00	99.8
347.00	100.2
346.00	99.0
345.00	99.7
344.00	100.3
343.00	100.1
342.00	98.8
341.00	100.5
340.00	100.0
339.00	99.4
338.00	99.0
337.00	100.5
336.00	100.2
335.00	100.7
334.00	99.7
333.00	99.1
332.00	99.6
331.00	100.5
330.00	100.2
329.00	100.2
328.00	99.1
327.00	98.1
326.00	100.9
325.00	98.4
324.00	99.8
323.00	100.3
322.00	99.8
321.00	100.0
320.00	101.6
319.00	101.5
318.00	98.3
317.00	99.5
316.00	100.1
315.00	100.9
314.00	100.2
313.00	100.8
312.00	99.1
311.00	99.8
310.00	99.8
309.00	100.7
308.00	100.9
307.00	97.8
306.00	101.1
305.00	99.0
304.00	99.9
303.00	100.2
302.00	100.1
301.00	101.4
300.00	99.5
299.00	100.2
298.00	99.5
297.00	100.6
296.00	100.3
295.00	100.2
294.00	100.5
293.00	100.9
292.00	101.0
291.00	101.2
290.00	101.9
289.00	100.4
288.00	100.6
287.00	99.7
286.00	99.8
285.00	98.6
284.00	100.0
283.00	101.9
282.00	99.9
281.00	99.3
280.00	98.4
279.00	99.2
278.00	101.0
277.00	100.1
276.00	99.7
275.00	99.4
274.00	98.9
273.00	101.7
272.00	99.3
271.00	99.1
270.00	100.3
269.00	100.4
268.00	99.9
267.00	99.7
266.00	100.8
265.00	100.3
264.00	99.7
263.00	100.3
262.00	101.5
261.00	99.8
260.00	100.1
259.00	100.3
258.00	100.2
257.00	98.8
256.00	100.1
255.00	101.8
254.00	99.3
253.00	99.5
252.00	100.8
251.00	100.4
250.00	99.7
249.00	99.8
248.00	100.4
247.00	98.9
246.00	99.6
245.00	100.2
244.00	99.1
243.00	100.7
242.00	100.1
241.00	99.4
240.00	100.6
239.00	98.8
238.00	100.1
237.00	100.0
236.00	98.9
235.00	98.8
234.00	101.3
233.00	100.6
232.00	100.5
231.00	97.4
230.00	99.6
229.00	100.0
228.00	99.8
227.00	102.3
226.00	101.1
225.00	100.0
224.00	102.0
223.00	99.8
222.00	100.3
221.00	97.3
220.00	102.1
219.00	101.8
218.00	101.9
217.00	100.8
216.00	101.2
215.00	94.8
214.00	97.8
213.00	98.8
212.00	100.3
211.00	102.2
210.00	101.2
209.00	97.8
208.00	99.5
207.00	102.7
206.00	101.3
205.00	105.6
204.00	97.1
203.00	93.6
202.00	98.2
201.00	111.0
200.00	99.1
