# Supplementary material for: Accelerating the solar-thermal energy storage via inner-light supplying with optical waveguide
Source: Nat Commun. 2023 Jun 12;14:3456. doi: 10.1038/s41467-023-39190-1 (PMC10261122; doi:10.1038/s41467-023-39190-1)
Supplement: Supplementary file 6 — Source Data [file 41467_2023_39190_MOESM6_ESM.zip › 1-original data/Fig.2/Fig.2b/R%/wax-0.TXT]

Sample:	'CNTPAM
File name:	CNTPAM_20210603191921.UDS
Run Date:	'19:13:22, 06/03/2021
Operator:	UV
Comment:	'

Instrument
Model:	UH4150 Spectrophotometer(Integrating Sphere)
Serial Number:	'
ROM Version:	1J14150 04

Instrument Parameters
Measurement Type:	Wavelength Scan
Data Mode:	%R
Start Wavelength:	3000.00 nm
End Wavelength:	200.00 nm
Scan Speed:	300 nm/min
Sampling Interval:	1.00 nm
Delay:	0 s
Cycle Time:	0.0 min
Replicates:	1
Auto Zero before each run:	Off
Slit Width:	2.00 nm
PMT Voltage:	Auto1
Lamp Change Mode:	Auto
Lamp Change Wavelength:	340.00 nm
Baseline Correction:	User 1
High Resolution:	On
D2 Lamp:	On
WI Lamp:	On
R/S Reverse:	On
Attenuation:	'None
--- NIR ---
Scan Speed:	1200 nm/min
Slit:	Auto change
PbS Gain:	1
Detector change correct:	ON
Detector change Wavelength:	850.0 nm
Light control:	Fixed
--------------

Peak Detection
Integration Method:	Rectangular
Sensitivity:	1
Threshold:	0.0100

Peaks
Peak #	Start (nm)	Apex (nm)	End (nm)	Height (%R)	Valley (nm)	Valley (%R)
1	3000.00	2982.00	2976.00	-27.9	2976.00	43.7
2	2976.00	2959.00	2951.00	-72.8	2951.00	23.4
3	2951.00	2941.00	2928.00	-18.8	2928.00	27.3
4	2928.00	2923.00	2920.00	-13.9	2920.00	22.1
5	2920.00	2909.00	2901.00	-19.2	2901.00	20.8
6	2901.00	2884.00	2878.00	-11.9	2878.00	21.0
7	2878.00	2875.00	2871.00	-7.3	2871.00	18.8
8	2871.00	2861.00	2862.00	-7.9	2862.00	18.4
9	2862.00	2857.00	2844.00	-2.7	2844.00	18.0
10	2844.00	2835.00	2832.00	1.4	2832.00	18.7
11	2832.00	2829.00	2803.00	-8.2	2803.00	13.3
12	2803.00	2783.00	2765.00	-38.9	2765.00	9.7
13	2765.00	2760.00	2757.00	-26.5	2757.00	15.4
14	2757.00	2743.00	2716.00	-22.0	2716.00	8.4
15	2716.00	2706.00	2685.00	-7.2	2685.00	6.9
16	2685.00	2676.00	2673.00	-2.3	2673.00	3.9
17	2673.00	2667.00	2661.00	-0.5	2661.00	2.5
18	2661.00	2657.00	2647.00	0.0	2647.00	3.1
19	2647.00	2638.00	2634.00	1.1	2634.00	2.4
20	2634.00	2633.00	2628.00	0.8	2628.00	2.6
21	2628.00	2620.00	2600.00	-0.3	2600.00	2.0
22	2600.00	2581.00	2572.00	-1.1	2572.00	2.1
23	2572.00	2563.00	2559.00	0.0	2559.00	1.7
24	2559.00	2547.00	2532.00	-0.2	2532.00	1.7
25	2532.00	2526.00	2510.00	0.5	2510.00	1.7
26	2510.00	2506.00	2495.00	0.6	2495.00	1.5
27	2495.00	2493.00	2479.00	0.4	2479.00	1.3
28	2479.00	2474.00	2470.00	0.5	2470.00	1.1
29	2470.00	2467.00	2458.00	0.3	2458.00	1.0
30	2458.00	2432.00	2417.00	0.7	2417.00	1.4
31	2417.00	2407.00	2398.00	0.5	2398.00	1.2
32	2398.00	2382.00	2374.00	0.4	2374.00	1.1
33	2374.00	2365.00	2366.00	0.6	2366.00	1.0
34	2366.00	2351.00	2344.00	0.7	2344.00	1.1
35	2344.00	2332.00	2320.00	0.7	2320.00	1.1
36	2320.00	2314.00	2292.00	0.5	2292.00	1.2
37	2292.00	2285.00	2122.00	0.7	2122.00	10.7
38	2122.00	2044.00	2036.00	7.8	2036.00	8.2
39	2036.00	2016.00	1963.00	7.7	1963.00	8.6
40	1963.00	1955.00	1950.00	8.2	1950.00	8.5
41	1950.00	1929.00	1896.00	8.2	1896.00	8.5
42	1896.00	1816.00	1807.00	5.2	1807.00	5.4
43	1807.00	1730.00	1582.00	2.2	1582.00	19.5
44	1582.00	1527.00	1510.00	18.2	1510.00	18.4
45	1510.00	1417.00	1326.00	12.1	1326.00	20.4
46	1326.00	1211.00	1103.00	9.3	1103.00	21.5
47	1103.00	1097.00	1092.00	21.4	1092.00	21.4
48	1092.00	1045.00	1043.00	20.9	1043.00	21.1
49	1043.00	1039.00	975.00	20.9	975.00	21.9
50	975.00	928.00	882.00	20.4	882.00	21.7
51	882.00	850.00	845.00	21.0	845.00	21.4
52	845.00	839.00	831.00	21.0	831.00	21.6
53	831.00	827.00	821.00	21.2	821.00	21.7
54	821.00	814.00	811.00	21.3	811.00	21.8
55	811.00	793.00	785.00	21.3	785.00	21.6
56	785.00	773.00	765.00	21.3	765.00	21.6
57	765.00	760.00	723.00	21.3	723.00	21.9
58	723.00	715.00	706.00	21.6	706.00	21.9
59	706.00	699.00	690.00	21.7	690.00	21.9
60	690.00	686.00	674.00	21.8	674.00	22.0
61	674.00	667.00	607.00	21.9	607.00	22.3
62	607.00	604.00	585.00	22.2	585.00	22.4
63	585.00	587.00	578.00	22.3	578.00	22.5
64	578.00	571.00	512.00	22.4	512.00	23.0
65	512.00	508.00	449.00	22.9	449.00	23.8
66	449.00	445.00	422.00	23.7	422.00	24.4
67	422.00	417.00	372.00	24.1	372.00	25.3
68	372.00	365.00	336.00	24.9	336.00	26.3
69	336.00	333.00	273.00	24.7	273.00	32.7
70	273.00	270.00	235.00	32.0	235.00	100.4
71	235.00	228.00	200.00	95.9	200.00	212.1

Data Points
nm	%R
3000.00	6.0
2999.00	28.1
2998.00	13.2
2997.00	-13.5
2996.00	0.4
2995.00	16.3
2994.00	18.3
2993.00	11.6
2992.00	20.3
2991.00	-31.8
2990.00	-15.1
2989.00	-4.3
2988.00	-12.8
2987.00	14.4
2986.00	-13.7
2985.00	4.1
2984.00	8.3
2983.00	-13.4
2982.00	-27.9
2981.00	-21.6
2980.00	20.3
2979.00	-1.6
2978.00	2.4
2977.00	3.6
2976.00	43.7
2975.00	15.8
2974.00	5.1
2973.00	5.6
2972.00	-0.5
2971.00	-9.8
2970.00	25.8
2969.00	-9.9
2968.00	27.5
2967.00	-0.7
2966.00	3.3
2965.00	-5.0
2964.00	11.9
2963.00	-17.1
2962.00	-2.1
2961.00	-6.6
2960.00	13.1
2959.00	-72.8
2958.00	-15.5
2957.00	-9.7
2956.00	15.5
2955.00	4.9
2954.00	10.6
2953.00	-4.5
2952.00	-2.0
2951.00	23.4
2950.00	6.6
2949.00	11.1
2948.00	-0.3
2947.00	-14.8
2946.00	11.4
2945.00	1.7
2944.00	5.1
2943.00	-10.0
2942.00	-8.2
2941.00	-18.8
2940.00	-9.8
2939.00	7.9
2938.00	3.9
2937.00	-6.1
2936.00	-8.8
2935.00	25.1
2934.00	-3.6
2933.00	9.1
2932.00	-2.1
2931.00	-4.0
2930.00	-20.5
2929.00	1.1
2928.00	27.3
2927.00	8.7
2926.00	6.0
2925.00	-0.7
2924.00	9.3
2923.00	-13.9
2922.00	5.6
2921.00	-4.7
2920.00	22.1
2919.00	8.5
2918.00	20.0
2917.00	2.2
2916.00	5.0
2915.00	18.4
2914.00	-3.4
2913.00	2.8
2912.00	17.1
2911.00	17.1
2910.00	14.9
2909.00	-19.2
2908.00	5.6
2907.00	1.1
2906.00	-4.6
2905.00	-1.8
2904.00	10.0
2903.00	-0.7
2902.00	6.8
2901.00	20.8
2900.00	-1.5
2899.00	7.7
2898.00	6.0
2897.00	-21.6
2896.00	12.5
2895.00	-1.0
2894.00	-19.4
2893.00	-5.8
2892.00	3.9
2891.00	18.3
2890.00	9.7
2889.00	-1.2
2888.00	-2.0
2887.00	15.6
2886.00	1.7
2885.00	8.2
2884.00	-11.9
2883.00	-3.2
2882.00	-5.8
2881.00	5.0
2880.00	12.2
2879.00	14.3
2878.00	21.0
2877.00	16.3
2876.00	-5.6
2875.00	-7.3
2874.00	12.1
2873.00	6.7
2872.00	5.4
2871.00	18.8
2870.00	16.2
2869.00	14.1
2868.00	15.3
2867.00	9.9
2866.00	15.7
2865.00	4.5
2864.00	-5.3
2863.00	8.0
2862.00	18.4
2861.00	-7.9
2860.00	16.7
2859.00	15.0
2858.00	7.5
2857.00	-2.7
2856.00	12.2
2855.00	10.6
2854.00	13.6
2853.00	8.7
2852.00	3.2
2851.00	-2.6
2850.00	14.3
2849.00	12.8
2848.00	3.7
2847.00	0.0
2846.00	10.7
2845.00	14.6
2844.00	18.0
2843.00	-8.6
2842.00	-6.9
2841.00	5.2
2840.00	9.0
2839.00	14.5
2838.00	15.1
2837.00	2.6
2836.00	6.3
2835.00	1.4
2834.00	8.1
2833.00	7.9
2832.00	18.7
2831.00	15.6
2830.00	9.7
2829.00	-8.2
2828.00	-0.5
2827.00	6.9
2826.00	8.2
2825.00	1.4
2824.00	5.0
2823.00	16.6
2822.00	10.1
2821.00	12.5
2820.00	-3.4
2819.00	9.0
2818.00	2.3
2817.00	-1.4
2816.00	26.5
2815.00	-2.0
2814.00	0.0
2813.00	2.3
2812.00	6.4
2811.00	2.1
2810.00	-6.6
2809.00	5.8
2808.00	9.8
2807.00	-1.6
2806.00	10.3
2805.00	0.0
2804.00	-5.3
2803.00	13.3
2802.00	4.6
2801.00	6.9
2800.00	5.7
2799.00	-0.8
2798.00	11.6
2797.00	-16.8
2796.00	8.2
2795.00	0.9
2794.00	-6.3
2793.00	8.2
2792.00	-9.7
2791.00	6.2
2790.00	10.8
2789.00	-0.1
2788.00	7.6
2787.00	-8.1
2786.00	9.3
2785.00	-0.5
2784.00	5.3
2783.00	-38.9
2782.00	5.1
2781.00	-8.8
2780.00	7.6
2779.00	-2.0
2778.00	5.6
2777.00	-0.8
2776.00	14.2
2775.00	-12.6
2774.00	16.8
2773.00	-4.1
2772.00	16.2
2771.00	13.7
2770.00	-9.4
2769.00	4.2
2768.00	3.7
2767.00	6.9
2766.00	7.9
2765.00	9.7
2764.00	6.5
2763.00	-0.4
2762.00	9.4
2761.00	1.0
2760.00	-26.5
2759.00	5.2
2758.00	9.3
2757.00	15.4
2756.00	10.2
2755.00	9.0
2754.00	4.3
2753.00	0.1
2752.00	-1.3
2751.00	-2.2
2750.00	8.1
2749.00	-12.5
2748.00	0.8
2747.00	-8.5
2746.00	4.4
2745.00	5.2
2744.00	-6.8
2743.00	-22.0
2742.00	2.9
2741.00	-3.1
2740.00	1.4
2739.00	-16.1
2738.00	2.0
2737.00	0.7
2736.00	5.3
2735.00	-1.5
2734.00	3.8
2733.00	0.2
2732.00	-9.1
2731.00	16.4
2730.00	-2.2
2729.00	6.9
2728.00	6.1
2727.00	-12.3
2726.00	-8.1
2725.00	12.5
2724.00	8.0
2723.00	2.7
2722.00	2.1
2721.00	3.0
2720.00	-4.5
2719.00	-10.7
2718.00	7.5
2717.00	3.8
2716.00	8.4
2715.00	-4.5
2714.00	5.1
2713.00	-2.2
2712.00	-2.7
2711.00	0.7
2710.00	-1.7
2709.00	10.4
2708.00	-5.2
2707.00	-0.4
2706.00	-7.2
2705.00	0.0
2704.00	5.0
2703.00	3.2
2702.00	1.7
2701.00	8.9
2700.00	9.7
2699.00	-2.0
2698.00	6.3
2697.00	3.3
2696.00	2.0
2695.00	4.1
2694.00	-1.8
2693.00	0.4
2692.00	1.0
2691.00	4.9
2690.00	3.2
2689.00	-2.0
2688.00	1.0
2687.00	5.3
2686.00	3.7
2685.00	6.9
2684.00	2.9
2683.00	-2.4
2682.00	0.7
2681.00	0.5
2680.00	6.0
2679.00	-0.2
2678.00	0.7
2677.00	0.2
2676.00	-2.3
2675.00	0.4
2674.00	-0.6
2673.00	3.9
2672.00	0.8
2671.00	1.9
2670.00	-0.2
2669.00	-0.3
2668.00	2.3
2667.00	-0.5
2666.00	-0.2
2665.00	0.4
2664.00	1.4
2663.00	0.8
2662.00	2.1
2661.00	2.5
2660.00	1.5
2659.00	0.9
2658.00	0.6
2657.00	0.0
2656.00	0.5
2655.00	1.1
2654.00	0.6
2653.00	2.1
2652.00	0.6
2651.00	0.7
2650.00	0.4
2649.00	1.8
2648.00	-0.1
2647.00	3.1
2646.00	1.5
2645.00	1.3
2644.00	0.5
2643.00	2.6
2642.00	1.3
2641.00	1.2
2640.00	1.1
2639.00	1.3
2638.00	1.1
2637.00	1.2
2636.00	1.6
2635.00	1.6
2634.00	2.4
2633.00	0.8
2632.00	1.0
2631.00	1.2
2630.00	1.0
2629.00	1.2
2628.00	2.6
2627.00	2.0
2626.00	-0.6
2625.00	1.7
2624.00	2.2
2623.00	0.8
2622.00	0.3
2621.00	0.6
2620.00	-0.3
2619.00	0.9
2618.00	0.8
2617.00	0.9
2616.00	0.3
2615.00	1.2
2614.00	2.3
2613.00	1.3
2612.00	0.8
2611.00	0.1
2610.00	0.3
2609.00	1.3
2608.00	1.9
2607.00	0.6
2606.00	1.0
2605.00	0.5
2604.00	0.6
2603.00	1.7
2602.00	0.5
2601.00	1.7
2600.00	2.0
2599.00	0.3
2598.00	0.2
2597.00	-0.3
2596.00	0.8
2595.00	0.0
2594.00	0.8
2593.00	1.6
2592.00	0.8
2591.00	-0.5
2590.00	0.2
2589.00	2.6
2588.00	0.2
2587.00	-0.2
2586.00	0.3
2585.00	0.2
2584.00	0.9
2583.00	0.0
2582.00	0.2
2581.00	-1.1
2580.00	1.1
2579.00	-0.5
2578.00	1.5
2577.00	1.1
2576.00	1.1
2575.00	-0.1
2574.00	0.4
2573.00	1.1
2572.00	2.1
2571.00	1.6
2570.00	-0.2
2569.00	0.7
2568.00	1.2
2567.00	0.7
2566.00	1.1
2565.00	0.4
2564.00	1.6
2563.00	0.0
2562.00	1.1
2561.00	1.3
2560.00	0.5
2559.00	1.7
2558.00	0.5
2557.00	0.9
2556.00	1.4
2555.00	1.4
2554.00	0.8
2553.00	1.2
2552.00	0.1
2551.00	0.4
2550.00	1.7
2549.00	0.5
2548.00	0.9
2547.00	-0.2
2546.00	1.3
2545.00	0.7
2544.00	0.5
2543.00	0.6
2542.00	0.4
2541.00	1.3
2540.00	0.6
2539.00	1.2
2538.00	0.9
2537.00	1.5
2536.00	1.1
2535.00	0.3
2534.00	1.0
2533.00	1.2
2532.00	1.7
2531.00	0.9
2530.00	1.0
2529.00	0.9
2528.00	0.6
2527.00	0.9
2526.00	0.5
2525.00	1.0
2524.00	0.5
2523.00	1.1
2522.00	1.1
2521.00	1.8
2520.00	1.0
2519.00	1.1
2518.00	0.8
2517.00	1.1
2516.00	1.2
2515.00	1.0
2514.00	1.2
2513.00	0.6
2512.00	1.1
2511.00	1.1
2510.00	1.7
2509.00	0.7
2508.00	1.0
2507.00	0.7
2506.00	0.6
2505.00	0.7
2504.00	1.0
2503.00	0.9
2502.00	0.9
2501.00	1.4
2500.00	1.2
2499.00	1.4
2498.00	1.0
2497.00	0.3
2496.00	1.0
2495.00	1.5
2494.00	1.0
2493.00	0.4
2492.00	0.8
2491.00	0.8
2490.00	0.7
2489.00	1.3
2488.00	0.7
2487.00	0.8
2486.00	0.9
2485.00	0.9
2484.00	0.9
2483.00	0.8
2482.00	0.5
2481.00	1.0
2480.00	1.0
2479.00	1.3
2478.00	1.2
2477.00	1.1
2476.00	0.7
2475.00	0.7
2474.00	0.5
2473.00	1.0
2472.00	1.0
2471.00	0.8
2470.00	1.1
2469.00	1.0
2468.00	0.6
2467.00	0.3
2466.00	0.6
2465.00	1.0
2464.00	0.8
2463.00	1.0
2462.00	0.8
2461.00	0.7
2460.00	0.8
2459.00	0.7
2458.00	1.0
2457.00	0.7
2456.00	0.9
2455.00	0.7
2454.00	0.5
2453.00	0.7
2452.00	0.8
2451.00	1.0
2450.00	0.8
2449.00	1.2
2448.00	1.1
2447.00	0.7
2446.00	0.7
2445.00	0.7
2444.00	0.7
2443.00	1.1
2442.00	0.8
2441.00	0.8
2440.00	1.2
2439.00	0.5
2438.00	1.0
2437.00	0.6
2436.00	1.1
2435.00	0.8
2434.00	0.7
2433.00	0.8
2432.00	0.7
2431.00	0.8
2430.00	1.0
2429.00	0.7
2428.00	1.1
2427.00	0.8
2426.00	0.8
2425.00	0.7
2424.00	0.8
2423.00	0.9
2422.00	0.7
2421.00	0.9
2420.00	0.8
2419.00	0.9
2418.00	1.0
2417.00	1.4
2416.00	0.9
2415.00	0.8
2414.00	0.8
2413.00	0.9
2412.00	0.6
2411.00	1.0
2410.00	0.8
2409.00	0.9
2408.00	1.0
2407.00	0.5
2406.00	0.6
2405.00	1.1
2404.00	1.0
2403.00	1.0
2402.00	0.8
2401.00	0.6
2400.00	0.8
2399.00	0.6
2398.00	1.2
2397.00	1.0
2396.00	0.4
2395.00	0.5
2394.00	0.7
2393.00	0.9
2392.00	1.0
2391.00	0.8
2390.00	0.6
2389.00	0.7
2388.00	0.6
2387.00	0.9
2386.00	0.7
2385.00	0.7
2384.00	0.7
2383.00	0.7
2382.00	0.4
2381.00	0.7
2380.00	1.0
2379.00	0.8
2378.00	1.0
2377.00	0.7
2376.00	0.7
2375.00	0.8
2374.00	1.1
2373.00	1.0
2372.00	0.9
2371.00	0.9
2370.00	0.8
2369.00	0.7
2368.00	0.9
2367.00	1.0
2366.00	1.0
2365.00	0.6
2364.00	1.0
2363.00	1.0
2362.00	0.9
2361.00	1.0
2360.00	1.0
2359.00	1.0
2358.00	0.9
2357.00	0.8
2356.00	0.7
2355.00	0.8
2354.00	1.1
2353.00	1.1
2352.00	0.8
2351.00	0.7
2350.00	0.9
2349.00	0.9
2348.00	0.9
2347.00	1.0
2346.00	0.8
2345.00	1.0
2344.00	1.1
2343.00	1.0
2342.00	0.7
2341.00	0.9
2340.00	0.8
2339.00	0.9
2338.00	0.7
2337.00	0.9
2336.00	1.1
2335.00	0.8
2334.00	0.7
2333.00	0.9
2332.00	0.7
2331.00	0.8
2330.00	0.8
2329.00	1.0
2328.00	0.9
2327.00	0.6
2326.00	0.7
2325.00	1.0
2324.00	0.9
2323.00	0.9
2322.00	0.7
2321.00	0.9
2320.00	1.1
2319.00	0.8
2318.00	0.9
2317.00	0.7
2316.00	0.9
2315.00	0.7
2314.00	0.5
2313.00	1.1
2312.00	0.6
2311.00	0.9
2310.00	0.9
2309.00	0.8
2308.00	0.7
2307.00	0.6
2306.00	1.0
2305.00	1.0
2304.00	0.5
2303.00	1.0
2302.00	0.8
2301.00	1.0
2300.00	1.1
2299.00	0.7
2298.00	0.7
2297.00	1.3
2296.00	0.9
2295.00	0.9
2294.00	1.0
2293.00	0.7
2292.00	1.2
2291.00	1.0
2290.00	0.8
2289.00	1.0
2288.00	0.9
2287.00	0.9
2286.00	1.0
2285.00	0.7
2284.00	0.7
2283.00	1.0
2282.00	1.0
2281.00	1.0
2280.00	1.1
2279.00	1.2
2278.00	1.3
2277.00	1.2
2276.00	1.2
2275.00	1.4
2274.00	1.1
2273.00	1.5
2272.00	1.2
2271.00	1.5
2270.00	1.5
2269.00	1.6
2268.00	1.7
2267.00	1.9
2266.00	1.7
2265.00	2.0
2264.00	1.8
2263.00	2.1
2262.00	2.3
2261.00	2.4
2260.00	2.4
2259.00	2.5
2258.00	2.8
2257.00	2.5
2256.00	2.7
2255.00	2.9
2254.00	3.2
2253.00	3.2
2252.00	3.3
2251.00	3.3
2250.00	3.4
2249.00	3.5
2248.00	3.7
2247.00	4.0
2246.00	4.0
2245.00	4.0
2244.00	4.2
2243.00	4.4
2242.00	4.6
2241.00	4.6
2240.00	4.6
2239.00	4.9
2238.00	4.9
2237.00	5.0
2236.00	5.0
2235.00	5.4
2234.00	5.4
2233.00	5.6
2232.00	5.7
2231.00	5.7
2230.00	5.8
2229.00	5.8
2228.00	6.0
2227.00	6.2
2226.00	6.0
2225.00	6.4
2224.00	6.7
2223.00	6.4
2222.00	6.7
2221.00	6.6
2220.00	6.8
2219.00	6.9
2218.00	7.1
2217.00	7.0
2216.00	6.9
2215.00	7.1
2214.00	7.4
2213.00	7.5
2212.00	7.2
2211.00	7.3
2210.00	7.5
2209.00	7.6
2208.00	7.8
2207.00	7.8
2206.00	8.1
2205.00	8.0
2204.00	8.1
2203.00	8.0
2202.00	8.0
2201.00	8.1
2200.00	8.5
2199.00	8.4
2198.00	8.4
2197.00	8.5
2196.00	8.6
2195.00	8.5
2194.00	8.8
2193.00	8.7
2192.00	8.9
2191.00	8.8
2190.00	8.9
2189.00	9.1
2188.00	9.2
2187.00	9.3
2186.00	9.0
2185.00	9.0
2184.00	8.9
2183.00	9.4
2182.00	9.2
2181.00	9.5
2180.00	9.6
2179.00	9.5
2178.00	9.4
2177.00	9.5
2176.00	9.5
2175.00	9.6
2174.00	9.9
2173.00	9.8
2172.00	9.8
2171.00	9.8
2170.00	9.7
2169.00	9.9
2168.00	10.0
2167.00	9.9
2166.00	10.1
2165.00	9.9
2164.00	10.2
2163.00	10.1
2162.00	10.2
2161.00	10.0
2160.00	10.3
2159.00	10.2
2158.00	10.3
2157.00	10.3
2156.00	10.1
2155.00	10.3
2154.00	10.2
2153.00	10.2
2152.00	10.5
2151.00	10.4
2150.00	10.4
2149.00	10.4
2148.00	10.5
2147.00	10.5
2146.00	10.4
2145.00	10.2
2144.00	10.5
2143.00	10.5
2142.00	10.4
2141.00	10.5
2140.00	10.5
2139.00	10.4
2138.00	10.5
2137.00	10.4
2136.00	10.7
2135.00	10.4
2134.00	10.5
2133.00	10.5
2132.00	10.6
2131.00	10.5
2130.00	10.6
2129.00	10.6
2128.00	10.7
2127.00	10.4
2126.00	10.5
2125.00	10.6
2124.00	10.6
2123.00	10.6
2122.00	10.7
2121.00	10.5
2120.00	10.5
2119.00	10.4
2118.00	10.4
2117.00	10.4
2116.00	10.3
2115.00	10.4
2114.00	10.1
2113.00	10.5
2112.00	10.2
2111.00	10.2
2110.00	10.2
2109.00	10.1
2108.00	10.1
2107.00	10.1
2106.00	10.1
2105.00	10.0
2104.00	9.9
2103.00	9.9
2102.00	10.0
2101.00	10.0
2100.00	9.9
2099.00	9.8
2098.00	9.8
2097.00	9.7
2096.00	9.6
2095.00	9.6
2094.00	9.7
2093.00	9.6
2092.00	9.6
2091.00	9.6
2090.00	9.2
2089.00	9.4
2088.00	9.5
2087.00	9.5
2086.00	9.3
2085.00	9.2
2084.00	9.0
2083.00	9.1
2082.00	9.2
2081.00	9.1
2080.00	9.2
2079.00	9.2
2078.00	9.1
2077.00	8.8
2076.00	8.9
2075.00	8.9
2074.00	8.8
2073.00	8.7
2072.00	8.7
2071.00	8.7
2070.00	8.6
2069.00	8.7
2068.00	8.5
2067.00	8.5
2066.00	8.4
2065.00	8.5
2064.00	8.3
2063.00	8.3
2062.00	8.4
2061.00	8.3
2060.00	8.3
2059.00	8.2
2058.00	8.3
2057.00	8.3
2056.00	8.3
2055.00	8.1
2054.00	8.2
2053.00	8.0
2052.00	8.1
2051.00	8.1
2050.00	8.1
2049.00	8.1
2048.00	8.1
2047.00	8.1
2046.00	8.0
2045.00	8.1
2044.00	7.8
2043.00	8.0
2042.00	8.0
2041.00	8.0
2040.00	7.9
2039.00	7.9
2038.00	8.1
2037.00	8.1
2036.00	8.2
2035.00	8.1
2034.00	7.8
2033.00	8.0
2032.00	7.9
2031.00	7.8
2030.00	7.9
2029.00	8.0
2028.00	7.9
2027.00	7.9
2026.00	7.8
2025.00	8.0
2024.00	7.9
2023.00	7.9
2022.00	7.9
2021.00	7.8
2020.00	7.7
2019.00	7.8
2018.00	7.8
2017.00	7.8
2016.00	7.7
2015.00	7.7
2014.00	7.8
2013.00	7.8
2012.00	7.8
2011.00	7.9
2010.00	7.8
2009.00	7.8
2008.00	7.9
2007.00	7.8
2006.00	7.7
2005.00	7.9
2004.00	7.9
2003.00	7.9
2002.00	8.0
2001.00	8.1
2000.00	7.9
1999.00	7.9
1998.00	8.1
1997.00	8.0
1996.00	8.2
1995.00	8.1
1994.00	8.1
1993.00	8.2
1992.00	8.4
1991.00	8.1
1990.00	8.3
1989.00	8.4
1988.00	8.3
1987.00	8.4
1986.00	8.4
1985.00	8.3
1984.00	8.3
1983.00	8.5
1982.00	8.4
1981.00	8.4
1980.00	8.4
1979.00	8.4
1978.00	8.5
1977.00	8.3
1976.00	8.3
1975.00	8.5
1974.00	8.5
1973.00	8.4
1972.00	8.5
1971.00	8.5
1970.00	8.5
1969.00	8.5
1968.00	8.5
1967.00	8.5
1966.00	8.4
1965.00	8.5
1964.00	8.5
1963.00	8.6
1962.00	8.4
1961.00	8.5
1960.00	8.5
1959.00	8.4
1958.00	8.5
1957.00	8.3
1956.00	8.3
1955.00	8.2
1954.00	8.3
1953.00	8.3
1952.00	8.3
1951.00	8.4
1950.00	8.5
1949.00	8.4
1948.00	8.4
1947.00	8.3
1946.00	8.4
1945.00	8.3
1944.00	8.3
1943.00	8.2
1942.00	8.4
1941.00	8.2
1940.00	8.3
1939.00	8.4
1938.00	8.4
1937.00	8.1
1936.00	8.3
1935.00	8.3
1934.00	8.3
1933.00	8.3
1932.00	8.2
1931.00	8.2
1930.00	8.4
1929.00	8.2
1928.00	8.4
1927.00	8.2
1926.00	8.4
1925.00	8.3
1924.00	8.2
1923.00	8.2
1922.00	8.4
1921.00	8.3
1920.00	8.4
1919.00	8.3
1918.00	8.3
1917.00	8.3
1916.00	8.4
1915.00	8.4
1914.00	8.6
1913.00	8.6
1912.00	8.3
1911.00	8.4
1910.00	8.3
1909.00	8.5
1908.00	8.3
1907.00	8.4
1906.00	8.4
1905.00	8.4
1904.00	8.5
1903.00	8.5
1902.00	8.5
1901.00	8.4
1900.00	8.3
1899.00	8.5
1898.00	8.5
1897.00	8.5
1896.00	8.5
1895.00	8.5
1894.00	8.3
1893.00	8.5
1892.00	8.5
1891.00	8.5
1890.00	8.5
1889.00	8.5
1888.00	8.4
1887.00	8.5
1886.00	8.4
1885.00	8.4
1884.00	8.5
1883.00	8.5
1882.00	8.4
1881.00	8.4
1880.00	8.4
1879.00	8.3
1878.00	8.2
1877.00	8.3
1876.00	8.2
1875.00	8.2
1874.00	8.4
1873.00	8.2
1872.00	8.0
1871.00	8.2
1870.00	8.0
1869.00	8.1
1868.00	7.9
1867.00	7.8
1866.00	7.8
1865.00	7.8
1864.00	7.7
1863.00	7.7
1862.00	7.7
1861.00	7.5
1860.00	7.6
1859.00	7.4
1858.00	7.4
1857.00	7.3
1856.00	7.3
1855.00	7.3
1854.00	7.0
1853.00	7.0
1852.00	6.9
1851.00	6.9
1850.00	6.8
1849.00	6.6
1848.00	6.6
1847.00	6.6
1846.00	6.6
1845.00	6.3
1844.00	6.3
1843.00	6.3
1842.00	6.2
1841.00	6.1
1840.00	6.1
1839.00	6.0
1838.00	6.0
1837.00	5.9
1836.00	5.9
1835.00	5.7
1834.00	5.9
1833.00	5.8
1832.00	5.7
1831.00	5.7
1830.00	5.6
1829.00	5.6
1828.00	5.5
1827.00	5.5
1826.00	5.4
1825.00	5.5
1824.00	5.5
1823.00	5.5
1822.00	5.4
1821.00	5.3
1820.00	5.4
1819.00	5.4
1818.00	5.3
1817.00	5.3
1816.00	5.2
1815.00	5.3
1814.00	5.3
1813.00	5.3
1812.00	5.4
1811.00	5.3
1810.00	5.4
1809.00	5.4
1808.00	5.3
1807.00	5.4
1806.00	5.3
1805.00	5.4
1804.00	5.4
1803.00	5.4
1802.00	5.3
1801.00	5.3
1800.00	5.4
1799.00	5.3
1798.00	5.3
1797.00	5.3
1796.00	5.3
1795.00	5.3
1794.00	5.2
1793.00	5.2
1792.00	5.2
1791.00	5.2
1790.00	5.1
1789.00	5.0
1788.00	4.9
1787.00	4.9
1786.00	4.9
1785.00	4.7
1784.00	4.8
1783.00	4.7
1782.00	4.6
1781.00	4.6
1780.00	4.4
1779.00	4.5
1778.00	4.3
1777.00	4.4
1776.00	4.3
1775.00	4.2
1774.00	4.2
1773.00	4.1
1772.00	4.0
1771.00	4.0
1770.00	3.9
1769.00	3.9
1768.00	3.8
1767.00	3.7
1766.00	3.7
1765.00	3.6
1764.00	3.5
1763.00	3.5
1762.00	3.4
1761.00	3.4
1760.00	3.3
1759.00	3.4
1758.00	3.2
1757.00	3.2
1756.00	3.1
1755.00	3.1
1754.00	3.0
1753.00	3.0
1752.00	3.0
1751.00	2.9
1750.00	2.9
1749.00	2.9
1748.00	2.9
1747.00	2.7
1746.00	2.7
1745.00	2.7
1744.00	2.6
1743.00	2.6
1742.00	2.6
1741.00	2.5
1740.00	2.4
1739.00	2.4
1738.00	2.4
1737.00	2.4
1736.00	2.3
1735.00	2.3
1734.00	2.2
1733.00	2.2
1732.00	2.3
1731.00	2.2
1730.00	2.2
1729.00	2.2
1728.00	2.2
1727.00	2.2
1726.00	2.2
1725.00	2.3
1724.00	2.4
1723.00	2.5
1722.00	2.5
1721.00	2.6
1720.00	2.6
1719.00	2.7
1718.00	2.8
1717.00	2.9
1716.00	3.0
1715.00	3.2
1714.00	3.3
1713.00	3.4
1712.00	3.6
1711.00	3.8
1710.00	4.0
1709.00	4.1
1708.00	4.3
1707.00	4.7
1706.00	4.8
1705.00	5.1
1704.00	5.2
1703.00	5.5
1702.00	5.7
1701.00	5.9
1700.00	6.2
1699.00	6.6
1698.00	6.8
1697.00	7.0
1696.00	7.3
1695.00	7.5
1694.00	7.8
1693.00	8.1
1692.00	8.4
1691.00	8.9
1690.00	9.1
1689.00	9.5
1688.00	9.7
1687.00	10.0
1686.00	10.3
1685.00	10.6
1684.00	11.0
1683.00	11.4
1682.00	11.6
1681.00	11.9
1680.00	12.1
1679.00	12.4
1678.00	12.7
1677.00	12.9
1676.00	13.2
1675.00	13.5
1674.00	13.8
1673.00	13.9
1672.00	14.2
1671.00	14.4
1670.00	14.6
1669.00	14.8
1668.00	15.1
1667.00	15.3
1666.00	15.5
1665.00	15.6
1664.00	15.9
1663.00	15.9
1662.00	16.2
1661.00	16.2
1660.00	16.4
1659.00	16.6
1658.00	16.6
1657.00	16.7
1656.00	16.9
1655.00	16.9
1654.00	17.0
1653.00	17.1
1652.00	17.2
1651.00	17.3
1650.00	17.5
1649.00	17.5
1648.00	17.5
1647.00	17.7
1646.00	17.7
1645.00	17.7
1644.00	17.8
1643.00	17.9
1642.00	18.0
1641.00	18.0
1640.00	18.1
1639.00	18.1
1638.00	18.1
1637.00	18.1
1636.00	18.2
1635.00	18.2
1634.00	18.3
1633.00	18.3
1632.00	18.4
1631.00	18.4
1630.00	18.4
1629.00	18.4
1628.00	18.6
1627.00	18.6
1626.00	18.6
1625.00	18.7
1624.00	18.6
1623.00	18.7
1622.00	18.8
1621.00	18.8
1620.00	18.8
1619.00	18.9
1618.00	18.8
1617.00	18.9
1616.00	18.9
1615.00	19.0
1614.00	19.0
1613.00	19.1
1612.00	19.1
1611.00	19.1
1610.00	19.1
1609.00	19.2
1608.00	19.2
1607.00	19.2
1606.00	19.1
1605.00	19.3
1604.00	19.3
1603.00	19.3
1602.00	19.2
1601.00	19.3
1600.00	19.3
1599.00	19.4
1598.00	19.4
1597.00	19.4
1596.00	19.4
1595.00	19.4
1594.00	19.4
1593.00	19.4
1592.00	19.5
1591.00	19.4
1590.00	19.4
1589.00	19.4
1588.00	19.5
1587.00	19.4
1586.00	19.5
1585.00	19.4
1584.00	19.5
1583.00	19.5
1582.00	19.5
1581.00	19.5
1580.00	19.4
1579.00	19.4
1578.00	19.4
1577.00	19.2
1576.00	19.4
1575.00	19.3
1574.00	19.3
1573.00	19.3
1572.00	19.3
1571.00	19.2
1570.00	19.2
1569.00	19.2
1568.00	19.1
1567.00	19.2
1566.00	19.1
1565.00	19.1
1564.00	19.1
1563.00	19.1
1562.00	19.0
1561.00	19.0
1560.00	18.9
1559.00	18.7
1558.00	18.9
1557.00	18.7
1556.00	18.8
1555.00	18.7
1554.00	18.7
1553.00	18.7
1552.00	18.6
1551.00	18.6
1550.00	18.6
1549.00	18.5
1548.00	18.4
1547.00	18.4
1546.00	18.4
1545.00	18.4
1544.00	18.3
1543.00	18.4
1542.00	18.3
1541.00	18.3
1540.00	18.2
1539.00	18.3
1538.00	18.2
1537.00	18.2
1536.00	18.2
1535.00	18.2
1534.00	18.2
1533.00	18.3
1532.00	18.2
1531.00	18.2
1530.00	18.2
1529.00	18.2
1528.00	18.2
1527.00	18.2
1526.00	18.3
1525.00	18.2
1524.00	18.3
1523.00	18.2
1522.00	18.3
1521.00	18.2
1520.00	18.3
1519.00	18.3
1518.00	18.3
1517.00	18.4
1516.00	18.3
1515.00	18.3
1514.00	18.3
1513.00	18.3
1512.00	18.3
1511.00	18.3
1510.00	18.4
1509.00	18.2
1508.00	18.2
1507.00	18.2
1506.00	18.2
1505.00	18.2
1504.00	18.1
1503.00	18.1
1502.00	18.1
1501.00	18.1
1500.00	18.1
1499.00	18.1
1498.00	18.1
1497.00	17.9
1496.00	18.0
1495.00	17.9
1494.00	17.9
1493.00	17.9
1492.00	17.8
1491.00	17.7
1490.00	17.7
1489.00	17.6
1488.00	17.6
1487.00	17.5
1486.00	17.5
1485.00	17.5
1484.00	17.3
1483.00	17.3
1482.00	17.2
1481.00	17.1
1480.00	17.0
1479.00	17.0
1478.00	16.9
1477.00	16.9
1476.00	16.8
1475.00	16.7
1474.00	16.5
1473.00	16.5
1472.00	16.3
1471.00	16.3
1470.00	16.1
1469.00	16.0
1468.00	16.0
1467.00	15.8
1466.00	15.7
1465.00	15.6
1464.00	15.5
1463.00	15.4
1462.00	15.3
1461.00	15.2
1460.00	15.1
1459.00	15.0
1458.00	14.9
1457.00	14.8
1456.00	14.7
1455.00	14.6
1454.00	14.5
1453.00	14.3
1452.00	14.3
1451.00	14.2
1450.00	14.0
1449.00	14.0
1448.00	13.8
1447.00	13.8
1446.00	13.7
1445.00	13.5
1444.00	13.5
1443.00	13.4
1442.00	13.2
1441.00	13.2
1440.00	13.2
1439.00	13.2
1438.00	12.9
1437.00	12.9
1436.00	12.9
1435.00	12.8
1434.00	12.7
1433.00	12.6
1432.00	12.5
1431.00	12.6
1430.00	12.5
1429.00	12.4
1428.00	12.4
1427.00	12.3
1426.00	12.4
1425.00	12.3
1424.00	12.3
1423.00	12.2
1422.00	12.3
1421.00	12.2
1420.00	12.2
1419.00	12.2
1418.00	12.1
1417.00	12.1
1416.00	12.1
1415.00	12.1
1414.00	12.1
1413.00	12.1
1412.00	12.1
1411.00	12.1
1410.00	12.2
1409.00	12.2
1408.00	12.2
1407.00	12.2
1406.00	12.2
1405.00	12.2
1404.00	12.2
1403.00	12.4
1402.00	12.4
1401.00	12.5
1400.00	12.4
1399.00	12.6
1398.00	12.6
1397.00	12.7
1396.00	12.7
1395.00	12.9
1394.00	12.9
1393.00	13.1
1392.00	13.2
1391.00	13.3
1390.00	13.4
1389.00	13.6
1388.00	13.6
1387.00	13.9
1386.00	14.1
1385.00	14.3
1384.00	14.4
1383.00	14.6
1382.00	14.7
1381.00	14.9
1380.00	15.0
1379.00	15.3
1378.00	15.6
1377.00	15.7
1376.00	15.9
1375.00	16.1
1374.00	16.3
1373.00	16.4
1372.00	16.6
1371.00	16.9
1370.00	17.1
1369.00	17.3
1368.00	17.6
1367.00	17.7
1366.00	17.9
1365.00	18.0
1364.00	18.2
1363.00	18.3
1362.00	18.5
1361.00	18.6
1360.00	18.7
1359.00	18.9
1358.00	18.9
1357.00	19.2
1356.00	19.1
1355.00	19.2
1354.00	19.4
1353.00	19.5
1352.00	19.6
1351.00	19.7
1350.00	19.7
1349.00	19.7
1348.00	19.9
1347.00	19.9
1346.00	19.9
1345.00	20.0
1344.00	20.1
1343.00	20.2
1342.00	20.2
1341.00	20.2
1340.00	20.1
1339.00	20.2
1338.00	20.2
1337.00	20.3
1336.00	20.3
1335.00	20.4
1334.00	20.4
1333.00	20.3
1332.00	20.2
1331.00	20.3
1330.00	20.4
1329.00	20.2
1328.00	20.4
1327.00	20.3
1326.00	20.4
1325.00	20.2
1324.00	20.3
1323.00	20.2
1322.00	20.3
1321.00	20.3
1320.00	20.2
1319.00	20.3
1318.00	20.3
1317.00	20.2
1316.00	20.2
1315.00	20.2
1314.00	20.2
1313.00	20.2
1312.00	20.2
1311.00	20.2
1310.00	20.1
1309.00	20.2
1308.00	20.1
1307.00	20.1
1306.00	20.1
1305.00	20.1
1304.00	20.0
1303.00	20.0
1302.00	20.0
1301.00	20.0
1300.00	20.1
1299.00	20.0
1298.00	20.0
1297.00	19.9
1296.00	19.9
1295.00	19.9
1294.00	19.8
1293.00	19.9
1292.00	19.8
1291.00	19.8
1290.00	19.9
1289.00	19.8
1288.00	19.8
1287.00	19.7
1286.00	19.8
1285.00	19.7
1284.00	19.7
1283.00	19.8
1282.00	19.6
1281.00	19.6
1280.00	19.5
1279.00	19.5
1278.00	19.5
1277.00	19.5
1276.00	19.5
1275.00	19.4
1274.00	19.4
1273.00	19.4
1272.00	19.3
1271.00	19.2
1270.00	19.3
1269.00	19.2
1268.00	19.2
1267.00	19.0
1266.00	19.0
1265.00	18.9
1264.00	18.9
1263.00	18.7
1262.00	18.7
1261.00	18.7
1260.00	18.6
1259.00	18.6
1258.00	18.4
1257.00	18.2
1256.00	18.1
1255.00	18.0
1254.00	18.0
1253.00	17.9
1252.00	17.7
1251.00	17.7
1250.00	17.5
1249.00	17.2
1248.00	17.2
1247.00	17.0
1246.00	16.8
1245.00	16.6
1244.00	16.5
1243.00	16.3
1242.00	16.0
1241.00	15.7
1240.00	15.5
1239.00	15.2
1238.00	15.1
1237.00	14.8
1236.00	14.6
1235.00	14.4
1234.00	13.9
1233.00	13.6
1232.00	13.3
1231.00	13.1
1230.00	12.7
1229.00	12.5
1228.00	12.2
1227.00	11.9
1226.00	11.5
1225.00	11.1
1224.00	10.9
1223.00	10.6
1222.00	10.5
1221.00	10.3
1220.00	10.1
1219.00	10.0
1218.00	9.8
1217.00	9.6
1216.00	9.5
1215.00	9.5
1214.00	9.4
1213.00	9.4
1212.00	9.4
1211.00	9.3
1210.00	9.4
1209.00	9.5
1208.00	9.6
1207.00	9.7
1206.00	9.7
1205.00	9.9
1204.00	10.0
1203.00	10.2
1202.00	10.4
1201.00	10.7
1200.00	10.7
1199.00	11.0
1198.00	11.1
1197.00	11.3
1196.00	11.5
1195.00	11.6
1194.00	11.9
1193.00	12.3
1192.00	12.4
1191.00	12.6
1190.00	12.8
1189.00	13.0
1188.00	13.2
1187.00	13.4
1186.00	13.7
1185.00	13.9
1184.00	14.1
1183.00	14.3
1182.00	14.4
1181.00	14.6
1180.00	14.8
1179.00	14.9
1178.00	15.1
1177.00	15.4
1176.00	15.5
1175.00	15.6
1174.00	15.7
1173.00	16.0
1172.00	16.1
1171.00	16.3
1170.00	16.5
1169.00	16.7
1168.00	16.9
1167.00	16.9
1166.00	17.2
1165.00	17.3
1164.00	17.5
1163.00	17.5
1162.00	17.8
1161.00	17.9
1160.00	18.1
1159.00	18.2
1158.00	18.3
1157.00	18.5
1156.00	18.6
1155.00	18.7
1154.00	18.9
1153.00	19.1
1152.00	19.2
1151.00	19.3
1150.00	19.4
1149.00	19.7
1148.00	19.7
1147.00	19.8
1146.00	20.0
1145.00	20.1
1144.00	20.2
1143.00	20.3
1142.00	20.3
1141.00	20.4
1140.00	20.5
1139.00	20.5
1138.00	20.7
1137.00	20.8
1136.00	20.9
1135.00	20.9
1134.00	20.9
1133.00	21.0
1132.00	21.0
1131.00	21.0
1130.00	21.1
1129.00	21.1
1128.00	21.2
1127.00	21.2
1126.00	21.2
1125.00	21.3
1124.00	21.2
1123.00	21.3
1122.00	21.3
1121.00	21.4
1120.00	21.3
1119.00	21.4
1118.00	21.4
1117.00	21.3
1116.00	21.4
1115.00	21.4
1114.00	21.4
1113.00	21.4
1112.00	21.3
1111.00	21.4
1110.00	21.5
1109.00	21.3
1108.00	21.4
1107.00	21.3
1106.00	21.5
1105.00	21.3
1104.00	21.3
1103.00	21.5
1102.00	21.4
1101.00	21.4
1100.00	21.5
1099.00	21.4
1098.00	21.4
1097.00	21.4
1096.00	21.4
1095.00	21.4
1094.00	21.4
1093.00	21.4
1092.00	21.4
1091.00	21.4
1090.00	21.4
1089.00	21.4
1088.00	21.4
1087.00	21.4
1086.00	21.4
1085.00	21.4
1084.00	21.4
1083.00	21.4
1082.00	21.4
1081.00	21.4
1080.00	21.3
1079.00	21.4
1078.00	21.3
1077.00	21.3
1076.00	21.3
1075.00	21.4
1074.00	21.3
1073.00	21.3
1072.00	21.2
1071.00	21.3
1070.00	21.2
1069.00	21.2
1068.00	21.3
1067.00	21.2
1066.00	21.2
1065.00	21.2
1064.00	21.2
1063.00	21.2
1062.00	21.3
1061.00	21.1
1060.00	21.2
1059.00	21.1
1058.00	21.1
1057.00	21.1
1056.00	21.1
1055.00	21.1
1054.00	21.0
1053.00	21.0
1052.00	21.0
1051.00	20.9
1050.00	21.0
1049.00	20.9
1048.00	20.9
1047.00	21.0
1046.00	20.9
1045.00	20.9
1044.00	21.0
1043.00	21.1
1042.00	21.0
1041.00	20.9
1040.00	20.9
1039.00	20.9
1038.00	21.0
1037.00	20.9
1036.00	21.0
1035.00	21.0
1034.00	21.0
1033.00	20.9
1032.00	21.0
1031.00	21.0
1030.00	21.1
1029.00	21.0
1028.00	21.1
1027.00	21.1
1026.00	21.1
1025.00	21.1
1024.00	21.2
1023.00	21.1
1022.00	21.2
1021.00	21.2
1020.00	21.1
1019.00	21.2
1018.00	21.3
1017.00	21.2
1016.00	21.3
1015.00	21.3
1014.00	21.3
1013.00	21.4
1012.00	21.3
1011.00	21.4
1010.00	21.4
1009.00	21.5
1008.00	21.5
1007.00	21.5
1006.00	21.5
1005.00	21.5
1004.00	21.5
1003.00	21.5
1002.00	21.6
1001.00	21.6
1000.00	21.7
999.00	21.6
998.00	21.6
997.00	21.6
996.00	21.7
995.00	21.7
994.00	21.7
993.00	21.7
992.00	21.7
991.00	21.7
990.00	21.7
989.00	21.7
988.00	21.8
987.00	21.8
986.00	21.8
985.00	21.8
984.00	21.8
983.00	21.8
982.00	21.8
981.00	21.8
980.00	21.8
979.00	21.8
978.00	21.8
977.00	21.9
976.00	21.8
975.00	21.9
974.00	21.8
973.00	21.8
972.00	21.8
971.00	21.9
970.00	21.8
969.00	21.8
968.00	21.7
967.00	21.8
966.00	21.7
965.00	21.7
964.00	21.7
963.00	21.8
962.00	21.7
961.00	21.7
960.00	21.6
959.00	21.5
958.00	21.5
957.00	21.5
956.00	21.5
955.00	21.5
954.00	21.3
953.00	21.4
952.00	21.4
951.00	21.2
950.00	21.2
949.00	21.2
948.00	21.2
947.00	21.0
946.00	21.1
945.00	21.0
944.00	20.9
943.00	20.8
942.00	20.9
941.00	20.8
940.00	20.7
939.00	20.7
938.00	20.8
937.00	20.7
936.00	20.6
935.00	20.7
934.00	20.5
933.00	20.5
932.00	20.5
931.00	20.5
930.00	20.6
929.00	20.5
928.00	20.4
927.00	20.6
926.00	20.5
925.00	20.5
924.00	20.5
923.00	20.6
922.00	20.6
921.00	20.7
920.00	20.7
919.00	20.8
918.00	20.7
917.00	20.6
916.00	20.7
915.00	20.6
914.00	20.9
913.00	21.0
912.00	20.9
911.00	21.0
910.00	21.0
909.00	21.0
908.00	21.0
907.00	21.1
906.00	21.1
905.00	21.3
904.00	21.2
903.00	21.3
902.00	21.2
901.00	21.4
900.00	21.4
899.00	21.4
898.00	21.5
897.00	21.5
896.00	21.6
895.00	21.5
894.00	21.5
893.00	21.6
892.00	21.5
891.00	21.6
890.00	21.6
889.00	21.6
888.00	21.8
887.00	21.6
886.00	21.7
885.00	21.7
884.00	21.6
883.00	21.6
882.00	21.7
881.00	21.6
880.00	21.7
879.00	21.6
878.00	21.7
877.00	21.5
876.00	21.5
875.00	21.6
874.00	21.5
873.00	21.4
872.00	21.5
871.00	21.4
870.00	21.4
869.00	21.4
868.00	21.4
867.00	21.4
866.00	21.3
865.00	21.4
864.00	21.3
863.00	21.3
862.00	21.3
861.00	21.3
860.00	21.3
859.00	21.2
858.00	21.2
857.00	21.2
856.00	21.2
855.00	21.1
854.00	21.1
853.00	21.1
852.00	21.1
851.00	21.0
850.00	21.0
849.00	21.4
848.00	21.4
847.00	21.4
846.00	21.3
845.00	21.4
844.00	21.1
843.00	21.3
842.00	21.2
841.00	21.2
840.00	21.5
839.00	21.0
838.00	21.4
837.00	21.2
836.00	21.5
835.00	21.5
834.00	21.6
833.00	21.1
832.00	21.3
831.00	21.6
830.00	21.4
829.00	21.4
828.00	21.4
827.00	21.2
826.00	21.5
825.00	21.6
824.00	21.6
823.00	21.6
822.00	21.3
821.00	21.7
820.00	21.3
819.00	21.4
818.00	21.3
817.00	21.4
816.00	21.5
815.00	21.3
814.00	21.3
813.00	21.5
812.00	21.4
811.00	21.8
810.00	21.5
809.00	21.7
808.00	21.6
807.00	21.6
806.00	21.4
805.00	21.4
804.00	21.4
803.00	21.5
802.00	21.5
801.00	21.4
800.00	21.5
799.00	21.3
798.00	21.5
797.00	21.6
796.00	21.4
795.00	21.6
794.00	21.4
793.00	21.3
792.00	21.4
791.00	21.6
790.00	21.4
789.00	21.7
788.00	21.6
787.00	21.5
786.00	21.6
785.00	21.6
784.00	21.6
783.00	21.6
782.00	21.6
781.00	21.6
780.00	21.5
779.00	21.4
778.00	21.4
777.00	21.5
776.00	21.5
775.00	21.7
774.00	21.4
773.00	21.3
772.00	21.4
771.00	21.5
770.00	21.4
769.00	21.5
768.00	21.5
767.00	21.5
766.00	21.5
765.00	21.6
764.00	21.3
763.00	21.4
762.00	21.4
761.00	21.4
760.00	21.3
759.00	21.6
758.00	21.4
757.00	21.5
756.00	21.5
755.00	21.6
754.00	21.5
753.00	21.4
752.00	21.4
751.00	21.5
750.00	21.5
749.00	21.5
748.00	21.5
747.00	21.8
746.00	21.7
745.00	21.5
744.00	21.6
743.00	21.6
742.00	21.6
741.00	21.5
740.00	21.6
739.00	21.7
738.00	21.6
737.00	21.8
736.00	21.6
735.00	21.7
734.00	21.7
733.00	21.7
732.00	21.7
731.00	21.7
730.00	21.8
729.00	21.7
728.00	21.6
727.00	21.7
726.00	21.8
725.00	21.7
724.00	21.7
723.00	21.9
722.00	21.7
721.00	21.9
720.00	21.7
719.00	21.7
718.00	21.7
717.00	21.8
716.00	21.7
715.00	21.6
714.00	21.7
713.00	21.7
712.00	21.7
711.00	21.8
710.00	21.7
709.00	21.7
708.00	21.8
707.00	21.9
706.00	21.9
705.00	21.8
704.00	21.8
703.00	21.9
702.00	21.9
701.00	21.8
700.00	21.8
699.00	21.7
698.00	21.8
697.00	21.9
696.00	21.8
695.00	21.9
694.00	21.8
693.00	21.8
692.00	21.7
691.00	21.8
690.00	21.9
689.00	21.8
688.00	21.8
687.00	21.8
686.00	21.8
685.00	21.8
684.00	21.9
683.00	21.8
682.00	21.8
681.00	21.9
680.00	22.0
679.00	21.8
678.00	21.9
677.00	21.9
676.00	21.8
675.00	21.9
674.00	22.0
673.00	22.0
672.00	22.0
671.00	22.0
670.00	21.9
669.00	22.0
668.00	21.9
667.00	21.9
666.00	21.9
665.00	21.9
664.00	21.9
663.00	22.0
662.00	22.0
661.00	21.9
660.00	22.0
659.00	22.0
658.00	21.9
657.00	22.0
656.00	22.0
655.00	21.9
654.00	22.0
653.00	22.1
652.00	21.9
651.00	22.0
650.00	22.0
649.00	22.1
648.00	22.0
647.00	21.9
646.00	22.1
645.00	22.0
644.00	22.0
643.00	22.0
642.00	22.1
641.00	22.0
640.00	22.1
639.00	22.1
638.00	22.0
637.00	22.1
636.00	22.0
635.00	22.0
634.00	22.0
633.00	22.0
632.00	22.1
631.00	22.1
630.00	22.1
629.00	22.1
628.00	22.1
627.00	22.1
626.00	22.1
625.00	22.1
624.00	22.1
623.00	22.1
622.00	22.1
621.00	22.2
620.00	22.2
619.00	22.2
618.00	22.2
617.00	22.1
616.00	22.3
615.00	22.2
614.00	22.3
613.00	22.2
612.00	22.2
611.00	22.2
610.00	22.2
609.00	22.2
608.00	22.2
607.00	22.3
606.00	22.3
605.00	22.2
604.00	22.2
603.00	22.3
602.00	22.2
601.00	22.2
600.00	22.2
599.00	22.3
598.00	22.2
597.00	22.3
596.00	22.3
595.00	22.3
594.00	22.3
593.00	22.4
592.00	22.4
591.00	22.3
590.00	22.4
589.00	22.4
588.00	22.4
587.00	22.3
586.00	22.4
585.00	22.4
584.00	22.3
583.00	22.3
582.00	22.3
581.00	22.3
580.00	22.4
579.00	22.4
578.00	22.5
577.00	22.4
576.00	22.4
575.00	22.4
574.00	22.5
573.00	22.4
572.00	22.5
571.00	22.4
570.00	22.5
569.00	22.5
568.00	22.4
567.00	22.4
566.00	22.5
565.00	22.5
564.00	22.5
563.00	22.5
562.00	22.6
561.00	22.7
560.00	22.5
559.00	22.5
558.00	22.6
557.00	22.5
556.00	22.6
555.00	22.7
554.00	22.6
553.00	22.6
552.00	22.6
551.00	22.6
550.00	22.7
549.00	22.7
548.00	22.6
547.00	22.6
546.00	22.6
545.00	22.7
544.00	22.7
543.00	22.7
542.00	22.8
541.00	22.7
540.00	22.7
539.00	22.7
538.00	22.8
537.00	22.8
536.00	22.8
535.00	22.8
534.00	22.8
533.00	22.7
532.00	22.8
531.00	22.8
530.00	22.9
529.00	22.9
528.00	22.7
527.00	22.8
526.00	22.8
525.00	22.8
524.00	22.9
523.00	22.8
522.00	22.9
521.00	22.9
520.00	22.9
519.00	22.9
518.00	22.9
517.00	22.9
516.00	23.0
515.00	23.0
514.00	23.0
513.00	22.9
512.00	23.0
511.00	22.9
510.00	23.0
509.00	23.0
508.00	22.9
507.00	23.1
506.00	23.0
505.00	23.1
504.00	23.1
503.00	23.0
502.00	23.1
501.00	23.0
500.00	23.2
499.00	23.2
498.00	23.0
497.00	23.1
496.00	23.0
495.00	23.2
494.00	23.1
493.00	23.2
492.00	23.1
491.00	23.2
490.00	23.2
489.00	23.2
488.00	23.2
487.00	23.2
486.00	23.2
485.00	23.3
484.00	23.3
483.00	23.2
482.00	23.2
481.00	23.3
480.00	23.3
479.00	23.3
478.00	23.3
477.00	23.3
476.00	23.3
475.00	23.4
474.00	23.3
473.00	23.5
472.00	23.5
471.00	23.4
470.00	23.4
469.00	23.4
468.00	23.5
467.00	23.5
466.00	23.6
465.00	23.5
464.00	23.5
463.00	23.5
462.00	23.5
461.00	23.6
460.00	23.5
459.00	23.6
458.00	23.7
457.00	23.6
456.00	23.8
455.00	23.6
454.00	23.8
453.00	23.8
452.00	23.6
451.00	23.8
450.00	23.8
449.00	23.8
448.00	23.8
447.00	23.7
446.00	23.7
445.00	23.7
444.00	23.7
443.00	23.8
442.00	23.8
441.00	23.8
440.00	23.8
439.00	24.1
438.00	23.7
437.00	23.9
436.00	23.9
435.00	24.0
434.00	23.9
433.00	24.0
432.00	24.1
431.00	23.9
430.00	24.1
429.00	24.2
428.00	24.0
427.00	24.2
426.00	24.1
425.00	24.1
424.00	24.1
423.00	24.2
422.00	24.4
421.00	24.2
420.00	24.1
419.00	24.2
418.00	24.3
417.00	24.1
416.00	24.3
415.00	24.2
414.00	24.3
413.00	24.3
412.00	24.4
411.00	24.1
410.00	24.3
409.00	24.4
408.00	24.3
407.00	24.5
406.00	24.5
405.00	24.5
404.00	24.6
403.00	24.5
402.00	24.6
401.00	24.4
400.00	24.6
399.00	24.6
398.00	24.7
397.00	24.5
396.00	24.7
395.00	24.7
394.00	24.8
393.00	24.8
392.00	24.7
391.00	25.0
390.00	24.8
389.00	24.7
388.00	25.1
387.00	24.9
386.00	25.0
385.00	25.2
384.00	25.0
383.00	24.8
382.00	25.0
381.00	24.9
380.00	25.2
379.00	25.1
378.00	25.0
377.00	25.0
376.00	25.1
375.00	25.2
374.00	25.1
373.00	24.9
372.00	25.3
371.00	25.1
370.00	25.1
369.00	25.2
368.00	25.0
367.00	25.4
366.00	25.2
365.00	24.9
364.00	25.3
363.00	25.6
362.00	25.3
361.00	25.3
360.00	25.5
359.00	25.3
358.00	25.6
357.00	25.4
356.00	25.2
355.00	25.4
354.00	25.8
353.00	25.3
352.00	25.4
351.00	25.5
350.00	25.4
349.00	25.5
348.00	25.5
347.00	25.8
346.00	25.1
345.00	25.2
344.00	25.4
343.00	25.6
342.00	25.7
341.00	26.0
340.00	26.2
339.00	25.7
338.00	26.0
337.00	25.8
336.00	26.3
335.00	25.9
334.00	25.5
333.00	24.7
332.00	25.7
331.00	26.6
330.00	25.6
329.00	25.7
328.00	25.9
327.00	25.1
326.00	26.3
325.00	25.5
324.00	25.8
323.00	26.3
322.00	25.9
321.00	25.9
320.00	26.5
319.00	26.7
318.00	25.7
317.00	25.9
316.00	26.3
315.00	26.7
314.00	26.1
313.00	25.9
312.00	25.9
311.00	26.1
310.00	26.3
309.00	26.2
308.00	26.5
307.00	25.7
306.00	26.7
305.00	26.2
304.00	26.4
303.00	26.8
302.00	26.5
301.00	26.2
300.00	27.2
299.00	26.7
298.00	26.7
297.00	27.9
296.00	27.9
295.00	27.6
294.00	28.0
293.00	28.1
292.00	28.3
291.00	28.7
290.00	29.1
289.00	29.3
288.00	29.7
287.00	30.3
286.00	30.8
285.00	31.1
284.00	31.7
283.00	32.0
282.00	31.2
281.00	31.5
280.00	31.5
279.00	31.4
278.00	32.3
277.00	32.1
276.00	32.2
275.00	32.2
274.00	31.7
273.00	32.7
272.00	32.5
271.00	32.4
270.00	32.0
269.00	32.2
268.00	32.3
267.00	32.2
266.00	32.4
265.00	32.4
264.00	32.1
263.00	32.5
262.00	32.7
261.00	32.3
260.00	32.8
259.00	32.6
258.00	32.9
257.00	33.1
256.00	33.0
255.00	33.8
254.00	33.1
253.00	33.9
252.00	34.8
251.00	34.9
250.00	36.1
249.00	37.8
248.00	38.9
247.00	42.0
246.00	44.8
245.00	49.7
244.00	54.1
243.00	61.5
242.00	69.8
241.00	75.5
240.00	80.6
239.00	86.0
238.00	91.3
237.00	94.3
236.00	97.5
235.00	100.4
234.00	99.4
233.00	100.2
232.00	100.4
231.00	99.1
230.00	98.2
229.00	96.8
228.00	95.9
227.00	98.1
226.00	97.5
225.00	96.7
224.00	96.6
223.00	99.4
222.00	102.2
221.00	101.1
220.00	102.8
219.00	105.4
218.00	108.7
217.00	108.2
216.00	112.8
215.00	110.9
214.00	118.0
213.00	126.0
212.00	131.7
211.00	142.5
210.00	145.5
209.00	153.7
208.00	173.5
207.00	181.9
206.00	188.0
205.00	199.6
204.00	197.8
203.00	196.9
202.00	210.6
201.00	222.2
200.00	212.1
