# Supplementary material for: Accelerating the solar-thermal energy storage via inner-light supplying with optical waveguide
Source: Nat Commun. 2023 Jun 12;14:3456. doi: 10.1038/s41467-023-39190-1 (PMC10261122; doi:10.1038/s41467-023-39190-1)
Supplement: Supplementary file 6 — Source Data [file 41467_2023_39190_MOESM6_ESM.zip › 1-original data/Fig.2/Fig.2b/T%/0-T.xlsx]

## Sheet: Sheet1
Report Date:	14:51:56, 03/25/2023
Sample:	pam
File name:	wood_20230325145152.UDS
Run Date:	14:48:19, 03/25/2023
Operator:	dell
Comment:
Instrument
Model:	UH4150 Spectrophotometer(Integrating Sphere)
Serial Number:
ROM Version:	1J14150 04
Instrument Parameters
Measurement Type:	Wavelength Scan
Data Mode:	%T
Start Wavelength:	2600.00 nm
End Wavelength:	260.00 nm
Scan Speed:	600 nm/min
Sampling Interval:	5.00 nm
Delay:	0 s
Cycle Time:	0.0 min
Replicates:	1
Auto Zero before each run:	Off
Slit Width:	1.00 nm
PMT Voltage:	Auto1
Lamp Change Mode:	Auto
Lamp Change Wavelength:	340.00 nm
Baseline Correction:	User 1
High Resolution:	On
D2 Lamp:	On
WI Lamp:	On
R/S Reverse:	On
Attenuation:	None
--- NIR ---
Scan Speed:	3000 nm/min
Slit:	Auto change
PbS Gain:	1
Detector change correct:	ON
Detector change Wavelength:	850.0 nm
Light control:	Fixed
--------------
Path Length:	1.0 mm
Peak Detection
Integration Method:	Rectangular
Sensitivity:	1
Threshold:	0.01
Peaks
Peak #	Start (nm)	Apex (nm)	End (nm)	Height (%T)	Valley (nm)	Valley (%T)
1	2600	2560	2520	9.5	2520	12.5
2	2520	2425	2135	2.2	2135	56.4
3	2135	2010	1965	49.1	1965	50.9
4	1965	1925	1890	50.2	1890	50.7
5	1890	1725	1580	22.8	1580	69.9
6	1580	1405	1325	56.3	1325	69.5
7	1325	1210	1105	49.8	1105	69.8
8	1105	1040	975	68.4	975	69.5
9	975	920	890	66.9	890	67.9
10	890	850	830	66	830	68.9
11	830	415	370	64.7	370	67.3
Data Points
nm	%T
2600	11.6
2595	11.9
2590	11.3
2585	10.9
2580	11
2575	9.6
2570	9.7
2565	9.7
2560	9.5
2555	10.2
2550	10.1
2545	10.7
2540	11.2
2535	11.3
2530	11.7
2525	12
2520	12.5
2515	11.8
2510	11.9
2505	11.3
2500	10.8
2495	10.2
2490	9.1
2485	7.8
2480	6.8
2475	6.6
2470	5.9
2465	4.9
2460	4.2
2455	4
2450	3.4
2445	3
2440	2.4
2435	2.4
2430	2.5
2425	2.2
2420	2.5
2415	2.4
2410	2.5
2405	2.4
2400	2.4
2395	2.6
2390	2.7
2385	2.5
2380	2.4
2375	2.7
2370	2.5
2365	2.8
2360	2.6
2355	3.2
2350	3.2
2345	3.3
2340	3.3
2335	3.7
2330	3.4
2325	3.8
2320	3.5
2315	3.4
2310	3.4
2305	3.4
2300	4.1
2295	4.9
2290	5.7
2285	7.6
2280	10
2275	12.1
2270	14.7
2265	18.8
2260	23.2
2255	26.8
2250	30.2
2245	34.4
2240	38.1
2235	40.3
2230	42.4
2225	44.5
2220	46.5
2215	47.2
2210	48.5
2205	49.6
2200	50.7
2195	51.6
2190	52.4
2185	53.1
2180	53.8
2175	54.2
2170	54.7
2165	54.9
2160	55.4
2155	55.6
2150	55.9
2145	56
2140	56.1
2135	56.4
2130	56.3
2125	56.2
2120	56.2
2115	55.9
2110	55.7
2105	55.3
2100	54.7
2095	54.3
2090	53.9
2085	53.5
2080	52.9
2075	52.4
2070	52
2065	51.1
2060	50.6
2055	50.3
2050	50.1
2045	49.9
2040	49.7
2035	49.8
2030	49.5
2025	49.5
2020	49.3
2015	49.3
2010	49.1
2005	49.2
2000	49.3
1995	49.8
1990	50
1985	50.5
1980	50.8
1975	50.8
1970	50.8
1965	50.9
1960	50.9
1955	50.5
1950	50.6
1945	50.5
1940	50.5
1935	50.4
1930	50.4
1925	50.2
1920	50.5
1915	50.4
1910	50.4
1905	50.5
1900	50.6
1895	50.4
1890	50.7
1885	50.6
1880	50.3
1875	50.2
1870	49.7
1865	49.1
1860	48.1
1855	47.4
1850	46.4
1845	45.2
1840	44
1835	43.3
1830	42.3
1825	41.8
1820	41.4
1815	41.3
1810	41.3
1805	41.3
1800	41.4
1795	41.2
1790	40.8
1785	39.7
1780	38.1
1775	36.9
1770	35.7
1765	34
1760	32.2
1755	30.8
1750	29.3
1745	27.2
1740	25.1
1735	23.8
1730	22.9
1725	22.8
1720	24.4
1715	26.6
1710	29.7
1705	34.5
1700	39.6
1695	43.3
1690	47.2
1685	51.6
1680	55.7
1675	58.5
1670	60.8
1665	63
1660	65
1655	65.9
1650	66.6
1645	67.3
1640	68
1635	68.2
1630	68.3
1625	68.8
1620	69.1
1615	69.3
1610	69.5
1605	69.7
1600	69.8
1595	69.9
1590	69.9
1585	69.9
1580	69.9
1575	69.8
1570	69.6
1565	69.5
1560	69.2
1555	68.8
1550	68.6
1545	68.3
1540	68
1535	67.8
1530	67.9
1525	67.7
1520	67.8
1515	67.7
1510	67.7
1505	67.7
1500	67.6
1495	67.2
1490	66.9
1485	66.5
1480	65.9
1475	65.2
1470	64.5
1465	63.8
1460	62.7
1455	61.6
1450	60.8
1445	59.9
1440	59
1435	58.1
1430	57.5
1425	57.1
1420	56.6
1415	56.4
1410	56.3
1405	56.3
1400	56.7
1395	57.3
1390	58.1
1385	59.1
1380	60.6
1375	62.2
1370	63.7
1365	65
1360	66.5
1355	67.2
1350	68.3
1345	68.7
1340	69.1
1335	69.1
1330	69.3
1325	69.5
1320	69.4
1315	69.1
1310	69.1
1305	69.2
1300	68.9
1295	68.6
1290	68.5
1285	68.4
1280	68.2
1275	67.8
1270	67.4
1265	67
1260	66.6
1255	65.6
1250	64.7
1245	63.6
1240	61.6
1235	59.1
1230	56.9
1225	54.5
1220	52
1215	50.3
1210	49.8
1205	49.9
1200	51.2
1195	53
1190	54.6
1185	56.5
1180	58.6
1175	60.2
1170	61.6
1165	62.9
1160	64.2
1155	65.5
1150	66.5
1145	67.1
1140	68.3
1135	68.7
1130	69.3
1125	69.4
1120	69.7
1115	69.7
1110	69.8
1105	69.8
1100	69.7
1095	69.7
1090	69.7
1085	69.5
1080	69.4
1075	69.5
1070	69.5
1065	69.4
1060	69
1055	68.9
1050	68.9
1045	68.8
1040	68.4
1035	68.4
1030	68.6
1025	68.7
1020	68.7
1015	68.8
1010	69
1005	69.2
1000	69.2
995	69.3
990	69.3
985	69.5
980	69.4
975	69.5
970	69.4
965	69.3
960	69
955	68.9
950	69
945	68.5
940	67.7
935	67.4
930	67
925	67
920	66.9
915	67
910	67.2
905	67.5
900	67.7
895	67.8
890	67.9
885	67.9
880	67.7
875	67.6
870	67.2
865	66.8
860	66.5
855	66.1
850	66
845	67.6
840	68.2
835	67
830	68.9
825	67.3
820	67.4
815	67.4
810	67.7
805	66.8
800	67.9
795	66.8
790	67.8
785	67
780	68
775	67.7
770	67
765	66.9
760	67
755	66.4
750	67.5
745	66.7
740	66.7
735	66.8
730	66.6
725	66.6
720	66
715	66.1
710	66.6
705	66.8
700	66.4
695	66.2
690	66.6
685	66.1
680	66.3
675	66.4
670	66.3
665	66.9
660	66.1
655	65.8
650	65.8
645	66.1
640	66.1
635	65.7
630	65.7
625	65.8
620	65.6
615	65.6
610	65.8
605	65.7
600	65.3
595	65.2
590	65.6
585	65.6
580	65.3
575	65.3
570	65.2
565	65.5
560	65.6
555	65.1
550	65.4
545	65.3
540	65.2
535	65.2
530	65.4
525	64.9
520	65.5
515	65.3
510	65
505	65.1
500	64.9
495	65.1
490	64.9
485	65
480	65
475	64.8
470	65.1
465	65
460	64.5
455	65
450	64.6
445	65
440	65.2
435	64.8
430	65
425	65
420	64.9
415	64.7
410	64.9
405	65.1
400	64.7
395	64.9
390	64.9
385	65.9
380	66.2
375	65.4
370	67.3
365	66.4
360	64.6
355	65.4
350	64.1
345	66.3
340	64.8
335	63.3
330	63.1
325	62.3
320	63.2
315	60.4
310	59.4
305	55.8
300	56.2
295	61.1
290	56.2
285	58.4
280	53.6
275	51.9
270	45.9
265	45.3
260	43.4
