# Supplementary material for: Accelerating the solar-thermal energy storage via inner-light supplying with optical waveguide
Source: Nat Commun. 2023 Jun 12;14:3456. doi: 10.1038/s41467-023-39190-1 (PMC10261122; doi:10.1038/s41467-023-39190-1)
Supplement: Supplementary file 6 — Source Data [file 41467_2023_39190_MOESM6_ESM.zip › 1-original data/Fig.2/Fig.2b/T%/0.01-T.xlsx]

## Sheet: Sheet1
Report Date:	14:58:07, 03/25/2023
Sample:	pam
File name:	wood_20230325145805.UDS
Run Date:	14:54:32, 03/25/2023
Operator:	dell
Comment:
Instrument
Model:	UH4150 Spectrophotometer(Integrating Sphere)
Serial Number:
ROM Version:	1J14150 04
Instrument Parameters
Measurement Type:	Wavelength Scan
Data Mode:	%T
Start Wavelength:	2600.00 nm
End Wavelength:	260.00 nm
Scan Speed:	600 nm/min
Sampling Interval:	5.00 nm
Delay:	0 s
Cycle Time:	0.0 min
Replicates:	1
Auto Zero before each run:	Off
Slit Width:	1.00 nm
PMT Voltage:	Auto1
Lamp Change Mode:	Auto
Lamp Change Wavelength:	340.00 nm
Baseline Correction:	User 1
High Resolution:	On
D2 Lamp:	On
WI Lamp:	On
R/S Reverse:	On
Attenuation:	None
--- NIR ---
Scan Speed:	3000 nm/min
Slit:	Auto change
PbS Gain:	1
Detector change correct:	ON
Detector change Wavelength:	850.0 nm
Light control:	Fixed
--------------
Path Length:	1.0 mm
Peak Detection
Integration Method:	Rectangular
Sensitivity:	1
Threshold:	0.01
Peaks
Peak #	Start (nm)	Apex (nm)	End (nm)	Height (%T)	Valley (nm)	Valley (%T)
1	2600	2570	2525	7.2	2525	9.4
2	2525	2390	2140	2.1	2140	36.8
3	2140	2010	1970	32.9	1970	33.9
4	1970	1920	1890	33.3	1890	33.6
5	1890	1725	1595	16.6	1595	43.7
6	1595	1410	1325	37.5	1325	43.6
7	1325	1210	1105	34.3	1105	43.9
8	1105	1040	950	43.4	950	44.2
9	950	925	870	43.4	870	45.2
10	870	805	750	40.6	750	41.5
Data Points
nm	%T
2600	9.6
2595	10.4
2590	9
2585	9.4
2580	8.3
2575	7.9
2570	7.2
2565	8.4
2560	7.7
2555	8.2
2550	7.6
2545	8.5
2540	8.7
2535	9.3
2530	9.1
2525	9.4
2520	9.1
2515	8.9
2510	9.3
2505	8.8
2500	8
2495	8.7
2490	7.6
2485	7
2480	6.2
2475	5.6
2470	5.1
2465	4.6
2460	3.8
2455	3.8
2450	3.6
2445	3.2
2440	2.9
2435	2.7
2430	2.4
2425	2.7
2420	2.3
2415	2.4
2410	2.3
2405	2.3
2400	2.3
2395	2.2
2390	2.1
2385	2.6
2380	2.5
2375	2.3
2370	2.5
2365	2.9
2360	2.7
2355	2.8
2350	2.8
2345	3.1
2340	3.4
2335	3
2330	3.3
2325	3.6
2320	3.4
2315	3.3
2310	3.3
2305	3
2300	3.6
2295	3.9
2290	4.8
2285	5.9
2280	7.5
2275	9.1
2270	11
2265	13.3
2260	16.2
2255	18.5
2250	20.7
2245	23.5
2240	25.9
2235	27.3
2230	28.5
2225	29.8
2220	30.9
2215	31.6
2210	32.2
2205	33
2200	33.5
2195	33.9
2190	34.2
2185	34.8
2180	35.2
2175	35.5
2170	35.9
2165	36
2160	36.3
2155	36.4
2150	36.4
2145	36.6
2140	36.8
2135	36.8
2130	36.6
2125	36.7
2120	36.7
2115	36.5
2110	36.4
2105	36.3
2100	35.8
2095	35.7
2090	35.5
2085	35.2
2080	35
2075	34.7
2070	34.5
2065	34
2060	33.7
2055	33.7
2050	33.5
2045	33.4
2040	33.3
2035	33.3
2030	33.1
2025	33.3
2020	33.1
2015	33.2
2010	32.9
2005	33
2000	33.1
1995	33.3
1990	33.5
1985	33.7
1980	33.8
1975	33.8
1970	33.9
1965	33.9
1960	33.8
1955	33.6
1950	33.8
1945	33.7
1940	33.7
1935	33.4
1930	33.5
1925	33.5
1920	33.3
1915	33.4
1910	33.5
1905	33.5
1900	33.6
1895	33.5
1890	33.6
1885	33.5
1880	33.5
1875	33.5
1870	33.2
1865	32.9
1860	32.4
1855	32.1
1850	31.6
1845	30.8
1840	30
1835	29.6
1830	29.2
1825	28.7
1820	28.4
1815	28.3
1810	28.4
1805	28.4
1800	28.5
1795	28.5
1790	28.3
1785	27.6
1780	26.7
1775	25.9
1770	25.1
1765	24
1760	22.9
1755	22
1750	21.1
1745	19.7
1740	18.4
1735	17.5
1730	16.9
1725	16.6
1720	17.5
1715	18.9
1710	20.9
1705	24.1
1700	27.3
1695	29.7
1690	32
1685	34.6
1680	36.8
1675	38.2
1670	39.5
1665	40.7
1660	41.6
1655	42.1
1650	42.4
1645	42.7
1640	42.9
1635	43
1630	43.1
1625	43.2
1620	43.2
1615	43.3
1610	43.4
1605	43.5
1600	43.5
1595	43.7
1590	43.6
1585	43.6
1580	43.6
1575	43.6
1570	43.5
1565	43.5
1560	43.4
1555	43.2
1550	43.1
1545	43
1540	42.9
1535	42.8
1530	42.8
1525	42.8
1520	42.8
1515	42.9
1510	42.8
1505	42.8
1500	42.7
1495	42.7
1490	42.6
1485	42.3
1480	42.1
1475	41.7
1470	41.5
1465	41.2
1460	40.6
1455	40.2
1450	39.7
1445	39.3
1440	38.9
1435	38.4
1430	38.1
1425	37.9
1420	37.7
1415	37.6
1410	37.5
1405	37.6
1400	37.8
1395	38.1
1390	38.5
1385	39
1380	39.7
1375	40.5
1370	41.1
1365	41.6
1360	42.4
1355	42.6
1350	43.1
1345	43.2
1340	43.4
1335	43.3
1330	43.5
1325	43.6
1320	43.6
1315	43.4
1310	43.4
1305	43.5
1300	43.4
1295	43.2
1290	43.2
1285	43.2
1280	43.1
1275	42.9
1270	42.8
1265	42.6
1260	42.5
1255	42
1250	41.5
1245	41.1
1240	40.3
1235	39
1230	37.9
1225	36.7
1220	35.5
1215	34.6
1210	34.3
1205	34.4
1200	35.2
1195	36.2
1190	37.1
1185	38
1180	39
1175	39.8
1170	40.4
1165	41
1160	41.6
1155	42.2
1150	42.5
1145	42.8
1140	43.3
1135	43.3
1130	43.6
1125	43.7
1120	43.8
1115	43.8
1110	43.8
1105	43.9
1100	43.8
1095	43.8
1090	43.8
1085	43.7
1080	43.7
1075	43.7
1070	43.9
1065	43.8
1060	43.6
1055	43.5
1050	43.6
1045	43.6
1040	43.4
1035	43.5
1030	43.6
1025	43.7
1020	43.6
1015	43.6
1010	43.8
1005	43.8
1000	43.8
995	43.8
990	43.9
985	44
980	44
975	44
970	44
965	44
960	43.9
955	44
950	44.2
945	43.8
940	43.6
935	43.5
930	43.5
925	43.4
920	43.5
915	43.6
910	43.8
905	43.9
900	44.1
895	44.3
890	44.7
885	45
880	45.2
875	45.2
870	45.2
865	44.9
860	44.6
855	43.7
850	42.6
845	41.8
840	41.5
835	42.2
830	42.6
825	41.6
820	40.8
815	41.5
810	41.1
805	40.6
800	41.8
795	40.9
790	41.1
785	41.1
780	41.5
775	41.8
770	41.4
765	41.4
760	41.2
755	41.2
750	41.5
745	41.1
740	41.4
735	41.1
730	41
725	41
720	41
715	40.9
710	40.9
705	40.9
700	40.8
695	40.7
690	41
685	40.6
680	40.9
675	40.7
670	40.6
665	41.1
660	40.8
655	40.6
650	40.4
645	40.7
640	40.6
635	40.4
630	40.8
625	40.3
620	40.2
615	40.5
610	40.4
605	40.3
600	40.3
595	40.3
590	40.3
585	40.2
580	40
575	40.2
570	40
565	40.1
560	39.9
555	40
550	39.8
545	39.8
540	40
535	39.8
530	39.9
525	39.8
520	39.8
515	39.9
510	39.6
505	39.8
500	39.7
495	39.7
490	39.4
485	39.5
480	39.8
475	39.4
470	39.7
465	39.3
460	39.2
455	39
450	39
445	39
440	39.3
435	38.7
430	38.7
425	38.8
420	38.5
415	38.5
410	38.6
405	38.5
400	38.5
395	37.8
390	38.2
385	38.5
380	38.6
375	37.1
370	37.6
365	37
360	35.4
355	34.3
350	35.1
345	34.4
340	32.2
335	32
330	31.3
325	28.9
320	28.6
315	27.9
310	24.1
305	23
300	22.6
295	20.9
290	17.4
285	18.5
280	15.7
275	14
270	11.9
265	8.4
260	6.3
