# Supplementary material for: Accelerating the solar-thermal energy storage via inner-light supplying with optical waveguide
Source: Nat Commun. 2023 Jun 12;14:3456. doi: 10.1038/s41467-023-39190-1 (PMC10261122; doi:10.1038/s41467-023-39190-1)
Supplement: Supplementary file 6 — Source Data [file 41467_2023_39190_MOESM6_ESM.zip › 1-original data/Fig.2/Fig.2b/T%/0.02-T.xlsx]

## Sheet: Sheet1
Report Date:	15:03:36, 03/25/2023
Sample:	pam
File name:	wood_20230325150332.UDS
Run Date:	14:59:59, 03/25/2023
Operator:	dell
Comment:
Instrument
Model:	UH4150 Spectrophotometer(Integrating Sphere)
Serial Number:
ROM Version:	1J14150 04
Instrument Parameters
Measurement Type:	Wavelength Scan
Data Mode:	%T
Start Wavelength:	2600.00 nm
End Wavelength:	260.00 nm
Scan Speed:	600 nm/min
Sampling Interval:	5.00 nm
Delay:	0 s
Cycle Time:	0.0 min
Replicates:	1
Auto Zero before each run:	Off
Slit Width:	1.00 nm
PMT Voltage:	Auto1
Lamp Change Mode:	Auto
Lamp Change Wavelength:	340.00 nm
Baseline Correction:	User 1
High Resolution:	On
D2 Lamp:	On
WI Lamp:	On
R/S Reverse:	On
Attenuation:	None
--- NIR ---
Scan Speed:	3000 nm/min
Slit:	Auto change
PbS Gain:	1
Detector change correct:	ON
Detector change Wavelength:	850.0 nm
Light control:	Fixed
--------------
Path Length:	1.0 mm
Peak Detection
Integration Method:	Rectangular
Sensitivity:	1
Threshold:	0.01
Peaks
Peak #	Start (nm)	Apex (nm)	End (nm)	Height (%T)	Valley (nm)	Valley (%T)
1	2600	2570	2520	2.8	2520	4.4
2	2520	2405	2135	1.8	2135	16.8
3	2135	2010	1980	14.6	1980	15.4
4	1980	1950	1895	15.1	1895	15.4
5	1895	1730	1590	6.9	1590	20.2
6	1590	1410	1325	17.2	1325	20.3
7	1325	1210	1105	15.6	1105	20.5
8	1105	1015	1005	20.2	1005	20.4
9	1005	840	830	17.6	830	18.5
10	830	715	710	17.3	710	17.5
Data Points
nm	%T
2600	4
2595	4
2590	4
2585	4.2
2580	4.9
2575	3.7
2570	2.8
2565	3.4
2560	3.3
2555	3.9
2550	4.1
2545	3.5
2540	3.9
2535	4.2
2530	3.8
2525	3.8
2520	4.4
2515	3.6
2510	3.3
2505	3.6
2500	3.8
2495	3.3
2490	3.7
2485	3.4
2480	2.6
2475	2.9
2470	2.8
2465	2.8
2460	2.2
2455	2.5
2450	2.4
2445	2.3
2440	2.2
2435	2.6
2430	2.1
2425	2.1
2420	2.6
2415	2.2
2410	2.4
2405	1.8
2400	2.2
2395	2.1
2390	2.5
2385	2
2380	2.4
2375	2.2
2370	2.3
2365	2
2360	2.3
2355	2.5
2350	2.1
2345	2.3
2340	2.6
2335	2.2
2330	2.3
2325	2.5
2320	2.5
2315	2.3
2310	2.5
2305	2.3
2300	2.5
2295	2.7
2290	2.7
2285	3.3
2280	3.9
2275	3.9
2270	4.8
2265	5.9
2260	6.8
2255	7.8
2250	9
2245	10
2240	11.3
2235	11.8
2230	12.4
2225	13
2220	13.6
2215	14.1
2210	14.2
2205	14.6
2200	15.1
2195	15.2
2190	15.3
2185	15.8
2180	15.8
2175	16
2170	16.2
2165	16.3
2160	16.5
2155	16.5
2150	16.6
2145	16.6
2140	16.6
2135	16.8
2130	16.7
2125	16.6
2120	16.6
2115	16.6
2110	16.5
2105	16.4
2100	16.2
2095	16.1
2090	16
2085	16
2080	15.8
2075	15.5
2070	15.6
2065	15.3
2060	15.2
2055	15.1
2050	15
2045	14.9
2040	14.9
2035	14.9
2030	15
2025	14.9
2020	14.7
2015	14.7
2010	14.6
2005	14.8
2000	14.8
1995	15
1990	15.1
1985	15.3
1980	15.4
1975	15.2
1970	15.2
1965	15.2
1960	15.2
1955	15.1
1950	15.1
1945	15.1
1940	15.2
1935	15.2
1930	15.2
1925	15.2
1920	15.1
1915	15.2
1910	15.3
1905	15.2
1900	15.2
1895	15.4
1890	15.3
1885	15.2
1880	15.1
1875	15.1
1870	15
1865	14.8
1860	14.5
1855	14.3
1850	14
1845	13.6
1840	13.3
1835	13
1830	12.7
1825	12.7
1820	12.3
1815	12.3
1810	12.4
1805	12.4
1800	12.5
1795	12.5
1790	12.3
1785	11.9
1780	11.4
1775	11.1
1770	10.7
1765	10.1
1760	9.6
1755	9.2
1750	8.7
1745	8.1
1740	7.5
1735	7.1
1730	6.9
1725	6.9
1720	7.5
1715	8.2
1710	9.2
1705	10.6
1700	12.1
1695	13.2
1690	14.4
1685	15.4
1680	16.5
1675	17.4
1670	18
1665	18.5
1660	19
1655	19.4
1650	19.5
1645	19.6
1640	19.7
1635	19.8
1630	19.9
1625	20
1620	20
1615	20.1
1610	20.1
1605	20.1
1600	20.2
1595	20.2
1590	20.2
1585	20.2
1580	20.2
1575	20.2
1570	20.2
1565	20.1
1560	20.1
1555	20
1550	19.9
1545	19.9
1540	19.9
1535	19.8
1530	19.8
1525	19.8
1520	19.9
1515	19.8
1510	19.8
1505	19.8
1500	19.8
1495	19.7
1490	19.7
1485	19.6
1480	19.5
1475	19.3
1470	19.2
1465	19
1460	18.8
1455	18.5
1450	18.3
1445	18.1
1440	17.9
1435	17.6
1430	17.5
1425	17.4
1420	17.2
1415	17.2
1410	17.2
1405	17.2
1400	17.3
1395	17.5
1390	17.7
1385	18
1380	18.3
1375	18.7
1370	19
1365	19.4
1360	19.7
1355	19.9
1350	20
1345	20.1
1340	20.2
1335	20.2
1330	20.2
1325	20.3
1320	20.2
1315	20.2
1310	20.2
1305	20.2
1300	20.2
1295	20.1
1290	20.1
1285	20
1280	20.1
1275	20
1270	19.9
1265	19.8
1260	19.8
1255	19.5
1250	19.3
1245	19
1240	18.6
1235	18
1230	17.4
1225	16.8
1220	16.1
1215	15.7
1210	15.6
1205	15.7
1200	16.1
1195	16.5
1190	17
1185	17.5
1180	18
1175	18.4
1170	18.7
1165	19
1160	19.3
1155	19.6
1150	19.8
1145	19.9
1140	20.1
1135	20.2
1130	20.3
1125	20.4
1120	20.4
1115	20.4
1110	20.4
1105	20.5
1100	20.4
1095	20.3
1090	20.4
1085	20.4
1080	20.3
1075	20.4
1070	20.4
1065	20.3
1060	20.3
1055	20.2
1050	20.2
1045	20.3
1040	20.2
1035	20.2
1030	20.2
1025	20.2
1020	20.2
1015	20.2
1010	20.3
1005	20.4
1000	20.3
995	20.3
990	20.3
985	20.3
980	20.3
975	20.3
970	20.3
965	20.3
960	20.2
955	20.2
950	20.3
945	20
940	20
935	19.8
930	19.9
925	19.8
920	19.8
915	19.8
910	19.9
905	19.9
900	19.9
895	19.8
890	19.8
885	19.7
880	19.4
875	19.2
870	18.9
865	18.6
860	18.2
855	17.9
850	17.7
845	18
840	17.6
835	17.7
830	18.5
825	18.1
820	17.9
815	17.9
810	17.9
805	17.7
800	17.9
795	17.9
790	17.7
785	17.6
780	17.9
775	17.8
770	17.7
765	17.8
760	17.8
755	17.6
750	17.6
745	17.7
740	17.5
735	17.4
730	17.6
725	17.4
720	17.3
715	17.3
710	17.5
705	17.4
700	17.3
695	17.4
690	17.4
685	17.3
680	17.3
675	17.3
670	17.2
665	17.3
660	17.2
655	17.1
650	17
645	17
640	17.2
635	17.1
630	17
625	17.1
620	16.9
615	16.9
610	16.9
605	16.8
600	16.7
595	16.8
590	16.7
585	16.7
580	16.6
575	16.5
570	16.6
565	16.5
560	16.7
555	16.5
550	16.5
545	16.4
540	16.4
535	16.4
530	16.3
525	16.3
520	16.3
515	16.2
510	16.2
505	16.1
500	16.2
495	16.1
490	16
485	15.9
480	16
475	16
470	15.9
465	15.8
460	15.8
455	15.6
450	15.4
445	15.5
440	15.6
435	15.4
430	15.6
425	15.5
420	15.5
415	15.2
410	15.1
405	15.1
400	15.2
395	15.1
390	15.1
385	14.9
380	14.9
375	14
370	15
365	14.4
360	14.1
355	13.5
350	13.1
345	13.4
340	12.6
335	13.2
330	11.5
325	11.8
320	10.4
315	10.6
310	9.9
305	8.4
300	7.6
295	7.7
290	7.1
285	6.2
280	5.5
275	3.5
270	3.2
265	2.6
260	1.8
