# Supplementary material for: Accelerating the solar-thermal energy storage via inner-light supplying with optical waveguide
Source: Nat Commun. 2023 Jun 12;14:3456. doi: 10.1038/s41467-023-39190-1 (PMC10261122; doi:10.1038/s41467-023-39190-1)
Supplement: Supplementary file 6 — Source Data [file 41467_2023_39190_MOESM6_ESM.zip › 1-original data/Fig.2/Fig.2b/T%/0.04-T.xlsx]

## Sheet: Sheet1
Report Date:	15:08:26, 03/25/2023
Sample:	pam
File name:	wood_20230325150824.UDS
Run Date:	15:04:51, 03/25/2023
Operator:	dell
Comment:
Instrument
Model:	UH4150 Spectrophotometer(Integrating Sphere)
Serial Number:
ROM Version:	1J14150 04
Instrument Parameters
Measurement Type:	Wavelength Scan
Data Mode:	%T
Start Wavelength:	2600.00 nm
End Wavelength:	260.00 nm
Scan Speed:	600 nm/min
Sampling Interval:	5.00 nm
Delay:	0 s
Cycle Time:	0.0 min
Replicates:	1
Auto Zero before each run:	Off
Slit Width:	1.00 nm
PMT Voltage:	Auto1
Lamp Change Mode:	Auto
Lamp Change Wavelength:	340.00 nm
Baseline Correction:	User 1
High Resolution:	On
D2 Lamp:	On
WI Lamp:	On
R/S Reverse:	On
Attenuation:	None
--- NIR ---
Scan Speed:	3000 nm/min
Slit:	Auto change
PbS Gain:	1
Detector change correct:	ON
Detector change Wavelength:	850.0 nm
Light control:	Fixed
--------------
Path Length:	1.0 mm
Peak Detection
Integration Method:	Rectangular
Sensitivity:	1
Threshold:	0.01
Peaks
Peak #	Start (nm)	Apex (nm)	End (nm)	Height (%T)	Valley (nm)	Valley (%T)
1	2600	2560	2520	2.8	2520	4.5
2	2520	2395	2375	1.8	2375	2.5
3	2375	2355	2130	1.9	2130	14.4
4	2130	2020	1960	12.9	1960	13.4
5	1960	1945	1915	13	1915	13.3
6	1915	1725	1575	6.6	1575	16.9
7	1575	1410	1325	14.8	1325	17
8	1325	1210	1070	13.6	1070	17.2
9	1070	1040	955	17	955	17.2
Data Points
nm	%T
2600	3.9
2595	3.7
2590	3.9
2585	4.1
2580	3.8
2575	3.6
2570	3.3
2565	4.1
2560	2.8
2555	3.7
2550	4.2
2545	4.3
2540	3.8
2535	4.3
2530	3.5
2525	3.4
2520	4.5
2515	4.3
2510	3.8
2505	3.8
2500	3.9
2495	3.8
2490	3.8
2485	3.2
2480	3.2
2475	2.7
2470	2.8
2465	2.5
2460	2.7
2455	2.3
2450	2.2
2445	2.2
2440	2
2435	2.2
2430	2.3
2425	1.9
2420	2.4
2415	2.1
2410	2.3
2405	2.1
2400	2.1
2395	1.8
2390	2.4
2385	2.2
2380	2.1
2375	2.5
2370	2.4
2365	2.4
2360	2.2
2355	1.9
2350	2.1
2345	2.3
2340	2.3
2335	2.3
2330	2.4
2325	2.4
2320	2.5
2315	2.3
2310	2.1
2305	2.4
2300	2.4
2295	2.7
2290	2.9
2285	3.1
2280	3.4
2275	4.1
2270	4.9
2265	5.6
2260	6.6
2255	7.3
2250	8.5
2245	9.1
2240	10.1
2235	10.4
2230	11
2225	11.6
2220	11.9
2215	12.2
2210	12.4
2205	12.8
2200	12.9
2195	13.2
2190	13.3
2185	13.5
2180	13.8
2175	13.7
2170	13.9
2165	14
2160	14.1
2155	14.1
2150	14.2
2145	14.2
2140	14.4
2135	14.3
2130	14.4
2125	14.3
2120	14.3
2115	14.2
2110	14.1
2105	14
2100	13.8
2095	13.9
2090	13.9
2085	13.6
2080	13.6
2075	13.4
2070	13.4
2065	13.2
2060	13.2
2055	13.2
2050	13.1
2045	13.1
2040	13
2035	13
2030	13
2025	13
2020	12.9
2015	12.9
2010	13
2005	12.9
2000	13
1995	13
1990	13.2
1985	13.1
1980	13
1975	13.4
1970	13.3
1965	13.3
1960	13.4
1955	13.3
1950	13.1
1945	13
1940	13.2
1935	13.1
1930	13.2
1925	13.2
1920	13.2
1915	13.3
1910	13.2
1905	13.2
1900	13.2
1895	13.2
1890	13.2
1885	13.2
1880	13.2
1875	13.1
1870	13
1865	12.9
1860	12.7
1855	12.4
1850	12.3
1845	12
1840	11.9
1835	11.6
1830	11.5
1825	11.2
1820	11.1
1815	11.1
1810	11.1
1805	11.2
1800	11.1
1795	11.2
1790	11
1785	10.8
1780	10.5
1775	10.1
1770	9.8
1765	9.4
1760	9
1755	8.6
1750	8.3
1745	7.8
1740	7.3
1735	6.9
1730	6.7
1725	6.6
1720	7
1715	7.7
1710	8.4
1705	9.3
1700	10.6
1695	11.7
1690	12.5
1685	13.4
1680	14.1
1675	14.9
1670	15.3
1665	15.6
1660	16.1
1655	16.3
1650	16.3
1645	16.6
1640	16.5
1635	16.6
1630	16.7
1625	16.8
1620	16.7
1615	16.8
1610	16.9
1605	16.9
1600	16.9
1595	16.8
1590	16.8
1585	16.9
1580	16.9
1575	16.9
1570	16.9
1565	16.8
1560	16.8
1555	16.7
1550	16.7
1545	16.7
1540	16.6
1535	16.6
1530	16.6
1525	16.6
1520	16.6
1515	16.6
1510	16.6
1505	16.6
1500	16.6
1495	16.6
1490	16.6
1485	16.5
1480	16.4
1475	16.3
1470	16.2
1465	16.1
1460	15.9
1455	15.7
1450	15.6
1445	15.4
1440	15.2
1435	15.1
1430	15
1425	14.9
1420	14.8
1415	14.8
1410	14.8
1405	14.8
1400	14.9
1395	15
1390	15.1
1385	15.3
1380	15.6
1375	15.8
1370	16.1
1365	16.3
1360	16.5
1355	16.6
1350	16.9
1345	16.8
1340	16.9
1335	16.9
1330	16.9
1325	17
1320	16.9
1315	16.9
1310	16.9
1305	17
1300	16.9
1295	16.9
1290	16.8
1285	16.8
1280	16.9
1275	16.8
1270	16.8
1265	16.7
1260	16.6
1255	16.5
1250	16.3
1245	16.1
1240	15.8
1235	15.4
1230	15
1225	14.5
1220	14.1
1215	13.7
1210	13.6
1205	13.7
1200	14
1195	14.4
1190	14.7
1185	15.1
1180	15.4
1175	15.8
1170	15.9
1165	16.2
1160	16.4
1155	16.6
1150	16.7
1145	16.8
1140	17
1135	17
1130	17
1125	17.2
1120	17.1
1115	17.1
1110	17.2
1105	17.2
1100	17.2
1095	17.1
1090	17.2
1085	17.2
1080	17.1
1075	17.1
1070	17.2
1065	17.2
1060	17.1
1055	17.1
1050	17
1045	17.1
1040	17
1035	17
1030	17
1025	17.1
1020	17
1015	17.1
1010	17.1
1005	17.1
1000	17.1
995	17.2
990	17.1
985	17.2
980	17.1
975	17.1
970	17.2
965	17.2
960	17.1
955	17.2
950	17.1
945	17
940	17
935	16.9
930	16.9
925	16.9
920	16.9
915	17
910	17
905	16.9
900	16.9
895	17
890	16.8
885	16.7
880	16.5
875	16.4
870	16.1
865	15.7
860	15.5
855	15.3
850	15.1
845	15.1
840	14.9
835	14.8
830	15.3
825	15
820	14.8
815	15
810	14.9
805	15.1
800	15
795	15
790	14.7
785	14.9
780	15
775	15
770	14.9
765	14.8
760	14.8
755	14.7
750	14.8
745	14.6
740	14.8
735	14.7
730	14.7
725	14.4
720	14.5
715	14.5
710	14.6
705	14.5
700	14.5
695	14.5
690	14.5
685	14.5
680	14.5
675	14.4
670	14.4
665	14.5
660	14.3
655	14.2
650	14.3
645	14.4
640	14.2
635	14.3
630	14.2
625	14.2
620	14.1
615	14.2
610	14.2
605	14.1
600	14
595	14
590	14
585	14
580	13.9
575	14.1
570	13.9
565	14
560	13.9
555	13.9
550	13.8
545	13.8
540	13.6
535	13.6
530	13.7
525	13.6
520	13.7
515	13.7
510	13.6
505	13.5
500	13.5
495	13.5
490	13.4
485	13.4
480	13.5
475	13.3
470	13.4
465	13.3
460	13.1
455	13.2
450	13.1
445	13.2
440	13.1
435	12.8
430	12.9
425	13.1
420	12.8
415	12.8
410	12.5
405	12.8
400	12.7
395	12.5
390	12.7
385	12.9
380	12.7
375	12.6
370	13
365	11.9
360	11.9
355	12.2
350	11.1
345	11.4
340	11.1
335	10.7
330	9.1
325	10.5
320	9.4
315	8.5
310	8.3
305	7.1
300	6.4
295	5.4
290	5.6
285	5.1
280	4.1
275	4.4
270	2.9
265	1.9
260	0.6
