# Supplementary material for: Accelerating the solar-thermal energy storage via inner-light supplying with optical waveguide
Source: Nat Commun. 2023 Jun 12;14:3456. doi: 10.1038/s41467-023-39190-1 (PMC10261122; doi:10.1038/s41467-023-39190-1)
Supplement: Supplementary file 6 — Source Data [file 41467_2023_39190_MOESM6_ESM.zip › 1-original data/Fig.2/Fig.2b/T%/0.06-1-T.xlsx]

## Sheet: Sheet1
Report Date:	15:17:30, 03/25/2023
Sample:	pam
File name:	wood_20230325151727.UDS
Run Date:	15:13:54, 03/25/2023
Operator:	dell
Comment:
Instrument
Model:	UH4150 Spectrophotometer(Integrating Sphere)
Serial Number:
ROM Version:	1J14150 04
Instrument Parameters
Measurement Type:	Wavelength Scan
Data Mode:	%T
Start Wavelength:	2600.00 nm
End Wavelength:	260.00 nm
Scan Speed:	600 nm/min
Sampling Interval:	5.00 nm
Delay:	0 s
Cycle Time:	0.0 min
Replicates:	1
Auto Zero before each run:	Off
Slit Width:	1.00 nm
PMT Voltage:	Auto1
Lamp Change Mode:	Auto
Lamp Change Wavelength:	340.00 nm
Baseline Correction:	User 1
High Resolution:	On
D2 Lamp:	On
WI Lamp:	On
R/S Reverse:	On
Attenuation:	None
--- NIR ---
Scan Speed:	3000 nm/min
Slit:	Auto change
PbS Gain:	1
Detector change correct:	ON
Detector change Wavelength:	850.0 nm
Light control:	Fixed
--------------
Path Length:	1.0 mm
Peak Detection
Integration Method:	Rectangular
Sensitivity:	1
Threshold:	0.01
Peaks
Peak #	Start (nm)	Apex (nm)	End (nm)	Height (%T)	Valley (nm)	Valley (%T)
1	2600	2535	2495	2.1	2495	2.9
2	2495	2395	2370	2	2370	2.3
3	2370	2360	2335	2	2335	2.4
4	2335	2320	2175	1.9	2175	3.8
5	2175	2150	2130	3.5	2130	3.8
6	2130	2015	1950	3.5	1950	3.8
7	1950	1915	1900	3.5	1900	3.7
8	1900	1725	1565	2.9	1565	4
9	1565	1430	1300	3.8	1300	4
10	1300	1215	1060	3.7	1060	4.1
11	1060	1015	935	4.1	935	4.3
12	935	810	775	1.6	775	1.8
13	775	280	260	0	260	0.3
Data Points
nm	%T
2600	2.5
2595	2.9
2590	2.2
2585	2.5
2580	2.4
2575	2.4
2570	2.8
2565	2.2
2560	2.6
2555	2.5
2550	2.4
2545	2.4
2540	2.4
2535	2.1
2530	2.3
2525	2.7
2520	2.5
2515	2.4
2510	2.7
2505	2.4
2500	2.3
2495	2.9
2490	2.3
2485	2.4
2480	2.7
2475	2.5
2470	2.1
2465	2.4
2460	2.4
2455	2.2
2450	2.4
2445	2.4
2440	2.2
2435	2.4
2430	1.9
2425	2.5
2420	1.9
2415	2
2410	2.3
2405	2.2
2400	2
2395	2
2390	2.2
2385	2.1
2380	2
2375	2.3
2370	2.3
2365	2.3
2360	2
2355	2
2350	2.1
2345	2.2
2340	2.2
2335	2.4
2330	2.4
2325	2.1
2320	1.9
2315	2
2310	2
2305	2.1
2300	2.1
2295	2.4
2290	2.2
2285	2.4
2280	2.4
2275	2.5
2270	2.8
2265	2.8
2260	2.7
2255	2.8
2250	3.1
2245	3.2
2240	3.4
2235	3.3
2230	3.4
2225	3.3
2220	3.3
2215	3.5
2210	3.6
2205	3.7
2200	3.7
2195	3.7
2190	3.8
2185	3.7
2180	3.6
2175	3.8
2170	3.6
2165	3.5
2160	3.7
2155	3.8
2150	3.5
2145	3.7
2140	3.7
2135	3.7
2130	3.8
2125	3.7
2120	3.5
2115	3.5
2110	3.7
2105	3.6
2100	3.7
2095	3.7
2090	3.7
2085	3.5
2080	3.4
2075	3.7
2070	3.6
2065	3.6
2060	3.7
2055	3.5
2050	3.4
2045	3.5
2040	3.7
2035	3.6
2030	3.5
2025	3.6
2020	3.5
2015	3.5
2010	3.5
2005	3.7
2000	3.6
1995	3.5
1990	3.6
1985	3.6
1980	3.6
1975	3.6
1970	3.6
1965	3.7
1960	3.5
1955	3.7
1950	3.8
1945	3.6
1940	3.6
1935	3.5
1930	3.7
1925	3.7
1920	3.6
1915	3.5
1910	3.6
1905	3.6
1900	3.7
1895	3.6
1890	3.6
1885	3.6
1880	3.5
1875	3.6
1870	3.5
1865	3.6
1860	3.5
1855	3.6
1850	3.5
1845	3.6
1840	3.5
1835	3.5
1830	3.4
1825	3.4
1820	3.4
1815	3.4
1810	3.4
1805	3.5
1800	3.3
1795	3.4
1790	3.3
1785	3.4
1780	3.3
1775	3.3
1770	3.3
1765	3.3
1760	3.2
1755	3.1
1750	3.1
1745	3
1740	3
1735	2.9
1730	2.9
1725	2.9
1720	3
1715	3.1
1710	3.1
1705	3.2
1700	3.4
1695	3.5
1690	3.6
1685	3.7
1680	3.8
1675	3.8
1670	3.8
1665	3.9
1660	3.8
1655	3.9
1650	3.9
1645	3.9
1640	3.9
1635	3.9
1630	3.9
1625	4
1620	4
1615	4
1610	4
1605	4
1600	3.9
1595	4
1590	4
1585	3.9
1580	3.9
1575	4
1570	4
1565	4
1560	4
1555	4
1550	4
1545	4
1540	4
1535	3.9
1530	3.9
1525	4
1520	3.9
1515	4
1510	4
1505	3.9
1500	4
1495	4
1490	4
1485	4
1480	4
1475	3.9
1470	3.8
1465	3.9
1460	3.9
1455	3.9
1450	3.8
1445	3.9
1440	3.8
1435	3.8
1430	3.8
1425	3.8
1420	3.8
1415	3.8
1410	3.9
1405	3.9
1400	3.9
1395	3.8
1390	3.8
1385	3.8
1380	3.9
1375	3.9
1370	4
1365	4
1360	4
1355	4
1350	4
1345	4
1340	4
1335	4
1330	4
1325	4
1320	4
1315	4
1310	4
1305	4
1300	4
1295	4
1290	4
1285	4
1280	4
1275	4
1270	4
1265	4
1260	4
1255	4
1250	4
1245	3.9
1240	3.9
1235	3.9
1230	3.9
1225	3.8
1220	3.7
1215	3.7
1210	3.7
1205	3.7
1200	3.8
1195	3.9
1190	3.9
1185	3.9
1180	3.9
1175	4
1170	4
1165	4
1160	4
1155	4
1150	4
1145	4
1140	4.1
1135	4.1
1130	4.1
1125	4.1
1120	4.1
1115	4
1110	4
1105	4
1100	4.1
1095	4.1
1090	4.1
1085	4.1
1080	4
1075	4.1
1070	4.1
1065	4.1
1060	4.1
1055	4.1
1050	4.1
1045	4.1
1040	4.1
1035	4.1
1030	4.1
1025	4.1
1020	4.1
1015	4.1
1010	4.1
1005	4.1
1000	4.1
995	4.1
990	4.2
985	4.2
980	4.1
975	4.2
970	4.2
965	4.2
960	4.2
955	4.2
950	4.2
945	4.2
940	4.2
935	4.3
930	4.2
925	4.3
920	4.3
915	4.2
910	4.2
905	4.2
900	4.2
895	4
890	3.9
885	3.7
880	3.5
875	3.2
870	2.9
865	2.4
860	2
855	1.7
850	1.5
845	1.8
840	1.7
835	1.7
830	1.8
825	1.8
820	1.8
815	1.7
810	1.6
805	1.7
800	1.6
795	1.7
790	1.7
785	1.7
780	1.8
775	1.8
770	1.7
765	1.7
760	1.7
755	1.7
750	1.7
745	1.7
740	1.7
735	1.7
730	1.7
725	1.7
720	1.7
715	1.7
710	1.7
705	1.7
700	1.7
695	1.6
690	1.7
685	1.6
680	1.7
675	1.7
670	1.6
665	1.6
660	1.6
655	1.6
650	1.6
645	1.6
640	1.6
635	1.6
630	1.6
625	1.6
620	1.6
615	1.6
610	1.6
605	1.6
600	1.6
595	1.6
590	1.6
585	1.6
580	1.6
575	1.6
570	1.6
565	1.6
560	1.6
555	1.6
550	1.5
545	1.5
540	1.5
535	1.5
530	1.5
525	1.5
520	1.6
515	1.5
510	1.5
505	1.5
500	1.5
495	1.5
490	1.5
485	1.5
480	1.5
475	1.5
470	1.5
465	1.5
460	1.5
455	1.4
450	1.4
445	1.4
440	1.4
435	1.4
430	1.4
425	1.4
420	1.4
415	1.4
410	1.4
405	1.4
400	1.4
395	1.4
390	1.4
385	1.4
380	1.4
375	1.3
370	1.3
365	1.3
360	1.4
355	1.3
350	1.4
345	1.4
340	1.1
335	1.3
330	1.4
325	2
320	0.8
315	1.1
310	1
305	1
300	0.8
295	1
290	0.8
285	0.4
280	0
275	1.2
270	1.1
265	1.3
260	0.3
