# Supplementary material for: Accelerating the solar-thermal energy storage via inner-light supplying with optical waveguide
Source: Nat Commun. 2023 Jun 12;14:3456. doi: 10.1038/s41467-023-39190-1 (PMC10261122; doi:10.1038/s41467-023-39190-1)
Supplement: Supplementary file 6 — Source Data [file 41467_2023_39190_MOESM6_ESM.zip › 1-original data/Fig.2/Fig.2b/T%/0.06-T.xlsx]

## Sheet: Sheet1
Report Date:	15:13:24, 03/25/2023
Sample:	pam
File name:	wood_20230325151314.UDS
Run Date:	15:09:40, 03/25/2023
Operator:	dell
Comment:
Instrument
Model:	UH4150 Spectrophotometer(Integrating Sphere)
Serial Number:
ROM Version:	1J14150 04
Instrument Parameters
Measurement Type:	Wavelength Scan
Data Mode:	%T
Start Wavelength:	2600.00 nm
End Wavelength:	260.00 nm
Scan Speed:	600 nm/min
Sampling Interval:	5.00 nm
Delay:	0 s
Cycle Time:	0.0 min
Replicates:	1
Auto Zero before each run:	Off
Slit Width:	1.00 nm
PMT Voltage:	Auto1
Lamp Change Mode:	Auto
Lamp Change Wavelength:	340.00 nm
Baseline Correction:	User 1
High Resolution:	On
D2 Lamp:	On
WI Lamp:	On
R/S Reverse:	On
Attenuation:	None
--- NIR ---
Scan Speed:	3000 nm/min
Slit:	Auto change
PbS Gain:	1
Detector change correct:	ON
Detector change Wavelength:	850.0 nm
Light control:	Fixed
--------------
Path Length:	1.0 mm
Peak Detection
Integration Method:	Rectangular
Sensitivity:	1
Threshold:	0.01
Peaks
Peak #	Start (nm)	Apex (nm)	End (nm)	Height (%T)	Valley (nm)	Valley (%T)
1	2600	2410	2385	1.8	2385	2.5
2	2385	2325	2315	2	2315	2.5
3	2315	2290	2105	2.1	2105	3.8
4	2105	1950	1895	3.5	1895	3.8
5	1895	1730	1595	2.8	1595	4
6	1595	1410	1325	3.8	1325	4.1
7	1325	1210	1070	3.7	1070	4.1
8	1070	1055	925	4.1	925	4.3
9	925	785	780	1.6	780	1.8
10	780	395	370	1.3	370	1.5
Data Points
nm	%T
2600	2.5
2595	2.7
2590	3.7
2585	2.6
2580	2.4
2575	2.1
2570	2.7
2565	2.2
2560	2.3
2555	2.3
2550	2.3
2545	2.4
2540	2.1
2535	3.1
2530	2.2
2525	2.6
2520	2.6
2515	2.8
2510	2.7
2505	2.6
2500	2.8
2495	2.4
2490	2.1
2485	2.6
2480	1.9
2475	2.4
2470	2.4
2465	2.4
2460	2.1
2455	2.4
2450	2.4
2445	2.6
2440	2.1
2435	2
2430	1.9
2425	2
2420	2.2
2415	2
2410	1.8
2405	2.3
2400	2
2395	2.1
2390	2.2
2385	2.5
2380	2.3
2375	2.3
2370	2.4
2365	2.4
2360	2.1
2355	2.1
2350	2.1
2345	2.1
2340	2.5
2335	2.1
2330	2.1
2325	2
2320	2.4
2315	2.5
2310	2.3
2305	2.4
2300	2.2
2295	2.2
2290	2.1
2285	2.3
2280	2.2
2275	2.4
2270	2.7
2265	2.7
2260	3
2255	3
2250	3.1
2245	3.1
2240	3.2
2235	3.4
2230	3.5
2225	3.4
2220	3.4
2215	3.6
2210	3.5
2205	3.6
2200	3.6
2195	3.7
2190	3.8
2185	3.7
2180	3.5
2175	3.6
2170	3.7
2165	3.8
2160	3.6
2155	3.7
2150	3.6
2145	3.7
2140	3.6
2135	3.6
2130	3.7
2125	3.7
2120	3.7
2115	3.6
2110	3.6
2105	3.8
2100	3.7
2095	3.7
2090	3.6
2085	3.7
2080	3.6
2075	3.6
2070	3.6
2065	3.7
2060	3.5
2055	3.6
2050	3.7
2045	3.6
2040	3.5
2035	3.6
2030	3.6
2025	3.7
2020	3.5
2015	3.5
2010	3.6
2005	3.7
2000	3.5
1995	3.7
1990	3.6
1985	3.6
1980	3.5
1975	3.6
1970	3.5
1965	3.6
1960	3.7
1955	3.5
1950	3.5
1945	3.6
1940	3.5
1935	3.7
1930	3.5
1925	3.6
1920	3.5
1915	3.7
1910	3.6
1905	3.7
1900	3.6
1895	3.8
1890	3.6
1885	3.6
1880	3.6
1875	3.5
1870	3.6
1865	3.6
1860	3.5
1855	3.5
1850	3.6
1845	3.5
1840	3.5
1835	3.4
1830	3.5
1825	3.4
1820	3.4
1815	3.5
1810	3.4
1805	3.3
1800	3.4
1795	3.5
1790	3.5
1785	3.4
1780	3.3
1775	3.3
1770	3.3
1765	3.2
1760	3.2
1755	3.1
1750	3
1745	3.1
1740	2.9
1735	2.9
1730	2.8
1725	2.9
1720	3
1715	3.1
1710	3.2
1705	3.3
1700	3.4
1695	3.5
1690	3.6
1685	3.6
1680	3.7
1675	3.8
1670	3.8
1665	3.9
1660	3.9
1655	3.9
1650	3.9
1645	3.9
1640	3.9
1635	3.9
1630	3.9
1625	3.9
1620	4
1615	4
1610	4
1605	3.9
1600	3.9
1595	4
1590	3.8
1585	4
1580	4
1575	3.9
1570	4
1565	3.9
1560	4
1555	3.9
1550	3.9
1545	4
1540	4
1535	3.9
1530	4
1525	4
1520	4
1515	3.9
1510	3.9
1505	3.9
1500	3.9
1495	3.9
1490	3.9
1485	3.9
1480	3.9
1475	3.9
1470	3.9
1465	4
1460	3.9
1455	3.9
1450	3.9
1445	3.9
1440	3.8
1435	3.8
1430	3.9
1425	3.8
1420	3.8
1415	3.8
1410	3.8
1405	3.9
1400	3.8
1395	3.9
1390	3.9
1385	3.9
1380	3.9
1375	3.9
1370	4
1365	4
1360	4
1355	4
1350	4
1345	4
1340	4
1335	4
1330	4
1325	4.1
1320	4
1315	4
1310	4
1305	4.1
1300	4
1295	4
1290	4
1285	4
1280	4
1275	4
1270	4
1265	4
1260	4
1255	4
1250	4
1245	4
1240	3.9
1235	3.9
1230	3.8
1225	3.8
1220	3.8
1215	3.7
1210	3.7
1205	3.7
1200	3.8
1195	3.8
1190	3.9
1185	3.9
1180	3.9
1175	3.9
1170	4
1165	4
1160	4
1155	4
1150	4
1145	4
1140	4.1
1135	4
1130	4
1125	4.1
1120	4
1115	4
1110	4.1
1105	4.1
1100	4.1
1095	4
1090	4.1
1085	4.1
1080	4.1
1075	4
1070	4.1
1065	4.1
1060	4.1
1055	4.1
1050	4.1
1045	4.1
1040	4.1
1035	4.1
1030	4.2
1025	4.1
1020	4.1
1015	4.1
1010	4.2
1005	4.2
1000	4.1
995	4.2
990	4.1
985	4.2
980	4.2
975	4.1
970	4.2
965	4.2
960	4.2
955	4.2
950	4.2
945	4.2
940	4.3
935	4.2
930	4.3
925	4.3
920	4.2
915	4.2
910	4.2
905	4.2
900	4.2
895	4.1
890	3.9
885	3.7
880	3.5
875	3.2
870	2.8
865	2.3
860	1.9
855	1.6
850	1.3
845	1.8
840	1.8
835	1.6
830	1.8
825	1.6
820	1.7
815	1.6
810	1.7
805	1.8
800	1.7
795	1.7
790	1.6
785	1.6
780	1.8
775	1.7
770	1.7
765	1.7
760	1.7
755	1.7
750	1.7
745	1.7
740	1.7
735	1.7
730	1.7
725	1.7
720	1.7
715	1.7
710	1.7
705	1.7
700	1.7
695	1.7
690	1.6
685	1.7
680	1.7
675	1.6
670	1.6
665	1.7
660	1.7
655	1.6
650	1.7
645	1.6
640	1.6
635	1.6
630	1.6
625	1.6
620	1.6
615	1.6
610	1.6
605	1.5
600	1.6
595	1.6
590	1.6
585	1.6
580	1.6
575	1.6
570	1.5
565	1.5
560	1.5
555	1.6
550	1.5
545	1.5
540	1.5
535	1.5
530	1.5
525	1.5
520	1.5
515	1.5
510	1.5
505	1.5
500	1.5
495	1.5
490	1.5
485	1.4
480	1.5
475	1.4
470	1.5
465	1.5
460	1.4
455	1.4
450	1.4
445	1.5
440	1.4
435	1.4
430	1.5
425	1.5
420	1.4
415	1.4
410	1.4
405	1.3
400	1.4
395	1.3
390	1.4
385	1.3
380	1.5
375	1.4
370	1.5
365	1.3
360	1
355	1.3
350	1.1
345	1.2
340	1.3
335	1.7
330	1.3
325	0.8
320	0.7
315	1.2
310	0.7
305	0.8
300	1.1
295	1.7
290	1.3
285	0.6
280	0.3
275	1.1
270	0.5
265	1.2
260	-0.1
