# Supplementary material for: Accelerating the solar-thermal energy storage via inner-light supplying with optical waveguide
Source: Nat Commun. 2023 Jun 12;14:3456. doi: 10.1038/s41467-023-39190-1 (PMC10261122; doi:10.1038/s41467-023-39190-1)
Supplement: Supplementary file 6 — Source Data [file 41467_2023_39190_MOESM6_ESM.zip › 1-original data/Fig.2/Fig.2b/T%/0.08-T.xlsx]

## Sheet: Sheet1
Report Date:	15:22:21, 03/25/2023
Sample:	pam
File name:	wood_20230325152214.UDS
Run Date:	15:18:40, 03/25/2023
Operator:	dell
Comment:
Instrument
Model:	UH4150 Spectrophotometer(Integrating Sphere)
Serial Number:
ROM Version:	1J14150 04
Instrument Parameters
Measurement Type:	Wavelength Scan
Data Mode:	%T
Start Wavelength:	2600.00 nm
End Wavelength:	260.00 nm
Scan Speed:	600 nm/min
Sampling Interval:	5.00 nm
Delay:	0 s
Cycle Time:	0.0 min
Replicates:	1
Auto Zero before each run:	Off
Slit Width:	1.00 nm
PMT Voltage:	Auto1
Lamp Change Mode:	Auto
Lamp Change Wavelength:	340.00 nm
Baseline Correction:	User 1
High Resolution:	On
D2 Lamp:	On
WI Lamp:	On
R/S Reverse:	On
Attenuation:	None
--- NIR ---
Scan Speed:	3000 nm/min
Slit:	Auto change
PbS Gain:	1
Detector change correct:	ON
Detector change Wavelength:	850.0 nm
Light control:	Fixed
--------------
Path Length:	1.0 mm
Peak Detection
Integration Method:	Rectangular
Sensitivity:	1
Threshold:	0.01
Peaks
Peak #	Start (nm)	Apex (nm)	End (nm)	Height (%T)	Valley (nm)	Valley (%T)
1	2600	2420	2125	1.6	2125	4.9
2	2125	2040	1960	4.5	1960	4.7
3	1960	1915	1895	4.4	1895	4.7
4	1895	1725	1585	3.3	1585	5.5
5	1585	1540	1505	5.4	1505	5.5
6	1505	1395	1325	5	1325	5.5
7	1325	1290	1275	5.5	1275	5.6
8	1275	1210	1105	4.8	1105	5.7
9	1105	1040	910	5.6	910	5.9
Data Points
nm	%T
2600	2.3
2595	2.8
2590	2.1
2585	2.9
2580	2.5
2575	3.3
2570	2.1
2565	3
2560	2.8
2555	1.6
2550	3.1
2545	2
2540	2.7
2535	2.5
2530	2.4
2525	2.4
2520	2.2
2515	2.7
2510	2.6
2505	2.7
2500	2.2
2495	2.4
2490	2.4
2485	2.2
2480	2.5
2475	2.2
2470	2.4
2465	2.5
2460	2.6
2455	2.3
2450	2.3
2445	2.2
2440	2.1
2435	2.2
2430	1.8
2425	2
2420	1.6
2415	2.2
2410	1.9
2405	2
2400	2.4
2395	2
2390	2.4
2385	2.2
2380	2.1
2375	2
2370	2.3
2365	2.1
2360	2.2
2355	2.2
2350	2.1
2345	2.2
2340	2.3
2335	2.4
2330	2.2
2325	2.3
2320	2.1
2315	2.3
2310	2.3
2305	2.4
2300	2.2
2295	2.5
2290	2.4
2285	2.4
2280	2.7
2275	2.5
2270	2.6
2265	3
2260	3.2
2255	3.3
2250	3.4
2245	3.6
2240	3.8
2235	4
2230	4.2
2225	4.2
2220	4.3
2215	4.5
2210	4.3
2205	4.5
2200	4.5
2195	4.5
2190	4.6
2185	4.8
2180	4.8
2175	4.6
2170	4.7
2165	4.7
2160	4.7
2155	4.7
2150	4.7
2145	4.8
2140	4.7
2135	4.8
2130	4.9
2125	4.9
2120	4.7
2115	4.8
2110	4.7
2105	4.8
2100	4.6
2095	4.6
2090	4.6
2085	4.6
2080	4.8
2075	4.7
2070	4.6
2065	4.6
2060	4.6
2055	4.6
2050	4.7
2045	4.5
2040	4.5
2035	4.5
2030	4.6
2025	4.6
2020	4.5
2015	4.6
2010	4.5
2005	4.5
2000	4.6
1995	4.6
1990	4.7
1985	4.5
1980	4.6
1975	4.5
1970	4.5
1965	4.6
1960	4.7
1955	4.6
1950	4.6
1945	4.6
1940	4.5
1935	4.6
1930	4.4
1925	4.7
1920	4.5
1915	4.4
1910	4.5
1905	4.7
1900	4.5
1895	4.7
1890	4.6
1885	4.6
1880	4.6
1875	4.6
1870	4.6
1865	4.5
1860	4.5
1855	4.5
1850	4.5
1845	4.3
1840	4.3
1835	4.3
1830	4.2
1825	4.2
1820	4.2
1815	4.2
1810	4.1
1805	4.2
1800	4.2
1795	4.1
1790	4.1
1785	4.1
1780	4
1775	3.9
1770	3.9
1765	3.8
1760	3.7
1755	3.7
1750	3.5
1745	3.5
1740	3.4
1735	3.3
1730	3.3
1725	3.3
1720	3.3
1715	3.4
1710	3.6
1705	3.8
1700	4.1
1695	4.3
1690	4.5
1685	4.7
1680	4.9
1675	5
1670	5.1
1665	5.2
1660	5.2
1655	5.3
1650	5.4
1645	5.3
1640	5.4
1635	5.4
1630	5.4
1625	5.4
1620	5.4
1615	5.4
1610	5.4
1605	5.4
1600	5.4
1595	5.4
1590	5.4
1585	5.5
1580	5.4
1575	5.4
1570	5.5
1565	5.5
1560	5.4
1555	5.4
1550	5.4
1545	5.4
1540	5.4
1535	5.4
1530	5.4
1525	5.4
1520	5.4
1515	5.4
1510	5.4
1505	5.5
1500	5.4
1495	5.5
1490	5.4
1485	5.4
1480	5.4
1475	5.3
1470	5.4
1465	5.3
1460	5.3
1455	5.2
1450	5.2
1445	5.2
1440	5.1
1435	5.1
1430	5.1
1425	5.1
1420	5.1
1415	5
1410	5
1405	5.1
1400	5.1
1395	5
1390	5.1
1385	5.1
1380	5.2
1375	5.3
1370	5.3
1365	5.3
1360	5.4
1355	5.5
1350	5.5
1345	5.5
1340	5.5
1335	5.5
1330	5.5
1325	5.5
1320	5.5
1315	5.5
1310	5.5
1305	5.5
1300	5.5
1295	5.5
1290	5.5
1285	5.5
1280	5.5
1275	5.6
1270	5.5
1265	5.5
1260	5.5
1255	5.5
1250	5.4
1245	5.4
1240	5.3
1235	5.2
1230	5.2
1225	5.1
1220	4.9
1215	4.9
1210	4.8
1205	4.9
1200	4.9
1195	5
1190	5.1
1185	5.2
1180	5.3
1175	5.3
1170	5.4
1165	5.5
1160	5.5
1155	5.5
1150	5.6
1145	5.6
1140	5.7
1135	5.6
1130	5.7
1125	5.6
1120	5.7
1115	5.6
1110	5.7
1105	5.7
1100	5.7
1095	5.7
1090	5.7
1085	5.7
1080	5.7
1075	5.7
1070	5.7
1065	5.6
1060	5.7
1055	5.7
1050	5.6
1045	5.7
1040	5.6
1035	5.7
1030	5.7
1025	5.7
1020	5.7
1015	5.8
1010	5.7
1005	5.7
1000	5.7
995	5.8
990	5.7
985	5.7
980	5.7
975	5.7
970	5.7
965	5.8
960	5.8
955	5.7
950	5.8
945	5.7
940	5.8
935	5.7
930	5.7
925	5.8
920	5.7
915	5.8
910	5.9
905	5.7
900	5.7
895	5.6
890	5.6
885	5.5
880	5.2
875	5
870	4.6
865	4.4
860	4.1
855	3.7
850	3.5
845	3.4
840	3.5
835	3.4
830	3.5
825	3.5
820	3.4
815	3.4
810	3.3
805	3.4
800	3.3
795	3.4
790	3.3
785	3.4
780	3.4
775	3.3
770	3.4
765	3.3
760	3.3
755	3.3
750	3.3
745	3.3
740	3.2
735	3.3
730	3.2
725	3.3
720	3.2
715	3.3
710	3.3
705	3.3
700	3.2
695	3.2
690	3.2
685	3.2
680	3.2
675	3.2
670	3.2
665	3.2
660	3.2
655	3.1
650	3.1
645	3.2
640	3.2
635	3.1
630	3.2
625	3.1
620	3.2
615	3.1
610	3.1
605	3.1
600	3.1
595	3.1
590	3
585	3.1
580	3.1
575	3
570	3
565	3
560	3
555	3
550	3
545	3
540	3
535	2.9
530	2.9
525	2.9
520	2.9
515	2.9
510	2.9
505	2.9
500	2.9
495	2.9
490	2.9
485	2.8
480	2.8
475	2.8
470	2.8
465	2.8
460	2.8
455	2.8
450	2.8
445	2.7
440	2.6
435	2.6
430	2.6
425	2.7
420	2.6
415	2.6
410	2.6
405	2.6
400	2.5
395	2.6
390	2.5
385	2.6
380	2.6
375	2.5
370	2.4
365	2.6
360	2
355	2.2
350	2.2
345	2.4
340	2.5
335	2.4
330	1.7
325	1.7
320	2
315	1.9
310	2
305	0.9
300	1.3
295	0.9
290	0.9
285	1
280	-0.5
275	0.7
270	1.3
265	0.3
260	0.2
