# Supplementary material for: Accelerating the solar-thermal energy storage via inner-light supplying with optical waveguide
Source: Nat Commun. 2023 Jun 12;14:3456. doi: 10.1038/s41467-023-39190-1 (PMC10261122; doi:10.1038/s41467-023-39190-1)
Supplement: Supplementary file 6 — Source Data [file 41467_2023_39190_MOESM6_ESM.zip › 1-original data/Fig.2/Fig.2b/T%/0.1-T.xlsx]

## Sheet: Sheet1
Report Date:	15:27:06, 03/25/2023
Sample:	pam
File name:	wood_20230325152703.UDS
Run Date:	15:23:30, 03/25/2023
Operator:	dell
Comment:
Instrument
Model:	UH4150 Spectrophotometer(Integrating Sphere)
Serial Number:
ROM Version:	1J14150 04
Instrument Parameters
Measurement Type:	Wavelength Scan
Data Mode:	%T
Start Wavelength:	2600.00 nm
End Wavelength:	260.00 nm
Scan Speed:	600 nm/min
Sampling Interval:	5.00 nm
Delay:	0 s
Cycle Time:	0.0 min
Replicates:	1
Auto Zero before each run:	Off
Slit Width:	1.00 nm
PMT Voltage:	Auto1
Lamp Change Mode:	Auto
Lamp Change Wavelength:	340.00 nm
Baseline Correction:	User 1
High Resolution:	On
D2 Lamp:	On
WI Lamp:	On
R/S Reverse:	On
Attenuation:	None
--- NIR ---
Scan Speed:	3000 nm/min
Slit:	Auto change
PbS Gain:	1
Detector change correct:	ON
Detector change Wavelength:	850.0 nm
Light control:	Fixed
--------------
Path Length:	1.0 mm
Peak Detection
Integration Method:	Rectangular
Sensitivity:	1
Threshold:	0.01
Peaks
Peak #	Start (nm)	Apex (nm)	End (nm)	Height (%T)	Valley (nm)	Valley (%T)
1	2600	2570	2520	1.7	2520	2.6
2	2520	2480	2455	2	2455	2.6
3	2455	2370	2315	2	2315	2.4
4	2315	2290	2170	2.1	2170	2.7
5	2170	2110	2055	2.4	2055	2.7
6	2055	2030	1960	2.4	1960	2.8
7	1960	1915	1875	2.5	1875	2.7
8	1875	1805	1785	2.5	1785	2.6
9	1785	1745	1565	2.4	1565	2.8
10	1565	1545	1540	2.7	1540	2.8
11	1540	1435	1345	2.7	1345	2.9
12	1345	1315	1265	2.8	1265	2.9
13	1265	1210	1050	2.7	1050	3
14	1050	1030	930	2.9	930	3.1
15	930	795	740	0.6	740	0.6
16	740	340	325	0.2	325	0.6
17	325	295	260	-0.5	260	0.4
Data Points
nm	%T
2600	2.1
2595	2.6
2590	3.7
2585	2
2580	2
2575	2
2570	1.7
2565	2.1
2560	2
2555	1.8
2550	1.9
2545	2.4
2540	1.8
2535	2.8
2530	2
2525	2.7
2520	2.6
2515	2.3
2510	2.3
2505	2.3
2500	2.2
2495	2.1
2490	2
2485	2.6
2480	2
2475	2.2
2470	2
2465	2
2460	2.2
2455	2.6
2450	2.1
2445	2.3
2440	2.1
2435	2.3
2430	2.1
2425	2.3
2420	2.2
2415	2.2
2410	1.7
2405	2.3
2400	2
2395	2.3
2390	2.2
2385	2.5
2380	2.1
2375	2
2370	2
2365	2.2
2360	2.1
2355	2.3
2350	2
2345	2.1
2340	2.2
2335	2.3
2330	2.1
2325	2.3
2320	2.3
2315	2.4
2310	2.2
2305	2.2
2300	2.2
2295	2.3
2290	2.1
2285	2.1
2280	2.2
2275	2.3
2270	2.2
2265	2.4
2260	2.3
2255	2.4
2250	2.5
2245	2.4
2240	2.4
2235	2.6
2230	2.4
2225	2.5
2220	2.3
2215	2.5
2210	2.5
2205	2.6
2200	2.3
2195	2.5
2190	2.6
2185	2.6
2180	2.6
2175	2.6
2170	2.7
2165	2.6
2160	2.6
2155	2.6
2150	2.6
2145	2.6
2140	2.6
2135	2.5
2130	2.5
2125	2.7
2120	2.6
2115	2.6
2110	2.4
2105	2.7
2100	2.7
2095	2.4
2090	2.4
2085	2.7
2080	2.6
2075	2.7
2070	2.7
2065	2.5
2060	2.5
2055	2.7
2050	2.5
2045	2.5
2040	2.6
2035	2.6
2030	2.4
2025	2.5
2020	2.6
2015	2.7
2010	2.7
2005	2.6
2000	2.6
1995	2.6
1990	2.5
1985	2.7
1980	2.7
1975	2.6
1970	2.6
1965	2.6
1960	2.8
1955	2.7
1950	2.6
1945	2.5
1940	2.7
1935	2.6
1930	2.6
1925	2.6
1920	2.7
1915	2.5
1910	2.5
1905	2.5
1900	2.7
1895	2.6
1890	2.6
1885	2.6
1880	2.6
1875	2.7
1870	2.5
1865	2.6
1860	2.6
1855	2.5
1850	2.6
1845	2.5
1840	2.6
1835	2.5
1830	2.5
1825	2.5
1820	2.6
1815	2.5
1810	2.6
1805	2.5
1800	2.5
1795	2.5
1790	2.5
1785	2.6
1780	2.5
1775	2.5
1770	2.5
1765	2.5
1760	2.4
1755	2.4
1750	2.4
1745	2.4
1740	2.5
1735	2.4
1730	2.4
1725	2.4
1720	2.4
1715	2.4
1710	2.4
1705	2.5
1700	2.5
1695	2.5
1690	2.6
1685	2.6
1680	2.7
1675	2.7
1670	2.8
1665	2.7
1660	2.8
1655	2.7
1650	2.8
1645	2.8
1640	2.8
1635	2.7
1630	2.8
1625	2.8
1620	2.8
1615	2.8
1610	2.7
1605	2.8
1600	2.8
1595	2.8
1590	2.8
1585	2.7
1580	2.8
1575	2.8
1570	2.7
1565	2.8
1560	2.7
1555	2.8
1550	2.7
1545	2.7
1540	2.8
1535	2.7
1530	2.8
1525	2.8
1520	2.8
1515	2.8
1510	2.7
1505	2.7
1500	2.8
1495	2.8
1490	2.8
1485	2.8
1480	2.8
1475	2.8
1470	2.8
1465	2.8
1460	2.7
1455	2.8
1450	2.8
1445	2.8
1440	2.8
1435	2.7
1430	2.7
1425	2.7
1420	2.7
1415	2.7
1410	2.7
1405	2.7
1400	2.8
1395	2.8
1390	2.7
1385	2.8
1380	2.8
1375	2.8
1370	2.8
1365	2.8
1360	2.8
1355	2.8
1350	2.9
1345	2.9
1340	2.8
1335	2.9
1330	2.8
1325	2.8
1320	2.9
1315	2.8
1310	2.8
1305	2.8
1300	2.8
1295	2.8
1290	2.8
1285	2.8
1280	2.9
1275	2.9
1270	2.8
1265	2.9
1260	2.9
1255	2.8
1250	2.9
1245	2.8
1240	2.8
1235	2.8
1230	2.7
1225	2.8
1220	2.8
1215	2.7
1210	2.7
1205	2.8
1200	2.8
1195	2.8
1190	2.8
1185	2.8
1180	2.9
1175	2.8
1170	2.8
1165	2.8
1160	2.8
1155	2.8
1150	2.8
1145	2.9
1140	2.9
1135	2.9
1130	2.9
1125	2.9
1120	2.9
1115	2.9
1110	2.9
1105	2.9
1100	2.9
1095	2.9
1090	3
1085	3
1080	2.9
1075	3
1070	2.9
1065	2.9
1060	2.9
1055	3
1050	3
1045	3
1040	3
1035	2.9
1030	2.9
1025	3
1020	2.9
1015	3
1010	3
1005	3
1000	3
995	3
990	3
985	3
980	3
975	3
970	3
965	3
960	3
955	3.1
950	3
945	3
940	3
935	3.1
930	3.1
925	3.1
920	3.1
915	3.1
910	3.1
905	3.1
900	3.1
895	2.9
890	2.8
885	2.8
880	2.5
875	2.2
870	1.9
865	1.6
860	1.2
855	0.8
850	0.6
845	0.7
840	0.6
835	0.6
830	0.6
825	0.6
820	0.6
815	0.6
810	0.6
805	0.6
800	0.6
795	0.6
790	0.6
785	0.6
780	0.6
775	0.6
770	0.6
765	0.6
760	0.6
755	0.6
750	0.6
745	0.6
740	0.6
735	0.6
730	0.6
725	0.6
720	0.6
715	0.6
710	0.6
705	0.6
700	0.6
695	0.6
690	0.6
685	0.6
680	0.6
675	0.6
670	0.6
665	0.6
660	0.6
655	0.5
650	0.6
645	0.6
640	0.6
635	0.5
630	0.6
625	0.5
620	0.6
615	0.5
610	0.6
605	0.5
600	0.5
595	0.5
590	0.6
585	0.5
580	0.5
575	0.5
570	0.5
565	0.5
560	0.5
555	0.5
550	0.5
545	0.5
540	0.5
535	0.5
530	0.5
525	0.5
520	0.5
515	0.5
510	0.5
505	0.5
500	0.5
495	0.5
490	0.5
485	0.5
480	0.5
475	0.5
470	0.5
465	0.5
460	0.5
455	0.5
450	0.4
445	0.5
440	0.4
435	0.4
430	0.4
425	0.4
420	0.4
415	0.4
410	0.4
405	0.4
400	0.4
395	0.3
390	0.4
385	0.4
380	0.4
375	0.4
370	0.4
365	0.3
360	0.4
355	0.4
350	0.4
345	0.3
340	0.2
335	0.5
330	0.5
325	0.6
320	0.6
315	0
310	-0.3
305	-0.3
300	0
295	-0.5
290	-0.1
285	-0.5
280	0.2
275	0.3
270	0.4
265	-0.5
260	0.4
