# Supplementary material for: Accelerating the solar-thermal energy storage via inner-light supplying with optical waveguide
Source: Nat Commun. 2023 Jun 12;14:3456. doi: 10.1038/s41467-023-39190-1 (PMC10261122; doi:10.1038/s41467-023-39190-1)
Supplement: Supplementary file 6 — Source Data [file 41467_2023_39190_MOESM6_ESM.zip › 1-original data/Fig.2/Fig.2c/0.01.txt]

Filename	0.01
仪器名称	DSC2-00834 (192.168.1.101)
操作员
rundate	2021/9/20
proceduresegments	平衡 20.00 °C; 斜坡 5 °C/min 到 100.00 °C; 恒温 1.0 min; 斜坡 5 °C/min 到 20.00 °C
[文件参数]
运行日期	2021/9/20 10:34:29
Trios 版本	4.4.0.40883
原始文件名
当前文件名	D:\TGA，DSC,data\刘桐土土土\对外\20210920\0.01.tri
[过程]
过程名
样品名称	0.01
样本质量	6.57 mg
坩埚质量	0 mg
坩埚号	0
参比坩埚数	0
坩埚类型	Tzero铝
注解
项目名称
操作员
试验	自定义
卸载最大温度	25
卸载最小温度	25
加载最大温度	25
加载最小温度	25
气流停止错误	是
[信号列表]
信号#1	时间 (min)
信号#2	温度 (°C)
信号#3	热流 (mW)
信号#4	Delta T (µV)
信号#5	Delta Tzero (µV)
信号#6	Tzero温度 (°C)
信号#7	单元清洁 (mL/min)
信号#8	加热器温度 (°C)
信号#9	输入功率 (W)
信号#10	参比端温度 (°C)
信号#11	法兰温度 (°C)
[配置]
公司名称	TA
仪器名称	DSC2-00834
仪器类型	DSC25
序列号	DSC2-00834
IP	192.168.1.101
仪器位置	Manufacturing Test
采样率	0.1
所选热流	T1
放热方向	向上
炉子序列号	DRC2-01780
盖类型	高温
冷却器	RCS 90
序列结束后继续保持冷却器开启状态	开启
气体 2	氮气
所选气体	通道1
二次吹扫	关闭
热流已许可	热流T1
调制获得许可	是
[版本]
通用IDD版本	1
表皮版本	VER 2.10.0.7
驱动因素	5.0.0.6
GDM版本	1.0.2.15
FEP版本	1.2.1.3
FEP 引导程序	2.0.0.4
FCM版本	1.0.1.15
FCM 引导程序	2.0.0.4
[实验日志]
实验日志记录#1	Air Cool is off.
实验日志记录#3	Equilibrate Segment 20 (C) Started
实验日志记录#5	Ramp Segment 5 C/min to 100 Started
实验日志记录#7	Isothermal Segment 1 min started
实验日志记录#9	Ramp Segment 5 C/min to 20 Started
[方法日志]
方法日志记录#1	平衡 20 °C
方法日志记录#2	(斜坡 1121) 斜坡 5 °C/分钟 到 100 °C
方法日志记录#3	恒温 1 分钟显示1次提示
方法日志记录#4	(斜坡 298) 斜坡 5 °C/分钟 到 20 °C
炉子序列号	DRC2-01780
[T1校准]
应用日期	2019/12/30 15:23:00
描述	从-41.644 °C至348.452 °C，在20.000°C/min
气体类型	氮气
坩埚类型	无
源文件 1	C:\ProgramData\TA Instruments\TRIOS\Data\默认.tri
斜率	-0.001584796
偏置	23.4618
初始温度	-41.64413
GUID	0cfe189d-0cf5-4ea9-bebb-5d887011b4d0
[Tzero校准]
（未执行）
[温度校准]
应用日期	2019/12/30 17:05:23
描述	从106.590 °C至186.590 °C，在10.000°C/min
气体类型	氮气
坩埚类型	Tzero铝
源文件 1	C:\ProgramData\TA Instruments\TRIOS\Data\默认(1).tri
实测值 1	157.7918
已知 1	156.598
[单元常量校准]
应用日期	2019/12/30 17:05:23
描述	从106.590 °C至186.590 °C，在10.000°C/min
气体类型	氮气
坩埚类型	Tzero铝
源文件 1	C:\ProgramData\TA Instruments\TRIOS\Data\默认(1).tri
T1 KCell	0.9905859
偏折点斜率	-44.64189 mW/°C
[直接Cp校准]
（未执行）
[反向Cp校准]
（未执行）
[step]
斜坡 5 °C/min 到 100.00 °C
时间	温度	热流
min	°C	W/g
0.00000	19.932	0.0473119
1.66667e-3	19.932	0.0468637
3.33333e-3	19.932	0.0463933
5.00000e-3	19.932	0.0459781
6.66667e-3	19.932	0.0454606
8.33333e-3	19.933	0.0449533
0.0100000	19.932	0.0444515
0.0116667	19.932	0.0440848
0.0133333	19.932	0.0434966
0.0150000	19.932	0.0431947
0.0166667	19.933	0.0427355
0.0183333	19.933	0.0423455
0.0200000	19.932	0.0418839
0.0216667	19.932	0.0414917
0.0233333	19.932	0.0410458
0.0250000	19.932	0.0406143
0.0266667	19.932	0.0403743
0.0283333	19.933	0.0400115
0.0300000	19.933	0.0396326
0.0316667	19.933	0.0392044
0.0333333	19.933	0.0387363
0.0350000	19.933	0.0384716
0.0366667	19.932	0.0380876
0.0383333	19.933	0.0376379
0.0400000	19.934	0.0371788
0.0416667	19.934	0.0368704
0.0433333	19.935	0.0365469
0.0450000	19.934	0.0362850
0.0466667	19.935	0.0359179
0.0483333	19.935	0.0355504
0.0500000	19.936	0.0352409
0.0516667	19.936	0.0349438
0.0533333	19.937	0.0346466
0.0550000	19.937	0.0342993
0.0566667	19.938	0.0339903
0.0583333	19.939	0.0337026
0.0600000	19.939	0.0333933
0.0616667	19.940	0.0330966
0.0633333	19.941	0.0328271
0.0650000	19.943	0.0325143
0.0666667	19.944	0.0321819
0.0683333	19.945	0.0318512
0.0700000	19.946	0.0315936
0.0716667	19.948	0.0312954
0.0733333	19.949	0.0310374
0.0750000	19.951	0.0307250
0.0766667	19.953	0.0304516
0.0783333	19.954	0.0301297
0.0800000	19.957	0.0297767
0.0816667	19.958	0.0294677
0.0833333	19.961	0.0291959
0.0850000	19.962	0.0288563
0.0866667	19.964	0.0285733
0.0883333	19.967	0.0282563
0.0900000	19.969	0.0278832
0.0916667	19.971	0.0275531
0.0933333	19.974	0.0271948
0.0950000	19.976	0.0267565
0.0966667	19.979	0.0262941
0.0983333	19.983	0.0258153
0.100000	19.985	0.0253174
0.101667	19.987	0.0247890
0.103333	19.991	0.0242542
0.105000	19.994	0.0236392
0.106667	19.999	0.0229120
0.108333	20.001	0.0222548
0.110000	20.006	0.0215274
0.111667	20.009	0.0207555
0.113333	20.013	0.0200925
0.115000	20.016	0.0193405
0.116667	20.020	0.0186371
0.118333	20.023	0.0177727
0.120000	20.028	0.0167879
0.121667	20.032	0.0158271
0.123333	20.036	0.0150045
0.125000	20.041	0.0138747
0.126667	20.045	0.0128134
0.128333	20.050	0.0117918
0.130000	20.053	0.0106527
0.131667	20.057	9.60166e-3
0.133333	20.062	8.54247e-3
0.135000	20.066	7.44575e-3
0.136667	20.071	6.34059e-3
0.138333	20.076	5.36350e-3
0.140000	20.080	4.43037e-3
0.141667	20.086	3.10374e-3
0.143333	20.091	1.95768e-3
0.145000	20.095	6.01696e-4
0.146667	20.100	-4.74711e-4
0.148333	20.106	-1.72807e-3
0.150000	20.111	-3.24469e-3
0.151667	20.115	-4.37890e-3
0.153333	20.122	-5.70116e-3
0.155000	20.126	-6.91901e-3
0.156667	20.132	-8.29921e-3
0.158333	20.137	-9.74648e-3
0.160000	20.143	-0.0110997
0.161667	20.148	-0.0123453
0.163333	20.153	-0.0138462
0.165000	20.159	-0.0152201
0.166667	20.165	-0.0166503
0.168333	20.169	-0.0179871
0.170000	20.175	-0.0195033
0.171667	20.181	-0.0208721
0.173333	20.187	-0.0222607
0.175000	20.193	-0.0236536
0.176667	20.198	-0.0251005
0.178333	20.204	-0.0265450
0.180000	20.211	-0.0280725
0.181667	20.216	-0.0294846
0.183333	20.221	-0.0309017
0.185000	20.228	-0.0323947
0.186667	20.235	-0.0339057
0.188333	20.240	-0.0353525
0.190000	20.247	-0.0367561
0.191667	20.252	-0.0382452
0.193333	20.258	-0.0397535
0.195000	20.265	-0.0410040
0.196667	20.271	-0.0426122
0.198333	20.276	-0.0439595
0.200000	20.283	-0.0454739
0.201667	20.290	-0.0469776
0.203333	20.296	-0.0482440
0.205000	20.302	-0.0495775
0.206667	20.308	-0.0511667
0.208333	20.315	-0.0526217
0.210000	20.321	-0.0537910
0.211667	20.328	-0.0554018
0.213333	20.333	-0.0568462
0.215000	20.341	-0.0583180
0.216667	20.347	-0.0596213
0.218333	20.353	-0.0610090
0.220000	20.360	-0.0625314
0.221667	20.367	-0.0639463
0.223333	20.374	-0.0651642
0.225000	20.380	-0.0663931
0.226667	20.387	-0.0676737
0.228333	20.393	-0.0691533
0.230000	20.401	-0.0704142
0.231667	20.407	-0.0721042
0.233333	20.414	-0.0733228
0.235000	20.420	-0.0744504
0.236667	20.427	-0.0756452
0.238333	20.434	-0.0768097
0.240000	20.442	-0.0782051
0.241667	20.447	-0.0795044
0.243333	20.455	-0.0808785
0.245000	20.462	-0.0817544
0.246667	20.469	-0.0830910
0.248333	20.476	-0.0844756
0.250000	20.484	-0.0855856
0.251667	20.490	-0.0867415
0.253333	20.497	-0.0879790
0.255000	20.505	-0.0891970
0.256667	20.511	-0.0902161
0.258333	20.518	-0.0913997
0.260000	20.526	-0.0925835
0.261667	20.533	-0.0939469
0.263333	20.539	-0.0949787
0.265000	20.547	-0.0963742
0.266667	20.554	-0.0974226
0.268333	20.561	-0.0985976
0.270000	20.568	-0.0997294
0.271667	20.574	-0.100789
0.273333	20.582	-0.101994
0.275000	20.590	-0.102891
0.276667	20.597	-0.104050
0.278333	20.604	-0.105060
0.280000	20.612	-0.106009
0.281667	20.619	-0.107200
0.283333	20.627	-0.108246
0.285000	20.634	-0.109301
0.286667	20.643	-0.110363
0.288333	20.649	-0.111329
0.290000	20.656	-0.112404
0.291667	20.664	-0.113393
0.293333	20.670	-0.114372
0.295000	20.678	-0.115369
0.296667	20.685	-0.116248
0.298333	20.694	-0.117171
0.300000	20.700	-0.118160
0.301667	20.708	-0.119248
0.303333	20.715	-0.120151
0.305000	20.723	-0.121012
0.306667	20.731	-0.122047
0.308333	20.738	-0.122886
0.310000	20.745	-0.123789
0.311667	20.753	-0.124717
0.313333	20.760	-0.125719
0.315000	20.768	-0.126431
0.316667	20.775	-0.127453
0.318333	20.783	-0.128343
0.320000	20.791	-0.129028
0.321667	20.798	-0.130045
0.323333	20.807	-0.130950
0.325000	20.814	-0.131838
0.326667	20.821	-0.132636
0.328333	20.829	-0.133349
0.330000	20.837	-0.134209
0.331667	20.845	-0.134962
0.333333	20.853	-0.135852
0.335000	20.860	-0.136592
0.336667	20.868	-0.137369
0.338333	20.875	-0.138189
0.340000	20.883	-0.138894
0.341667	20.891	-0.139681
0.343333	20.899	-0.140219
0.345000	20.907	-0.141120
0.346667	20.914	-0.141994
0.348333	20.922	-0.142572
0.350000	20.930	-0.143397
0.351667	20.938	-0.143951
0.353333	20.946	-0.144602
0.355000	20.953	-0.145535
0.356667	20.960	-0.146121
0.358333	20.969	-0.146740
0.360000	20.977	-0.147364
0.361667	20.985	-0.148183
0.363333	20.993	-0.148836
0.365000	21.000	-0.149312
0.366667	21.008	-0.150045
0.368333	21.016	-0.150762
0.370000	21.024	-0.151346
0.371667	21.032	-0.152005
0.373333	21.040	-0.152494
0.375000	21.047	-0.153228
0.376667	21.056	-0.153852
0.378333	21.063	-0.154373
0.380000	21.072	-0.155121
0.381667	21.079	-0.155715
0.383333	21.088	-0.156185
0.385000	21.094	-0.156783
0.386667	21.103	-0.157374
0.388333	21.111	-0.157925
0.390000	21.119	-0.158408
0.391667	21.128	-0.159069
0.393333	21.135	-0.159468
0.395000	21.143	-0.160256
0.396667	21.150	-0.160778
0.398333	21.159	-0.161285
0.400000	21.167	-0.161783
0.401667	21.174	-0.162269
0.403333	21.182	-0.162745
0.405000	21.191	-0.163250
0.406667	21.199	-0.163618
0.408333	21.207	-0.164066
0.410000	21.216	-0.164598
0.411667	21.223	-0.165208
0.413333	21.230	-0.165620
0.415000	21.239	-0.166068
0.416667	21.247	-0.166554
0.418333	21.255	-0.167143
0.420000	21.263	-0.167541
0.421667	21.270	-0.168058
0.423333	21.279	-0.168385
0.425000	21.287	-0.168770
0.426667	21.294	-0.169305
0.428333	21.302	-0.169603
0.430000	21.311	-0.170062
0.431667	21.319	-0.170603
0.433333	21.327	-0.171031
0.435000	21.334	-0.171424
0.436667	21.343	-0.171774
0.438333	21.351	-0.172181
0.440000	21.359	-0.172501
0.441667	21.367	-0.172956
0.443333	21.375	-0.173280
0.445000	21.383	-0.173752
0.446667	21.391	-0.174145
0.448333	21.398	-0.174558
0.450000	21.407	-0.174958
0.451667	21.415	-0.175240
0.453333	21.424	-0.175622
0.455000	21.431	-0.176060
0.456667	21.440	-0.176428
0.458333	21.448	-0.176731
0.460000	21.457	-0.177039
0.461667	21.465	-0.177471
0.463333	21.472	-0.177778
0.465000	21.480	-0.178067
0.466667	21.489	-0.178386
0.468333	21.497	-0.178747
0.470000	21.505	-0.179039
0.471667	21.513	-0.179359
0.473333	21.521	-0.179639
0.475000	21.530	-0.179900
0.476667	21.537	-0.180200
0.478333	21.544	-0.180452
0.480000	21.554	-0.180771
0.481667	21.562	-0.181097
0.483333	21.570	-0.181398
0.485000	21.578	-0.181686
0.486667	21.585	-0.181946
0.488333	21.594	-0.182189
0.490000	21.603	-0.182518
0.491667	21.610	-0.182848
0.493333	21.618	-0.183106
0.495000	21.627	-0.183430
0.496667	21.635	-0.183677
0.498333	21.644	-0.183971
0.500000	21.651	-0.184241
0.501667	21.659	-0.184532
0.503333	21.667	-0.184783
0.505000	21.676	-0.185047
0.506667	21.683	-0.185325
0.508333	21.692	-0.185563
0.510000	21.700	-0.185761
0.511667	21.708	-0.185954
0.513333	21.716	-0.186162
0.515000	21.723	-0.186423
0.516667	21.732	-0.186663
0.518333	21.740	-0.186892
0.520000	21.749	-0.187131
0.521667	21.757	-0.187355
0.523333	21.765	-0.187565
0.525000	21.773	-0.187797
0.526667	21.782	-0.188039
0.528333	21.789	-0.188302
0.530000	21.798	-0.188511
0.531667	21.806	-0.188715
0.533333	21.814	-0.188917
0.535000	21.824	-0.189141
0.536667	21.830	-0.189375
0.538333	21.839	-0.189594
0.540000	21.847	-0.189821
0.541667	21.856	-0.190038
0.543333	21.864	-0.190267
0.545000	21.871	-0.190470
0.546667	21.880	-0.190693
0.548333	21.888	-0.190918
0.550000	21.896	-0.191121
0.551667	21.904	-0.191305
0.553333	21.913	-0.191466
0.555000	21.921	-0.191659
0.556667	21.928	-0.191855
0.558333	21.938	-0.192023
0.560000	21.945	-0.192184
0.561667	21.954	-0.192382
0.563333	21.962	-0.192560
0.565000	21.970	-0.192735
0.566667	21.979	-0.192927
0.568333	21.986	-0.193089
0.570000	21.995	-0.193274
0.571667	22.003	-0.193494
0.573333	22.011	-0.193672
0.575000	22.019	-0.193862
0.576667	22.027	-0.194055
0.578333	22.036	-0.194236
0.580000	22.044	-0.194415
0.581667	22.052	-0.194601
0.583333	22.059	-0.194750
0.585000	22.068	-0.194940
0.586667	22.076	-0.195129
0.588333	22.085	-0.195288
0.590000	22.093	-0.195437
0.591667	22.101	-0.195602
0.593333	22.109	-0.195771
0.595000	22.117	-0.195948
0.596667	22.126	-0.196105
0.598333	22.134	-0.196255
0.600000	22.142	-0.196397
0.601667	22.151	-0.196533
0.603333	22.158	-0.196669
0.605000	22.166	-0.196796
0.606667	22.175	-0.196955
0.608333	22.182	-0.197102
0.610000	22.192	-0.197248
0.611667	22.200	-0.197411
0.613333	22.208	-0.197566
0.615000	22.216	-0.197719
0.616667	22.224	-0.197867
0.618333	22.232	-0.198018
0.620000	22.241	-0.198166
0.621667	22.249	-0.198316
0.623333	22.257	-0.198465
0.625000	22.265	-0.198625
0.626667	22.274	-0.198777
0.628333	22.282	-0.198932
0.630000	22.290	-0.199094
0.631667	22.297	-0.199235
0.633333	22.306	-0.199398
0.635000	22.314	-0.199543
0.636667	22.323	-0.199676
0.638333	22.330	-0.199807
0.640000	22.339	-0.199933
0.641667	22.347	-0.200084
0.643333	22.356	-0.200228
0.645000	22.364	-0.200385
0.646667	22.372	-0.200530
0.648333	22.381	-0.200655
0.650000	22.388	-0.200786
0.651667	22.397	-0.200947
0.653333	22.405	-0.201076
0.655000	22.414	-0.201229
0.656667	22.422	-0.201360
0.658333	22.430	-0.201512
0.660000	22.438	-0.201657
0.661667	22.446	-0.201793
0.663333	22.455	-0.201922
0.665000	22.463	-0.202044
0.666667	22.472	-0.202188
0.668333	22.480	-0.202339
0.670000	22.488	-0.202457
0.671667	22.496	-0.202575
0.673333	22.504	-0.202718
0.675000	22.513	-0.202847
0.676667	22.521	-0.202978
0.678333	22.529	-0.203135
0.680000	22.537	-0.203244
0.681667	22.545	-0.203378
0.683333	22.554	-0.203536
0.685000	22.561	-0.203659
0.686667	22.570	-0.203784
0.688333	22.578	-0.203923
0.690000	22.587	-0.204057
0.691667	22.595	-0.204182
0.693333	22.602	-0.204318
0.695000	22.611	-0.204476
0.696667	22.620	-0.204614
0.698333	22.629	-0.204758
0.700000	22.635	-0.204900
0.701667	22.644	-0.205024
0.703333	22.653	-0.205164
0.705000	22.661	-0.205294
0.706667	22.670	-0.205449
0.708333	22.678	-0.205578
0.710000	22.685	-0.205724
0.711667	22.694	-0.205865
0.713333	22.702	-0.206001
0.715000	22.711	-0.206137
0.716667	22.718	-0.206272
0.718333	22.727	-0.206402
0.720000	22.734	-0.206536
0.721667	22.743	-0.206667
0.723333	22.752	-0.206785
0.725000	22.760	-0.206918
0.726667	22.769	-0.207049
0.728333	22.776	-0.207221
0.730000	22.784	-0.207363
0.731667	22.794	-0.207510
0.733333	22.801	-0.207656
0.735000	22.809	-0.207779
0.736667	22.817	-0.207918
0.738333	22.826	-0.208060
0.740000	22.834	-0.208192
0.741667	22.842	-0.208308
0.743333	22.850	-0.208448
0.745000	22.858	-0.208602
0.746667	22.867	-0.208752
0.748333	22.875	-0.208894
0.750000	22.883	-0.209019
0.751667	22.891	-0.209146
0.753333	22.899	-0.209267
0.755000	22.909	-0.209395
0.756667	22.917	-0.209507
0.758333	22.924	-0.209634
0.760000	22.932	-0.209777
0.761667	22.941	-0.209953
0.763333	22.949	-0.210114
0.765000	22.957	-0.210266
0.766667	22.964	-0.210418
0.768333	22.973	-0.210574
0.770000	22.982	-0.210712
0.771667	22.990	-0.210860
0.773333	22.998	-0.211006
0.775000	23.006	-0.211140
0.776667	23.015	-0.211266
0.778333	23.024	-0.211409
0.780000	23.032	-0.211548
0.781667	23.040	-0.211689
0.783333	23.048	-0.211825
0.785000	23.056	-0.211963
0.786667	23.064	-0.212098
0.788333	23.073	-0.212224
0.790000	23.081	-0.212374
0.791667	23.089	-0.212493
0.793333	23.097	-0.212632
0.795000	23.105	-0.212762
0.796667	23.114	-0.212931
0.798333	23.122	-0.213088
0.800000	23.131	-0.213233
0.801667	23.138	-0.213385
0.803333	23.146	-0.213525
0.805000	23.154	-0.213653
0.806667	23.163	-0.213781
0.808333	23.171	-0.213918
0.810000	23.179	-0.214061
0.811667	23.188	-0.214225
0.813333	23.196	-0.214385
0.815000	23.205	-0.214534
0.816667	23.213	-0.214665
0.818333	23.222	-0.214816
0.820000	23.229	-0.214956
0.821667	23.237	-0.215095
0.823333	23.246	-0.215245
0.825000	23.254	-0.215375
0.826667	23.262	-0.215528
0.828333	23.270	-0.215673
0.830000	23.278	-0.215812
0.831667	23.287	-0.215952
0.833333	23.295	-0.216089
0.835000	23.304	-0.216249
0.836667	23.312	-0.216417
0.838333	23.320	-0.216574
0.840000	23.328	-0.216750
0.841667	23.336	-0.216909
0.843333	23.344	-0.217059
0.845000	23.353	-0.217211
0.846667	23.361	-0.217364
0.848333	23.368	-0.217523
0.850000	23.377	-0.217684
0.851667	23.386	-0.217842
0.853333	23.394	-0.218032
0.855000	23.402	-0.218193
0.856667	23.410	-0.218383
0.858333	23.418	-0.218534
0.860000	23.426	-0.218712
0.861667	23.435	-0.218903
0.863333	23.443	-0.219100
0.865000	23.452	-0.219307
0.866667	23.460	-0.219499
0.868333	23.467	-0.219667
0.870000	23.476	-0.219847
0.871667	23.485	-0.220051
0.873333	23.493	-0.220238
0.875000	23.500	-0.220415
0.876667	23.510	-0.220608
0.878333	23.517	-0.220785
0.880000	23.527	-0.220976
0.881667	23.534	-0.221153
0.883333	23.542	-0.221318
0.885000	23.550	-0.221528
0.886667	23.558	-0.221715
0.888333	23.567	-0.221910
0.890000	23.575	-0.222124
0.891667	23.584	-0.222313
0.893333	23.592	-0.222494
0.895000	23.599	-0.222674
0.896667	23.608	-0.222862
0.898333	23.617	-0.223031
0.900000	23.625	-0.223216
0.901667	23.633	-0.223436
0.903333	23.642	-0.223652
0.905000	23.650	-0.223883
0.906667	23.658	-0.224095
0.908333	23.665	-0.224293
0.910000	23.674	-0.224473
0.911667	23.682	-0.224695
0.913333	23.691	-0.224884
0.915000	23.699	-0.225079
0.916667	23.707	-0.225288
0.918333	23.716	-0.225475
0.920000	23.724	-0.225646
0.921667	23.732	-0.225853
0.923333	23.740	-0.226093
0.925000	23.748	-0.226311
0.926667	23.757	-0.226509
0.928333	23.765	-0.226699
0.930000	23.773	-0.226888
0.931667	23.781	-0.227077
0.933333	23.790	-0.227274
0.935000	23.799	-0.227517
0.936667	23.806	-0.227737
0.938333	23.814	-0.227938
0.940000	23.822	-0.228168
0.941667	23.831	-0.228378
0.943333	23.840	-0.228595
0.945000	23.849	-0.228809
0.946667	23.856	-0.229017
0.948333	23.863	-0.229214
0.950000	23.873	-0.229420
0.951667	23.880	-0.229625
0.953333	23.888	-0.229835
0.955000	23.896	-0.230030
0.956667	23.905	-0.230221
0.958333	23.913	-0.230458
0.960000	23.922	-0.230663
0.961667	23.930	-0.230864
0.963333	23.938	-0.231067
0.965000	23.947	-0.231301
0.966667	23.955	-0.231528
0.968333	23.963	-0.231748
0.970000	23.972	-0.231965
0.971667	23.979	-0.232203
0.973333	23.989	-0.232426
0.975000	23.996	-0.232656
0.976667	24.004	-0.232890
0.978333	24.013	-0.233115
0.980000	24.021	-0.233361
0.981667	24.029	-0.233618
0.983333	24.037	-0.233870
0.985000	24.047	-0.234092
0.986667	24.054	-0.234307
0.988333	24.062	-0.234556
0.990000	24.069	-0.234782
0.991667	24.078	-0.235026
0.993333	24.086	-0.235256
0.995000	24.094	-0.235463
0.996667	24.103	-0.235685
0.998333	24.111	-0.235903
1.00000	24.119	-0.236124
1.00167	24.126	-0.236365
1.00333	24.135	-0.236602
1.00500	24.144	-0.236848
1.00667	24.152	-0.237063
1.00833	24.160	-0.237345
1.01000	24.168	-0.237615
1.01167	24.176	-0.237849
1.01333	24.186	-0.238075
1.01500	24.193	-0.238301
1.01667	24.201	-0.238497
1.01833	24.209	-0.238758
1.02000	24.219	-0.239012
1.02167	24.226	-0.239254
1.02333	24.234	-0.239495
1.02500	24.243	-0.239757
1.02667	24.251	-0.239991
1.02833	24.260	-0.240225
1.03000	24.267	-0.240500
1.03167	24.276	-0.240820
1.03333	24.283	-0.241102
1.03500	24.292	-0.241343
1.03667	24.299	-0.241628
1.03833	24.309	-0.241909
1.04000	24.316	-0.242177
1.04167	24.324	-0.242438
1.04333	24.333	-0.242685
1.04500	24.341	-0.242977
1.04667	24.349	-0.243264
1.04833	24.358	-0.243539
1.05000	24.366	-0.243805
1.05167	24.374	-0.244041
1.05333	24.382	-0.244294
1.05500	24.390	-0.244529
1.05667	24.398	-0.244809
1.05833	24.407	-0.245103
1.06000	24.415	-0.245399
1.06167	24.423	-0.245628
1.06333	24.431	-0.245869
1.06500	24.440	-0.246164
1.06667	24.449	-0.246426
1.06833	24.456	-0.246721
1.07000	24.465	-0.246961
1.07167	24.473	-0.247225
1.07333	24.481	-0.247506
1.07500	24.489	-0.247798
1.07667	24.498	-0.248074
1.07833	24.506	-0.248331
1.08000	24.513	-0.248632
1.08167	24.522	-0.248941
1.08333	24.530	-0.249199
1.08500	24.538	-0.249483
1.08667	24.546	-0.249835
1.08833	24.554	-0.250184
1.09000	24.563	-0.250498
1.09167	24.572	-0.250761
1.09333	24.580	-0.251056
1.09500	24.588	-0.251322
1.09667	24.596	-0.251597
1.09833	24.604	-0.251885
1.10000	24.611	-0.252196
1.10167	24.621	-0.252476
1.10333	24.628	-0.252763
1.10500	24.637	-0.253081
1.10667	24.645	-0.253391
1.10833	24.653	-0.253740
1.11000	24.662	-0.254076
1.11167	24.670	-0.254418
1.11333	24.678	-0.254767
1.11500	24.686	-0.255107
1.11667	24.695	-0.255477
1.11833	24.703	-0.255766
1.12000	24.711	-0.256097
1.12167	24.720	-0.256428
1.12333	24.727	-0.256727
1.12500	24.735	-0.257069
1.12667	24.744	-0.257356
1.12833	24.752	-0.257704
1.13000	24.759	-0.258072
1.13167	24.767	-0.258428
1.13333	24.776	-0.258765
1.13500	24.784	-0.259102
1.13667	24.792	-0.259372
1.13833	24.801	-0.259702
1.14000	24.809	-0.260015
1.14167	24.817	-0.260333
1.14333	24.825	-0.260690
1.14500	24.834	-0.261046
1.14667	24.842	-0.261420
1.14833	24.850	-0.261770
1.15000	24.857	-0.262107
1.15167	24.867	-0.262434
1.15333	24.874	-0.262774
1.15500	24.882	-0.263121
1.15667	24.890	-0.263454
1.15833	24.898	-0.263822
1.16000	24.907	-0.264173
1.16167	24.915	-0.264506
1.16333	24.923	-0.264884
1.16500	24.932	-0.265228
1.16667	24.940	-0.265585
1.16833	24.948	-0.265939
1.17000	24.956	-0.266281
1.17167	24.965	-0.266598
1.17333	24.973	-0.266936
1.17500	24.980	-0.267289
1.17667	24.988	-0.267693
1.17833	24.997	-0.268046
1.18000	25.005	-0.268423
1.18167	25.013	-0.268770
1.18333	25.021	-0.269148
1.18500	25.030	-0.269487
1.18667	25.037	-0.269800
1.18833	25.046	-0.270190
1.19000	25.055	-0.270541
1.19167	25.063	-0.270941
1.19333	25.071	-0.271369
1.19500	25.078	-0.271826
1.19667	25.088	-0.272138
1.19833	25.095	-0.272472
1.20000	25.103	-0.272845
1.20167	25.112	-0.273208
1.20333	25.119	-0.273589
1.20500	25.128	-0.273962
1.20667	25.137	-0.274340
1.20833	25.145	-0.274829
1.21000	25.153	-0.275232
1.21167	25.161	-0.275628
1.21333	25.169	-0.275998
1.21500	25.177	-0.276419
1.21667	25.186	-0.276825
1.21833	25.193	-0.277255
1.22000	25.201	-0.277679
1.22167	25.211	-0.278047
1.22333	25.219	-0.278423
1.22500	25.227	-0.278837
1.22667	25.235	-0.279205
1.22833	25.243	-0.279650
1.23000	25.250	-0.280074
1.23167	25.260	-0.280555
1.23333	25.267	-0.281004
1.23500	25.276	-0.281306
1.23667	25.283	-0.281735
1.23833	25.291	-0.282216
1.24000	25.299	-0.282695
1.24167	25.308	-0.283109
1.24333	25.316	-0.283511
1.24500	25.324	-0.283858
1.24667	25.332	-0.284285
1.24833	25.339	-0.284714
1.25000	25.348	-0.285137
1.25167	25.356	-0.285535
1.25333	25.363	-0.285924
1.25500	25.372	-0.286367
1.25667	25.381	-0.286923
1.25833	25.388	-0.287351
1.26000	25.397	-0.287753
1.26167	25.405	-0.288199
1.26333	25.414	-0.288639
1.26500	25.423	-0.289080
1.26667	25.429	-0.289619
1.26833	25.439	-0.290127
1.27000	25.447	-0.290571
1.27167	25.455	-0.290942
1.27333	25.463	-0.291451
1.27500	25.472	-0.291897
1.27667	25.480	-0.292402
1.27833	25.488	-0.292929
1.28000	25.496	-0.293317
1.28167	25.504	-0.293757
1.28333	25.512	-0.294231
1.28500	25.521	-0.294635
1.28667	25.529	-0.295144
1.28833	25.537	-0.295548
1.29000	25.544	-0.296061
1.29167	25.553	-0.296547
1.29333	25.561	-0.296934
1.29500	25.570	-0.297464
1.29667	25.576	-0.297925
1.29833	25.585	-0.298362
1.30000	25.594	-0.298826
1.30167	25.601	-0.299342
1.30333	25.610	-0.299813
1.30500	25.618	-0.300233
1.30667	25.626	-0.300693
1.30833	25.635	-0.301206
1.31000	25.642	-0.301693
1.31167	25.651	-0.302241
1.31333	25.658	-0.302798
1.31500	25.666	-0.303294
1.31667	25.675	-0.303807
1.31833	25.682	-0.304340
1.32000	25.691	-0.304844
1.32167	25.698	-0.305301
1.32333	25.707	-0.305772
1.32500	25.716	-0.306273
1.32667	25.724	-0.306851
1.32833	25.732	-0.307302
1.33000	25.740	-0.307841
1.33167	25.748	-0.308356
1.33333	25.758	-0.308809
1.33500	25.764	-0.309338
1.33667	25.773	-0.309792
1.33833	25.781	-0.310212
1.34000	25.789	-0.310732
1.34167	25.796	-0.311231
1.34333	25.806	-0.311838
1.34500	25.813	-0.312390
1.34667	25.822	-0.312940
1.34833	25.830	-0.313524
1.35000	25.837	-0.314081
1.35167	25.846	-0.314533
1.35333	25.853	-0.315069
1.35500	25.861	-0.315634
1.35667	25.870	-0.316086
1.35833	25.878	-0.316622
1.36000	25.887	-0.317074
1.36167	25.893	-0.317568
1.36333	25.902	-0.318134
1.36500	25.911	-0.318619
1.36667	25.919	-0.319269
1.36833	25.927	-0.319966
1.37000	25.936	-0.320663
1.37167	25.943	-0.321126
1.37333	25.951	-0.321637
1.37500	25.959	-0.322091
1.37667	25.967	-0.322698
1.37833	25.975	-0.323202
1.38000	25.984	-0.323734
1.38167	25.991	-0.324232
1.38333	25.999	-0.324794
1.38500	26.008	-0.325371
1.38667	26.016	-0.325986
1.38833	26.024	-0.326699
1.39000	26.032	-0.327239
1.39167	26.041	-0.327828
1.39333	26.049	-0.328410
1.39500	26.057	-0.328893
1.39667	26.065	-0.329433
1.39833	26.073	-0.329874
1.40000	26.081	-0.330385
1.40167	26.090	-0.331007
1.40333	26.098	-0.331572
1.40500	26.106	-0.332073
1.40667	26.114	-0.332675
1.40833	26.122	-0.333247
1.41000	26.131	-0.333775
1.41167	26.138	-0.334309
1.41333	26.146	-0.334982
1.41500	26.155	-0.335655
1.41667	26.162	-0.336230
1.41833	26.170	-0.336868
1.42000	26.178	-0.337397
1.42167	26.187	-0.337986
1.42333	26.195	-0.338665
1.42500	26.203	-0.339323
1.42667	26.211	-0.339780
1.42833	26.219	-0.340349
1.43000	26.227	-0.340985
1.43167	26.235	-0.341633
1.43333	26.244	-0.342180
1.43500	26.252	-0.342837
1.43667	26.259	-0.343406
1.43833	26.267	-0.343969
1.44000	26.276	-0.344590
1.44167	26.283	-0.345143
1.44333	26.291	-0.345792
1.44500	26.299	-0.346545
1.44667	26.306	-0.347135
1.44833	26.316	-0.347672
1.45000	26.324	-0.348317
1.45167	26.332	-0.348944
1.45333	26.340	-0.349675
1.45500	26.349	-0.350310
1.45667	26.357	-0.350892
1.45833	26.365	-0.351602
1.46000	26.373	-0.352123
1.46167	26.382	-0.352876
1.46333	26.389	-0.353414
1.46500	26.398	-0.353919
1.46667	26.405	-0.354438
1.46833	26.414	-0.355213
1.47000	26.422	-0.355831
1.47167	26.430	-0.356518
1.47333	26.437	-0.357147
1.47500	26.446	-0.357809
1.47667	26.454	-0.358383
1.47833	26.463	-0.359135
1.48000	26.471	-0.359752
1.48167	26.479	-0.360486
1.48333	26.487	-0.361082
1.48500	26.495	-0.361715
1.48667	26.502	-0.362271
1.48833	26.511	-0.362745
1.49000	26.518	-0.363427
1.49167	26.527	-0.364273
1.49333	26.535	-0.365028
1.49500	26.543	-0.365556
1.49667	26.551	-0.366187
1.49833	26.560	-0.366773
1.50000	26.567	-0.367483
1.50167	26.575	-0.368190
1.50333	26.583	-0.368960
1.50500	26.591	-0.369571
1.50667	26.600	-0.370268
1.50833	26.608	-0.371119
1.51000	26.616	-0.371731
1.51167	26.624	-0.372347
1.51333	26.632	-0.372978
1.51500	26.640	-0.373529
1.51667	26.648	-0.374281
1.51833	26.657	-0.375115
1.52000	26.664	-0.375691
1.52167	26.673	-0.376443
1.52333	26.681	-0.377066
1.52500	26.689	-0.377761
1.52667	26.697	-0.378431
1.52833	26.705	-0.379293
1.53000	26.712	-0.379863
1.53167	26.720	-0.380459
1.53333	26.729	-0.381045
1.53500	26.737	-0.381855
1.53667	26.745	-0.382545
1.53833	26.754	-0.383424
1.54000	26.761	-0.384024
1.54167	26.769	-0.384763
1.54333	26.778	-0.385176
1.54500	26.785	-0.386012
1.54667	26.793	-0.386835
1.54833	26.802	-0.387519
1.55000	26.809	-0.388240
1.55167	26.818	-0.388958
1.55333	26.826	-0.389515
1.55500	26.835	-0.390295
1.55667	26.842	-0.390936
1.55833	26.850	-0.391571
1.56000	26.859	-0.392317
1.56167	26.867	-0.393167
1.56333	26.875	-0.393765
1.56500	26.883	-0.394445
1.56667	26.891	-0.395239
1.56833	26.899	-0.396023
1.57000	26.906	-0.396526
1.57167	26.914	-0.397194
1.57333	26.923	-0.397952
1.57500	26.931	-0.398684
1.57667	26.939	-0.399523
1.57833	26.947	-0.400072
1.58000	26.954	-0.400810
1.58167	26.962	-0.401416
1.58333	26.970	-0.402086
1.58500	26.980	-0.402950
1.58667	26.987	-0.403517
1.58833	26.996	-0.404136
1.59000	27.004	-0.405014
1.59167	27.012	-0.405698
1.59333	27.019	-0.406460
1.59500	27.028	-0.407100
1.59667	27.036	-0.407733
1.59833	27.044	-0.408438
1.60000	27.052	-0.409178
1.60167	27.060	-0.410040
1.60333	27.067	-0.410918
1.60500	27.076	-0.411601
1.60667	27.084	-0.412121
1.60833	27.092	-0.412969
1.61000	27.099	-0.413669
1.61167	27.109	-0.414487
1.61333	27.116	-0.415176
1.61500	27.125	-0.415867
1.61667	27.132	-0.416486
1.61833	27.139	-0.417239
1.62000	27.149	-0.418129
1.62167	27.157	-0.418714
1.62333	27.165	-0.419490
1.62500	27.173	-0.420238
1.62667	27.182	-0.420865
1.62833	27.188	-0.421712
1.63000	27.196	-0.422388
1.63167	27.204	-0.423114
1.63333	27.213	-0.424078
1.63500	27.221	-0.424694
1.63667	27.230	-0.425389
1.63833	27.237	-0.426199
1.64000	27.246	-0.426734
1.64167	27.253	-0.427517
1.64333	27.261	-0.428241
1.64500	27.269	-0.428949
1.64667	27.278	-0.429710
1.64833	27.286	-0.430329
1.65000	27.295	-0.431077
1.65167	27.302	-0.431809
1.65333	27.310	-0.432644
1.65500	27.318	-0.433575
1.65667	27.326	-0.434323
1.65833	27.334	-0.434958
1.66000	27.343	-0.435478
1.66167	27.351	-0.436282
1.66333	27.359	-0.436886
1.66500	27.367	-0.437742
1.66667	27.375	-0.438274
1.66833	27.384	-0.439285
1.67000	27.390	-0.440012
1.67167	27.399	-0.440682
1.67333	27.406	-0.441430
1.67500	27.415	-0.442145
1.67667	27.422	-0.442781
1.67833	27.431	-0.443545
1.68000	27.439	-0.444342
1.68167	27.447	-0.445124
1.68333	27.456	-0.445923
1.68500	27.463	-0.446513
1.68667	27.471	-0.447433
1.68833	27.480	-0.448084
1.69000	27.487	-0.448975
1.69167	27.495	-0.449519
1.69333	27.503	-0.450229
1.69500	27.511	-0.450956
1.69667	27.520	-0.451731
1.69833	27.528	-0.452510
1.70000	27.536	-0.453223
1.70167	27.544	-0.453834
1.70333	27.551	-0.454723
1.70500	27.559	-0.455293
1.70667	27.568	-0.456114
1.70833	27.576	-0.457016
1.71000	27.584	-0.457667
1.71167	27.591	-0.458383
1.71333	27.600	-0.459175
1.71500	27.609	-0.459797
1.71667	27.616	-0.460613
1.71833	27.624	-0.461170
1.72000	27.632	-0.462009
1.72167	27.640	-0.462728
1.72333	27.649	-0.463535
1.72500	27.656	-0.464216
1.72667	27.665	-0.464865
1.72833	27.673	-0.465463
1.73000	27.681	-0.466270
1.73167	27.689	-0.466943
1.73333	27.697	-0.467544
1.73500	27.704	-0.468332
1.73667	27.713	-0.469127
1.73833	27.721	-0.469911
1.74000	27.729	-0.470657
1.74167	27.736	-0.471228
1.74333	27.745	-0.471941
1.74500	27.753	-0.472644
1.74667	27.761	-0.473473
1.74833	27.769	-0.474175
1.75000	27.777	-0.474889
1.75167	27.785	-0.475703
1.75333	27.793	-0.476378
1.75500	27.801	-0.477027
1.75667	27.809	-0.477668
1.75833	27.818	-0.478400
1.76000	27.825	-0.479119
1.76167	27.834	-0.479794
1.76333	27.842	-0.480580
1.76500	27.851	-0.481242
1.76667	27.858	-0.481762
1.76833	27.866	-0.482572
1.77000	27.874	-0.483356
1.77167	27.882	-0.483625
1.77333	27.890	-0.484486
1.77500	27.897	-0.485148
1.77667	27.906	-0.485983
1.77833	27.915	-0.486519
1.78000	27.923	-0.487401
1.78167	27.930	-0.488027
1.78333	27.939	-0.488659
1.78500	27.947	-0.489353
1.78667	27.955	-0.490245
1.78833	27.962	-0.490813
1.79000	27.971	-0.491353
1.79167	27.979	-0.492037
1.79333	27.987	-0.492868
1.79500	27.995	-0.493582
1.79667	28.003	-0.494193
1.79833	28.012	-0.494849
1.80000	28.020	-0.495538
1.80167	28.027	-0.496031
1.80333	28.035	-0.496714
1.80500	28.043	-0.497538
1.80667	28.052	-0.498273
1.80833	28.060	-0.498913
1.81000	28.069	-0.499727
1.81167	28.076	-0.500472
1.81333	28.085	-0.500897
1.81500	28.092	-0.501619
1.81667	28.101	-0.502260
1.81833	28.108	-0.502879
1.82000	28.116	-0.503461
1.82167	28.124	-0.504079
1.82333	28.133	-0.504705
1.82500	28.140	-0.505354
1.82667	28.150	-0.506001
1.82833	28.157	-0.506532
1.83000	28.165	-0.507198
1.83167	28.173	-0.507810
1.83333	28.181	-0.508592
1.83500	28.189	-0.509097
1.83667	28.198	-0.509641
1.83833	28.206	-0.510280
1.84000	28.215	-0.510865
1.84167	28.222	-0.511556
1.84333	28.230	-0.512119
1.84500	28.239	-0.512645
1.84667	28.246	-0.513300
1.84833	28.255	-0.513846
1.85000	28.262	-0.514448
1.85167	28.271	-0.515024
1.85333	28.279	-0.515823
1.85500	28.287	-0.516580
1.85667	28.295	-0.517008
1.85833	28.304	-0.517690
1.86000	28.311	-0.518260
1.86167	28.320	-0.518849
1.86333	28.328	-0.519387
1.86500	28.336	-0.519956
1.86667	28.343	-0.520516
1.86833	28.352	-0.521147
1.87000	28.360	-0.521700
1.87167	28.369	-0.522236
1.87333	28.376	-0.522916
1.87500	28.384	-0.523496
1.87667	28.393	-0.523978
1.87833	28.401	-0.524739
1.88000	28.409	-0.525299
1.88167	28.417	-0.525790
1.88333	28.425	-0.526296
1.88500	28.434	-0.526769
1.88667	28.441	-0.527302
1.88833	28.450	-0.528026
1.89000	28.457	-0.528487
1.89167	28.465	-0.529063
1.89333	28.473	-0.529656
1.89500	28.482	-0.530195
1.89667	28.489	-0.530810
1.89833	28.498	-0.531236
1.90000	28.505	-0.531738
1.90167	28.514	-0.532301
1.90333	28.523	-0.532878
1.90500	28.531	-0.533264
1.90667	28.539	-0.533910
1.90833	28.546	-0.534559
1.91000	28.555	-0.534918
1.91167	28.563	-0.535500
1.91333	28.571	-0.536011
1.91500	28.579	-0.536556
1.91667	28.587	-0.537074
1.91833	28.596	-0.537553
1.92000	28.604	-0.538033
1.92167	28.611	-0.538684
1.92333	28.620	-0.539141
1.92500	28.628	-0.539631
1.92667	28.635	-0.540208
1.92833	28.644	-0.540665
1.93000	28.652	-0.541006
1.93167	28.660	-0.541590
1.93333	28.670	-0.542179
1.93500	28.677	-0.542651
1.93667	28.686	-0.543145
1.93833	28.694	-0.543593
1.94000	28.702	-0.544084
1.94167	28.709	-0.544501
1.94333	28.717	-0.545014
1.94500	28.726	-0.545386
1.94667	28.734	-0.545914
1.94833	28.743	-0.546412
1.95000	28.750	-0.546807
1.95167	28.759	-0.547237
1.95333	28.767	-0.547734
1.95500	28.775	-0.548215
1.95667	28.783	-0.548681
1.95833	28.791	-0.549229
1.96000	28.800	-0.549684
1.96167	28.808	-0.550023
1.96333	28.817	-0.550476
1.96500	28.824	-0.550930
1.96667	28.832	-0.551448
1.96833	28.840	-0.551988
1.97000	28.848	-0.552333
1.97167	28.856	-0.552689
1.97333	28.864	-0.553068
1.97500	28.873	-0.553429
1.97667	28.881	-0.553778
1.97833	28.889	-0.554221
1.98000	28.897	-0.554661
1.98167	28.906	-0.555070
1.98333	28.913	-0.555513
1.98500	28.922	-0.555926
1.98667	28.930	-0.556324
1.98833	28.938	-0.556797
1.99000	28.946	-0.557189
1.99167	28.954	-0.557634
1.99333	28.962	-0.558089
1.99500	28.971	-0.558502
1.99667	28.979	-0.558941
1.99833	28.987	-0.559263
2.00000	28.995	-0.559721
2.00167	29.003	-0.560173
2.00333	29.011	-0.560619
2.00500	29.019	-0.560985
2.00667	29.029	-0.561340
2.00833	29.037	-0.561734
2.01000	29.044	-0.562088
2.01167	29.053	-0.562463
2.01333	29.060	-0.562869
2.01500	29.070	-0.563258
2.01667	29.077	-0.563651
2.01833	29.086	-0.563995
2.02000	29.094	-0.564402
2.02167	29.102	-0.564789
2.02333	29.110	-0.565082
2.02500	29.119	-0.565447
2.02667	29.127	-0.565849
2.02833	29.136	-0.566325
2.03000	29.143	-0.566712
2.03167	29.152	-0.567060
2.03333	29.159	-0.567350
2.03500	29.168	-0.567640
2.03667	29.177	-0.568002
2.03833	29.185	-0.568393
2.04000	29.193	-0.568776
2.04167	29.202	-0.569217
2.04333	29.209	-0.569580
2.04500	29.217	-0.569908
2.04667	29.225	-0.570242
2.04833	29.233	-0.570537
2.05000	29.241	-0.570811
2.05167	29.250	-0.571158
2.05333	29.258	-0.571519
2.05500	29.267	-0.571924
2.05667	29.275	-0.572320
2.05833	29.283	-0.572591
2.06000	29.291	-0.572927
2.06167	29.299	-0.573272
2.06333	29.308	-0.573578
2.06500	29.316	-0.573899
2.06667	29.324	-0.574224
2.06833	29.333	-0.574549
2.07000	29.339	-0.574857
2.07167	29.348	-0.575163
2.07333	29.357	-0.575455
2.07500	29.365	-0.575781
2.07667	29.373	-0.576016
2.07833	29.381	-0.576308
2.08000	29.389	-0.576638
2.08167	29.397	-0.576976
2.08333	29.405	-0.577277
2.08500	29.414	-0.577537
2.08667	29.422	-0.577779
2.08833	29.430	-0.578065
2.09000	29.439	-0.578396
2.09167	29.447	-0.578643
2.09333	29.455	-0.578944
2.09500	29.463	-0.579226
2.09667	29.471	-0.579496
2.09833	29.480	-0.579768
2.10000	29.488	-0.580115
2.10167	29.496	-0.580438
2.10333	29.504	-0.580733
2.10500	29.513	-0.581052
2.10667	29.520	-0.581329
2.10833	29.529	-0.581613
2.11000	29.538	-0.581883
2.11167	29.545	-0.582101
2.11333	29.554	-0.582351
2.11500	29.561	-0.582581
2.11667	29.570	-0.582845
2.11833	29.578	-0.583101
2.12000	29.586	-0.583362
2.12167	29.595	-0.583665
2.12333	29.603	-0.583937
2.12500	29.611	-0.584242
2.12667	29.620	-0.584561
2.12833	29.627	-0.584841
2.13000	29.636	-0.585054
2.13167	29.644	-0.585274
2.13333	29.653	-0.585516
2.13500	29.660	-0.585773
2.13667	29.668	-0.586029
2.13833	29.677	-0.586296
2.14000	29.686	-0.586596
2.14167	29.694	-0.586893
2.14333	29.702	-0.587141
2.14500	29.710	-0.587341
2.14667	29.719	-0.587535
2.14833	29.727	-0.587775
2.15000	29.736	-0.587995
2.15167	29.743	-0.588219
2.15333	29.751	-0.588450
2.15500	29.760	-0.588709
2.15667	29.768	-0.588971
2.15833	29.777	-0.589220
2.16000	29.785	-0.589489
2.16167	29.793	-0.589720
2.16333	29.801	-0.590002
2.16500	29.809	-0.590277
2.16667	29.817	-0.590553
2.16833	29.825	-0.590826
2.17000	29.834	-0.591065
2.17167	29.842	-0.591281
2.17333	29.851	-0.591500
2.17500	29.858	-0.591747
2.17667	29.867	-0.591946
2.17833	29.875	-0.592201
2.18000	29.883	-0.592428
2.18167	29.892	-0.592643
2.18333	29.900	-0.592848
2.18500	29.909	-0.593070
2.18667	29.916	-0.593313
2.18833	29.925	-0.593527
2.19000	29.933	-0.593719
2.19167	29.941	-0.593931
2.19333	29.950	-0.594114
2.19500	29.957	-0.594331
2.19667	29.966	-0.594536
2.19833	29.974	-0.594723
2.20000	29.982	-0.594903
2.20167	29.990	-0.595079
2.20333	29.999	-0.595282
2.20500	30.007	-0.595496
2.20667	30.015	-0.595723
2.20833	30.024	-0.595933
2.21000	30.031	-0.596138
2.21167	30.040	-0.596376
2.21333	30.048	-0.596609
2.21500	30.057	-0.596838
2.21667	30.065	-0.597034
2.21833	30.073	-0.597212
2.22000	30.081	-0.597411
2.22167	30.089	-0.597628
2.22333	30.098	-0.597810
2.22500	30.106	-0.597996
2.22667	30.114	-0.598157
2.22833	30.122	-0.598358
2.23000	30.130	-0.598551
2.23167	30.139	-0.598733
2.23333	30.147	-0.598914
2.23500	30.155	-0.599078
2.23667	30.164	-0.599270
2.23833	30.173	-0.599489
2.24000	30.181	-0.599702
2.24167	30.188	-0.599889
2.24333	30.196	-0.600101
2.24500	30.205	-0.600314
2.24667	30.213	-0.600478
2.24833	30.221	-0.600652
2.25000	30.230	-0.600804
2.25167	30.238	-0.600959
2.25333	30.246	-0.601138
2.25500	30.255	-0.601308
2.25667	30.263	-0.601482
2.25833	30.271	-0.601658
2.26000	30.279	-0.601835
2.26167	30.288	-0.602013
2.26333	30.296	-0.602173
2.26500	30.304	-0.602333
2.26667	30.313	-0.602485
2.26833	30.321	-0.602640
2.27000	30.329	-0.602806
2.27167	30.337	-0.602960
2.27333	30.346	-0.603137
2.27500	30.354	-0.603317
2.27667	30.362	-0.603511
2.27833	30.371	-0.603709
2.28000	30.379	-0.603913
2.28167	30.387	-0.604106
2.28333	30.396	-0.604267
2.28500	30.405	-0.604445
2.28667	30.412	-0.604617
2.28833	30.419	-0.604777
2.29000	30.427	-0.604924
2.29167	30.437	-0.605053
2.29333	30.445	-0.605174
2.29500	30.453	-0.605310
2.29667	30.462	-0.605441
2.29833	30.470	-0.605579
2.30000	30.478	-0.605715
2.30167	30.486	-0.605878
2.30333	30.494	-0.606063
2.30500	30.502	-0.606218
2.30667	30.511	-0.606347
2.30833	30.520	-0.606485
2.31000	30.527	-0.606613
2.31167	30.536	-0.606724
2.31333	30.544	-0.606841
2.31500	30.554	-0.606962
2.31667	30.561	-0.607086
2.31833	30.570	-0.607231
2.32000	30.578	-0.607385
2.32167	30.587	-0.607536
2.32333	30.595	-0.607677
2.32500	30.602	-0.607823
2.32667	30.610	-0.607970
2.32833	30.619	-0.608128
2.33000	30.628	-0.608269
2.33167	30.636	-0.608402
2.33333	30.644	-0.608529
2.33500	30.651	-0.608641
2.33667	30.660	-0.608736
2.33833	30.668	-0.608851
2.34000	30.676	-0.608995
2.34167	30.685	-0.609120
2.34333	30.693	-0.609246
2.34500	30.702	-0.609374
2.34667	30.711	-0.609483
2.34833	30.719	-0.609612
2.35000	30.726	-0.609739
2.35167	30.735	-0.609862
2.35333	30.744	-0.609973
2.35500	30.752	-0.610098
2.35667	30.760	-0.610206
2.35833	30.768	-0.610303
2.36000	30.776	-0.610397
2.36167	30.785	-0.610510
2.36333	30.794	-0.610623
2.36500	30.801	-0.610719
2.36667	30.810	-0.610820
2.36833	30.818	-0.610912
2.37000	30.826	-0.611000
2.37167	30.835	-0.611080
2.37333	30.843	-0.611166
2.37500	30.851	-0.611244
2.37667	30.859	-0.611335
2.37833	30.868	-0.611413
2.38000	30.876	-0.611491
2.38167	30.885	-0.611574
2.38333	30.892	-0.611664
2.38500	30.901	-0.611744
2.38667	30.909	-0.611818
2.38833	30.918	-0.611887
2.39000	30.926	-0.611957
2.39167	30.935	-0.612028
2.39333	30.942	-0.612101
2.39500	30.950	-0.612164
2.39667	30.959	-0.612230
2.39833	30.968	-0.612295
2.40000	30.976	-0.612361
2.40167	30.984	-0.612416
2.40333	30.992	-0.612473
2.40500	31.002	-0.612531
2.40667	31.009	-0.612590
2.40833	31.017	-0.612640
2.41000	31.027	-0.612701
2.41167	31.035	-0.612759
2.41333	31.043	-0.612819
2.41500	31.051	-0.612877
2.41667	31.059	-0.612930
2.41833	31.067	-0.612977
2.42000	31.076	-0.613034
2.42167	31.084	-0.613079
2.42333	31.092	-0.613123
2.42500	31.102	-0.613163
2.42667	31.110	-0.613204
2.42833	31.118	-0.613243
2.43000	31.126	-0.613273
2.43167	31.135	-0.613310
2.43333	31.143	-0.613345
2.43500	31.151	-0.613371
2.43667	31.159	-0.613400
2.43833	31.168	-0.613423
2.44000	31.176	-0.613443
2.44167	31.184	-0.613474
2.44333	31.193	-0.613496
2.44500	31.201	-0.613521
2.44667	31.209	-0.613547
2.44833	31.218	-0.613571
2.45000	31.226	-0.613593
2.45167	31.235	-0.613614
2.45333	31.243	-0.613636
2.45500	31.251	-0.613658
2.45667	31.260	-0.613678
2.45833	31.269	-0.613698
2.46000	31.276	-0.613719
2.46167	31.284	-0.613739
2.46333	31.293	-0.613761
2.46500	31.301	-0.613783
2.46667	31.309	-0.613803
2.46833	31.318	-0.613824
2.47000	31.327	-0.613843
2.47167	31.335	-0.613863
2.47333	31.343	-0.613883
2.47500	31.352	-0.613903
2.47667	31.361	-0.613922
2.47833	31.369	-0.613941
2.48000	31.376	-0.613964
2.48167	31.385	-0.613981
2.48333	31.395	-0.613999
2.48500	31.401	-0.614015
2.48667	31.409	-0.614034
2.48833	31.419	-0.614050
2.49000	31.427	-0.614066
2.49167	31.434	-0.614081
2.49333	31.443	-0.614096
2.49500	31.452	-0.614110
2.49667	31.460	-0.614123
2.49833	31.468	-0.614136
2.50000	31.478	-0.614149
2.50167	31.485	-0.614160
2.50333	31.494	-0.614171
2.50500	31.502	-0.614182
2.50667	31.510	-0.614191
2.50833	31.519	-0.614200
2.51000	31.527	-0.614207
2.51167	31.536	-0.614214
2.51333	31.544	-0.614220
2.51500	31.553	-0.614226
2.51667	31.561	-0.614230
2.51833	31.569	-0.614235
2.52000	31.577	-0.614239
2.52167	31.586	-0.614240
2.52333	31.594	-0.614242
2.52500	31.603	-0.614242
2.52667	31.611	-0.614241
2.52833	31.620	-0.614240
2.53000	31.628	-0.614237
2.53167	31.636	-0.614230
2.53333	31.645	-0.614223
2.53500	31.653	-0.614211
2.53667	31.662	-0.614191
2.53833	31.669	-0.614165
2.54000	31.678	-0.614148
2.54167	31.686	-0.614116
2.54333	31.694	-0.614081
2.54500	31.703	-0.614038
2.54667	31.711	-0.613997
2.54833	31.720	-0.613943
2.55000	31.729	-0.613885
2.55167	31.737	-0.613810
2.55333	31.745	-0.613722
2.55500	31.754	-0.613601
2.55667	31.762	-0.613495
2.55833	31.772	-0.613380
2.56000	31.778	-0.613269
2.56167	31.787	-0.613138
2.56333	31.795	-0.612989
2.56500	31.803	-0.612833
2.56667	31.813	-0.612652
2.56833	31.820	-0.612462
2.57000	31.829	-0.612262
2.57167	31.837	-0.612015
2.57333	31.846	-0.611754
2.57500	31.855	-0.611502
2.57667	31.862	-0.611253
2.57833	31.871	-0.610961
2.58000	31.879	-0.610658
2.58167	31.888	-0.610359
2.58333	31.896	-0.610076
2.58500	31.905	-0.609767
2.58667	31.914	-0.609433
2.58833	31.922	-0.609117
2.59000	31.930	-0.608746
2.59167	31.938	-0.608388
2.59333	31.947	-0.608019
2.59500	31.956	-0.607644
2.59667	31.964	-0.607258
2.59833	31.973	-0.606857
2.60000	31.982	-0.606445
2.60167	31.989	-0.606064
2.60333	31.997	-0.605615
2.60500	32.007	-0.605179
2.60667	32.015	-0.604720
2.60833	32.023	-0.604276
2.61000	32.032	-0.603782
2.61167	32.040	-0.603332
2.61333	32.048	-0.602899
2.61500	32.057	-0.602494
2.61667	32.066	-0.602031
2.61833	32.075	-0.601586
2.62000	32.082	-0.601143
2.62167	32.091	-0.600613
2.62333	32.100	-0.600176
2.62500	32.108	-0.599739
2.62667	32.118	-0.599289
2.62833	32.125	-0.598852
2.63000	32.133	-0.598336
2.63167	32.142	-0.597854
2.63333	32.151	-0.597352
2.63500	32.159	-0.596842
2.63667	32.167	-0.596383
2.63833	32.176	-0.595896
2.64000	32.185	-0.595344
2.64167	32.193	-0.594806
2.64333	32.201	-0.594306
2.64500	32.210	-0.593772
2.64667	32.218	-0.593300
2.64833	32.228	-0.592835
2.65000	32.236	-0.592379
2.65167	32.244	-0.591903
2.65333	32.253	-0.591324
2.65500	32.261	-0.590784
2.65667	32.269	-0.590259
2.65833	32.278	-0.589799
2.66000	32.287	-0.589240
2.66167	32.295	-0.588697
2.66333	32.304	-0.588080
2.66500	32.314	-0.587534
2.66667	32.320	-0.587044
2.66833	32.329	-0.586493
2.67000	32.338	-0.585931
2.67167	32.346	-0.585362
2.67333	32.355	-0.584914
2.67500	32.363	-0.584347
2.67667	32.372	-0.583784
2.67833	32.380	-0.583123
2.68000	32.388	-0.582564
2.68167	32.397	-0.582086
2.68333	32.406	-0.581587
2.68500	32.415	-0.581020
2.68667	32.423	-0.580454
2.68833	32.432	-0.579832
2.69000	32.441	-0.579212
2.69167	32.449	-0.578696
2.69333	32.458	-0.578145
2.69500	32.466	-0.577521
2.69667	32.475	-0.576961
2.69833	32.484	-0.576487
2.70000	32.491	-0.575847
2.70167	32.499	-0.575289
2.70333	32.509	-0.574790
2.70500	32.517	-0.574342
2.70667	32.525	-0.573800
2.70833	32.533	-0.573338
2.71000	32.542	-0.572840
2.71167	32.550	-0.572302
2.71333	32.560	-0.571803
2.71500	32.568	-0.571143
2.71667	32.577	-0.570700
2.71833	32.586	-0.570202
2.72000	32.594	-0.569792
2.72167	32.602	-0.569385
2.72333	32.611	-0.568883
2.72500	32.619	-0.568376
2.72667	32.627	-0.567901
2.72833	32.637	-0.567476
2.73000	32.645	-0.567035
2.73167	32.653	-0.566602
2.73333	32.662	-0.566261
2.73500	32.671	-0.565935
2.73667	32.679	-0.565504
2.73833	32.687	-0.565117
2.74000	32.695	-0.564776
2.74167	32.703	-0.564460
2.74333	32.712	-0.564019
2.74500	32.720	-0.563682
2.74667	32.729	-0.563421
2.74833	32.737	-0.563131
2.75000	32.746	-0.562813
2.75167	32.755	-0.562490
2.75333	32.763	-0.562258
2.75500	32.772	-0.562018
2.75667	32.780	-0.561806
2.75833	32.788	-0.561612
2.76000	32.797	-0.561452
2.76167	32.804	-0.561266
2.76333	32.814	-0.561060
2.76500	32.822	-0.560867
2.76667	32.830	-0.560732
2.76833	32.839	-0.560643
2.77000	32.847	-0.560535
2.77167	32.855	-0.560441
2.77333	32.864	-0.560336
2.77500	32.872	-0.560244
2.77667	32.880	-0.560181
2.77833	32.889	-0.560148
2.78000	32.897	-0.560108
2.78167	32.905	-0.560091
2.78333	32.913	-0.560088
2.78500	32.922	-0.560086
2.78667	32.930	-0.560094
2.78833	32.938	-0.560109
2.79000	32.947	-0.560127
2.79167	32.955	-0.560146
2.79333	32.962	-0.560330
2.79500	32.971	-0.560471
2.79667	32.980	-0.560575
2.79833	32.988	-0.560675
2.80000	32.995	-0.560796
2.80167	33.005	-0.560900
2.80333	33.013	-0.561001
2.80500	33.021	-0.561092
2.80667	33.029	-0.561170
2.80833	33.037	-0.561255
2.81000	33.045	-0.561354
2.81167	33.054	-0.561467
2.81333	33.063	-0.561582
2.81500	33.071	-0.561723
2.81667	33.078	-0.561880
2.81833	33.087	-0.562042
2.82000	33.096	-0.562248
2.82167	33.104	-0.562455
2.82333	33.113	-0.562695
2.82500	33.120	-0.562934
2.82667	33.129	-0.563199
2.82833	33.135	-0.563477
2.83000	33.143	-0.563729
2.83167	33.152	-0.564011
2.83333	33.161	-0.564332
2.83500	33.169	-0.564659
2.83667	33.177	-0.565029
2.83833	33.186	-0.565382
2.84000	33.194	-0.565761
2.84167	33.202	-0.566131
2.84333	33.211	-0.566486
2.84500	33.219	-0.566887
2.84667	33.228	-0.567233
2.84833	33.235	-0.567503
2.85000	33.243	-0.567790
2.85167	33.252	-0.568068
2.85333	33.260	-0.568309
2.85500	33.268	-0.568519
2.85667	33.277	-0.568679
2.85833	33.285	-0.568821
2.86000	33.293	-0.568929
2.86167	33.301	-0.569006
2.86333	33.310	-0.569047
2.86500	33.319	-0.569076
2.86667	33.328	-0.569094
2.86833	33.335	-0.569104
2.87000	33.343	-0.569105
2.87167	33.352	-0.569101
2.87333	33.360	-0.569094
2.87500	33.369	-0.569083
2.87667	33.377	-0.569068
2.87833	33.387	-0.569008
2.88000	33.395	-0.568878
2.88167	33.403	-0.568613
2.88333	33.412	-0.568120
2.88500	33.421	-0.567306
2.88667	33.429	-0.566027
2.88833	33.440	-0.564439
2.89000	33.448	-0.562561
2.89167	33.456	-0.560474
2.89333	33.466	-0.558070
2.89500	33.474	-0.555755
2.89667	33.483	-0.553729
2.89833	33.492	-0.551497
2.90000	33.501	-0.549415
2.90167	33.510	-0.547526
2.90333	33.519	-0.545740
2.90500	33.528	-0.543585
2.90667	33.537	-0.541607
2.90833	33.547	-0.539307
2.91000	33.555	-0.537165
2.91167	33.565	-0.534866
2.91333	33.574	-0.532492
2.91500	33.583	-0.530044
2.91667	33.593	-0.527763
2.91833	33.602	-0.525280
2.92000	33.611	-0.522676
2.92167	33.621	-0.520318
2.92333	33.630	-0.517683
2.92500	33.639	-0.515113
2.92667	33.648	-0.512402
2.92833	33.657	-0.509969
2.93000	33.666	-0.507412
2.93167	33.676	-0.504696
2.93333	33.686	-0.502023
2.93500	33.694	-0.499344
2.93667	33.704	-0.496873
2.93833	33.714	-0.493915
2.94000	33.723	-0.491415
2.94167	33.733	-0.488787
2.94333	33.741	-0.486173
2.94500	33.751	-0.483609
2.94667	33.759	-0.480807
2.94833	33.770	-0.478093
2.95000	33.779	-0.475485
2.95167	33.788	-0.473131
2.95333	33.798	-0.470582
2.95500	33.806	-0.468103
2.95667	33.816	-0.465416
2.95833	33.825	-0.463118
2.96000	33.835	-0.460587
2.96167	33.843	-0.458238
2.96333	33.853	-0.455659
2.96500	33.861	-0.453245
2.96667	33.870	-0.450952
2.96833	33.880	-0.448407
2.97000	33.890	-0.446225
2.97167	33.899	-0.443778
2.97333	33.907	-0.441272
2.97500	33.917	-0.439008
2.97667	33.927	-0.436771
2.97833	33.935	-0.434543
2.98000	33.945	-0.432335
2.98167	33.953	-0.430257
2.98333	33.963	-0.428147
2.98500	33.972	-0.426037
2.98667	33.981	-0.423790
2.98833	33.990	-0.421575
2.99000	34.000	-0.419524
2.99167	34.009	-0.417624
2.99333	34.018	-0.415492
2.99500	34.027	-0.413583
2.99667	34.036	-0.411338
2.99833	34.043	-0.409489
3.00000	34.053	-0.407522
3.00167	34.063	-0.405477
3.00333	34.072	-0.403666
3.00500	34.080	-0.401936
3.00667	34.089	-0.400039
3.00833	34.099	-0.398118
3.01000	34.107	-0.396434
3.01167	34.117	-0.394494
3.01333	34.125	-0.392698
3.01500	34.134	-0.390917
3.01667	34.143	-0.389050
3.01833	34.152	-0.387301
3.02000	34.162	-0.385559
3.02167	34.170	-0.383788
3.02333	34.180	-0.382206
3.02500	34.188	-0.380571
3.02667	34.197	-0.379043
3.02833	34.205	-0.377530
3.03000	34.215	-0.376037
3.03167	34.224	-0.374504
3.03333	34.232	-0.372714
3.03500	34.242	-0.371329
3.03667	34.250	-0.369809
3.03833	34.259	-0.368391
3.04000	34.268	-0.366892
3.04167	34.277	-0.365514
3.04333	34.287	-0.364191
3.04500	34.294	-0.362794
3.04667	34.304	-0.361339
3.04833	34.313	-0.359940
3.05000	34.321	-0.358654
3.05167	34.330	-0.357306
3.05333	34.339	-0.355975
3.05500	34.347	-0.354589
3.05667	34.357	-0.353284
3.05833	34.365	-0.352119
3.06000	34.374	-0.350898
3.06167	34.383	-0.349774
3.06333	34.392	-0.348367
3.06500	34.401	-0.347111
3.06667	34.409	-0.345949
3.06833	34.418	-0.344965
3.07000	34.426	-0.343903
3.07167	34.436	-0.342814
3.07333	34.444	-0.341574
3.07500	34.453	-0.340568
3.07667	34.462	-0.339605
3.07833	34.471	-0.338271
3.08000	34.479	-0.337310
3.08167	34.488	-0.336162
3.08333	34.497	-0.335316
3.08500	34.505	-0.334267
3.08667	34.514	-0.333356
3.08833	34.523	-0.332409
3.09000	34.531	-0.331409
3.09167	34.540	-0.330505
3.09333	34.548	-0.329656
3.09500	34.558	-0.328696
3.09667	34.566	-0.327798
3.09833	34.575	-0.326965
3.10000	34.583	-0.326115
3.10167	34.592	-0.325083
3.10333	34.600	-0.324164
3.10500	34.609	-0.323409
3.10667	34.618	-0.322691
3.10833	34.627	-0.321699
3.11000	34.635	-0.320836
3.11167	34.644	-0.320095
3.11333	34.652	-0.319405
3.11500	34.660	-0.318662
3.11667	34.670	-0.318071
3.11833	34.678	-0.317073
3.12000	34.687	-0.316207
3.12167	34.696	-0.315515
3.12333	34.704	-0.314745
3.12500	34.714	-0.314157
3.12667	34.721	-0.313343
3.12833	34.730	-0.312821
3.13000	34.739	-0.312120
3.13167	34.748	-0.311289
3.13333	34.756	-0.310548
3.13500	34.765	-0.310008
3.13667	34.773	-0.309367
3.13833	34.781	-0.308731
3.14000	34.790	-0.308088
[truncated: 17,931 more rows]
